# Supplementary material for: Phosphoproteomic screening identifies physiological substrates of the CDKL5 kinase
Source: EMBO J. 2018 Sep 28;37(24):e99559. doi: 10.15252/embj.201899559 (PMC6293279; doi:10.15252/embj.201899559)
Supplement: Supplementary file 3 — Table EV1 [file EMBJ-37-e99559-s003.xlsx]

## Sheet: Table EV1 Legend
Table EV1:
Lists of the plasmids, oligonucleotides and peptides used in this study.
Datasheets for each plasmid used in this study can be found at our reagents website:
https://mrcppureagents.dundee.ac.uk/
.

## Sheet: Plasmids CDKL5
	Protein	Expressed	Plasmid	Vector Type	Request Number
	CDKL5	CDKL5 3FLAG	pcDNA5 FRT/TO CDKL5 3FLAG	Mammalian	DU53498
	CDKL5	CDKL5 K42R 3FLAG	pcDNA5 FRT/TO CDKL5 K42R 3FLAG	Mammalian	DU53500
	CDKL5	CDKL5 G20D 3FLAG	pcDNA5 FRT/TO CDKL5 G20D 3FLAG	Mammalian	DU58178
	CDKL5	CDKL5 L64P 3FLAG	pcDNA5 FRT/TO CDKL5 L64P 3FLAG	Mammalian	DU58180
	CDKL5	CDKL5 I72T 3FLAG	pcDNA5 FRT/TO CDKL5 I72T 3FLAG	Mammalian	DU58181
	CDKL5	CDKL5 R178W 3FLAG	pcDNA5 FRT/TO CDKL5 R178W 3FLAG	Mammalian	DU58191
	CDKL5	CDKL5 L302F 3FLAG	pcDNA5 FRT/TO CDKL5 L302F 3FLAG	Mammalian	DU58183
	CDKL5	CDKL5 N399T 3FLAG	pcDNA5 FRT/TO CDKL5 N399T 3FLAG	Mammalian	DU58184
	CDKL5	CDKL5 V718M 3FLAG	pcDNA5 FRT/TO CDKL5 V718M 3FLAG	Mammalian	DU58185
	CDKL5	CDKL5 Q791P	pcDNA5D FRT/TO CDKL5 Q791P	Mammalian	DU58421
	CDKL5	CDKL5 V793A 3FLAG	pcDNA5 FRT/TO CDKL5 V793A 3FLAG	Mammalian	DU58189
	CDKL5	CDKL5 V999M 3FLAG	pcDNA5 FRT/TO CDKL5 V999M 3FLAG	Mammalian	DU58190
	CDKL5	CDKL5 Y168A 3FLAG	pcDNA5 FRT/TO CDKL5 Y168A 3FLAG	Mammalian	DU53781
	CDKL5	CDKL5 T169A 3FLAG	pcDNA5 FRT/TO CDKL5 T169A 3FLAG	Mammalian	DU53982
	CDKL5	CDKL5 Y171A 3FLAG	pcDNA5 FRT/TO CDKL5 Y171A 3FLAG	Mammalian	DU53785
	CDKL5	CDKL5 Y168A T169A 3FLAG	pcDNA5 FRT/TO CDKL5 Y168A T169A 3FLAG	Mammalian	DU58524
	CDKL5	CDKL5 Y169A Y171A 3FLAG	pcDNA5 FRT/TO CDKL5 Y169A Y171A 3FLAG	Mammalian	DU58530
	CDKL5	CDKL5 Y168A Y171A 3FLAG	pcDNA5 FRT/TO CDKL5 Y168A Y171A 3FLAG	Mammalian	DU53782
	CDKL5	CDKL5 Y168A T169A Y171A 3FLAG	pcDNA5 FRT/TO CDKL5 Y168A T169A Y171A 3FLAG	Mammalian	DU58560
	VECTOR		pcDNA5 FRT/TO.PURO.FLAG.DU	Mammalian	DU45940
	MAP1S	3FLAG MAP1S S900A	pcDNA5 FRT/TO 3FLAG MAP1S S900A	Mammalian	DU58063
	MAP1S	3FLAG MAP1S	pcDNA5 FRT/TO 3FLAG MAP1S	Mammalian	DU58070
	MAP1S	HA MAP1S	pcDNA5D FRT/TO HA MAP1S	Mammalian	DU58338
	MAP1S	HA MAP1S S900A	pcDNA5D FRT/TO HA MAP1S S900A	Mammalian	DU58735
	CEP131	HA CEP131	pcDNA5D FRT/TO HA CEP131	Mammalian	DU53445
	CEP131	3FLAG CEP131	pcDNA5 FRT/TO 3FLAG CEP131	Mammalian	DU58026
	CEP131	3FLAG CEP131 S35A	pcDNA5 FRT/TO 3FLAG CEP131 S35A	Mammalian	DU58100
	DLG5	3FLAG DLG5	pcDNA5 FRT/TO 3FLAG DLG5	Mammalian	DU58821
	CDKL5	CDKL5	pcDNA5 FRT/TO CDKL5	Mammalian	DU55082
	CDKL5	CDKL5 K42R	pCDNA5 FRT/TO CDKL5 K42R	Mammalian	DU55114
	CDKL5	CDKL5 Y168A	pcDNA5 FRT/TO CDKL5 Y168A	Mammalian	DU58194
	CDKL5	CDKL5 T169A	pcDNA5 FRT/TO CDKL5 T169A	Mammalian	DU58196
	CDKL5	CDKL5 Y171A	pcDNA5 FRT/TO CDKL5 Y171A	Mammalian	DU58197
	CDKL5	CDKL5 Y168A T169A	pcDNA5 FRT/TO CDKL5 Y168A T169A	Mammalian	DU58209
	CDKL5	CDKL5 Y168A Y171A	pcDNA5 FRT/TO CDKL5 Y168A Y171A	Mammalian	DU58195
	CDKL5	CDKL5 T169A Y171A	pcDNA5 FRT/TO CDKL5 T169A Y171A	Mammalian	DU58200
	CDKL5	CDKL5 Y168A T169A Y171A	pcDNA5 FRT/TO CDKL5 Y168A T169A Y171A	Mammalian	DU58210
	CDKL5	CDKL5 G20D	pcDNA5D FRT/TO CDKL5 G20D	Mammalian	DU58415
	CDKL5	CDKL5 L64P	pcDNA5D FRT/TO CDKL5 L64P	Mammalian	DU58416
	CDKL5	CDKL5 I72T	pcDNA5D FRT/TO CDKL5 I72T	Mammalian	DU58417
	CDKL5	CDKL5 R178W	pcDNA5 FRT/TO CDKL5 R178W	Mammalian	DU58193
	CDKL5	CDKL5 Q219P	pcDNA5 FRT/TO CDKL5 Q219P	Mammalian	DU58437
	CDKL5	CDKL5 L302F	pcDNA5D FRT/TO CDKL5 L302F	Mammalian	DU58419
	CDKL5	CDKL5 N399T	pcDNA5D FRT/TO CDKL5 N399T	Mammalian	DU58423
	CDKL5	CDKL5 V718M	pcDNA5D FRT/TO CDKL5 V718M	Mammalian	DU58420
	CDKL5	CDKL5 Q791P	pcDNA5D FRT/TO CDKL5 Q791P	Mammalian	DU58421
	CDKL5	CDKL5 V793A	pcDNA5D FRT/TO CDKL5 V793A	Mammalian	DU58422
	CDKL5	CDKL5 V999M	pcDNA5D FRT/TO CDKL5 V999M	Mammalian	DU58426
	CDKL1	CDKL1 3FLAG	pcDNA5D FRT/TO CDKL1 3FLAG	Mammalian	DU58521
	CDKL1	CDKL1 K34R 3FLAG	pcDNA5D FRT/TO CDKL1 K34R 3FLAG	Mammalian	DU58535
	CDKL2	CDKL2 3FLAG	pcDNA5D FRT/TO CDKL2 3FLAG	Mammalian	DU58486
	CDKL2	CDKL2 K33R 3FLAG	pcDNA5D FRT/TO CDKL2 K33R 3FLAG	Mammalian	DU58511
	CDKL3	CDKL3 3FLAG	pcDNA5D FRT/TO CDKL3 3FLAG	Mammalian	DU58531
	CDKL3	CDKL3 K33R 3FLAG	pcDNA5D FRT/TO CDKL3 K33R 3FLAG	Mammalian	DU58554
	CDKL4	CDKL4 3FLAG	pcDNA5D FRT/TO CDKL4 3FLAG	Mammalian	DU58487
	CDKL4	CDKL4 K33R 3FLAG	pcDNA5D FRT/TO CDKL4 K33R 3FLAG	Mammalian	DU58513

## Sheet: Oligos CDKL5 
	Name	Sequence of Insert:
	SgRNA CDKL5 sense	AAGAAATTCAAGGACAGTGA
	sgRNA CDKL5 antisense	AATTTCATGTGTTTCCTGCA
	CDKL5-KO-FWD	TGCAGTGGCCATCAATAGGG
	CDKL5-KO-REV	AACCAGCCTTTGGAGCAAGA

## Sheet: Peptide list
	Name	Phospho	Non-phospho
	MAP1S	KKRASRPLS*ARSEPSE	KKRASRPLSARSEPSE
	CEP131	CKKPPVSRRPGS*AATTKP	CKKPPVSRRPGSAATTKP
	PDZD4	CKKSQLAKRWKDS*DRDDFLDD	CKKSQLAKRWKDSDRDDFLDD
	RASSF7	CKKRCLIRAS*LPVKPR	CKKRCLIRASLPVKPR
	AFADIN	CKKTSFTRTIS*NPEVVMKR	CKKTSFTRTISNPEVVMKR
	FERMT2	CKKPGSGSIYSS*PGLYSKTM	CKKPGSGSIYSSPGLYSKTM
	NUSAP1	CKKKLTTEATQT*PVSNKK	CKKKLTTEATQTPVSNKK
	CDKL5 (T-loop)		KKGNNANYTEYVATRWYR
	DLG5		KKQKRRRPKSAPSFRPK
	AMPH1		KKPAPVRPRSPSQTRKG
	MAP1S RPXSA VARIANTS		KKRASKPLSARSEPSE
	MAP1S RPXSA VARIANTS		KKRASEPLSARSEPSE
	MAP1S RPXSA VARIANTS		KKRASDPLSARSEPSE
	MAP1S RPXSA VARIANTS		KKRASRALSARSEPSE
	MAP1S RPXSA VARIANTS		KKRASRFLSARSEPSE
	MAP1S RPXSA VARIANTS		KKRASRGLSARSEPSE
	MAP1S RPXSA VARIANTS		KKRASRHLSARSEPSE
	MAP1S RPXSA VARIANTS		KKRASRLLSARSEPSE
	MAP1S RPXSA VARIANTS		KKRASRYLSARSEPSE
	MAP1S RPXSA VARIANTS		KKRASRPASARSEPSE
	MAP1S RPXSA VARIANTS		KKRASRPLAARSEPSE
	MAP1S RPXSA VARIANTS		KKRASRPLTARSEPSE
	MAP1S RPXSA VARIANTS		KKRASRPLSGRSEPSE
	MAP1S RPXSA VARIANTS		KKRASRPLSVRSEPSE
	MAP1S RPXSA VARIANTS		KKRASRPLSIRSEPSE
	MAP1S RPXSA VARIANTS		KKRASRPLSLRSEPSE
	MAP1S RPXSA VARIANTS		KKRASRPLYARSEPSE
	MAP1S RPXSA VARIANTS		KKRASRPLSPRSEPSE
	DLG5 RPXSA VARIANTS		KKQKRRKPKSAPSFRPK
	DLG5 RPXSA VARIANTS		KKQKRRRPKAAPSFRPK
	DLG5 RPXSA VARIANTS		KKQKRRRPKSLPSFRPK
	DLG5 RPXSA VARIANTS		KKQKRRRPKSQPSFRPK
	AMPH1 RPXSA VARIANT		KKPAPVRPRAPSQTRKG
