# Supplementary material for: Phosphoproteomic screening identifies physiological substrates of the CDKL5 kinase
Source: EMBO J. 2018 Sep 28;37(24):e99559. doi: 10.15252/embj.201899559 (PMC6293279; doi:10.15252/embj.201899559)
Supplement: Supplementary file 4 — Table EV2 [file EMBJ-37-e99559-s004.xlsx]

## Sheet: Table EV2 Legend
Table EV2
Labelling schematic for TMT labelled immunoprecipitated MAP1S, CEP131, DLG5
Samples from IPs were labelled accordingly, corresponding MaxQuant reporter ion, raw file, search parameter file and statistical analysis script file is listed as well.

## Sheet: Sheet1
Sample	TMT-label	Reporter Ion (MaxQuant)	Rawfile	Search Parameters	Results file (MaxQuant)	Data analysis
MAP1S+FLAG	127N	0	VEL180306-01_FWeiland180306H01_FW_180307072156.raw	180307_FW013-MAP1S-II.xml	MAP1S.rar	Script_File_S1.R
MAP1S+FLAG	127C	1
MAP1S+FLAG	128N	2
MAP1S+CDKL5 WT	128C	3
MAP1S+CDKL5 WT	129N	4
MAP1S+CDKL5 WT	129C	5
MAP1S+CDKL5 K42R	130N	6
MAP1S+CDKL5 K42R	130C	7
MAP1S+CDKL5 K42R	131	8
CEP131+FLAG	127N	0	VEL180306-03_Fweiland180306H02_FW.raw	180307_FW013-CEP131.xml	CEP131.rar	Script_File_S1.R
CEP131+FLAG	127C	1
CEP131+FLAG	128N	2
CEP131+CDKL5 WT	128C	3
CEP131+CDKL5 WT	129N	4
CEP131+CDKL5 WT	129C	5
CEP131+CDKL5 K42R	130N	6
CEP131+CDKL5 K42R	130C	7
CEP131+CDKL5 K42R	131	8
DLG5+FLAG	127N	0	VEL180306-05_Fweiland180306H03_FW.raw	180307_FW013-DLG5.xml	DLG5.rar	Script_File_S1.R
DLG5+FLAG	127C	1
DLG5+FLAG	128N	2
DLG5+CDKL5 WT	128C	3
DLG5+CDKL5 WT	129N	4
DLG5+CDKL5 WT	129C	5
DLG5+CDKL5 K42R	130N	6
DLG5+CDKL5 K42R	130C	7
DLG5+CDKL5 K42R	131	8
