# Supplementary material for: Phosphoproteomic screening identifies physiological substrates of the CDKL5 kinase
Source: EMBO J. 2018 Sep 28;37(24):e99559. doi: 10.15252/embj.201899559 (PMC6293279; doi:10.15252/embj.201899559)
Supplement: Supplementary file 5 — Table EV3 [file EMBJ-37-e99559-s005.xlsx]

## Sheet: Dataset EV3 Legend
Table S3.
Statistical analysis for TMT labelled immunoprecipitated FLAGtagged MAP1S, CEP131 and DLG5 (XIC data)
Statistical analysis of quantified phosphopeptides shown in Figure 5B, D and F. PEP indicates the posterior error probability for the peptide identification. PIF expresses the ratio of target ion intensity to total ion intensity in the MS precursor isolation window and gives indication of potential precursor co-isolations. Positive fold change indicates higher intensity of the respective phosphop…

## Sheet: Table_EV3
Peptide	Protein	Phospho.site.probabilities	Peptide.PEP	PIF	p.Value_WT.vs.K42R	p.Value_WT.vs.FLAG	Fold.change_WT.vs.K42.R	Fold.change_WT.vs.FLAG
ASRPLSARSEPSEK	MAP1S	AS(0.009)RPLS(0.989)ARS(0.002)EPSEK	3.52e-05	0.978887	0.00201142	0.00246199	1.63	1.67
RPGSAATTKPIVR	CEP131	RPGS(0.999)AAT(0.001)TKPIVR	1.2511e-07	0.959887	0.000589511	0.00400984	1.74	1.52
SAPSFRPK	DLG5	S(0.999)APS(0.001)FRPK	0.0010886	0.888556	0.000253244	0.00071844	1.43	1.45
