# Supplementary material for: Phosphoproteomic screening identifies physiological substrates of the CDKL5 kinase
Source: EMBO J. 2018 Sep 28;37(24):e99559. doi: 10.15252/embj.201899559 (PMC6293279; doi:10.15252/embj.201899559)
Supplement: Supplementary file 6 — Dataset EV1 [file EMBJ-37-e99559-s006.xlsx]

## Sheet: Dataset EV1 Legend
Table EV1.
Global phosphoproteomics data.
Quantitative proteomics data of all phosphopeptides identified showing phosphosites that show a difference in abundance in CDKL5 knockout cells expressing empty vector compared with CDKL5 knockout cells expressing CDKL5. The mass spectrometry phosphoproteomics data for this study have been deposited to the ProteomeXchange Consortium via the PRIDE partner repository (Jarnuczak & Vizcaino, 2017) wi…

## Sheet: All phosphosites
Leading proteins	Protein names	Gene names	Phospho (STY) Probabilities	Position	Log2 ratio CDK5L/empty	CDKL5/empty fold-change	minus Log Student's T-test p-value	Student's T-test Significant		normalised rep. int. CDK5L-1	normalised rep. int. CDK5L-2	normalised rep. int. CDK5L-3	normalised rep. int. Empty-1	normalised rep. int. Empty-2	normalised rep. int. Empty-3	Amino acid	Charge		Localization prob	PEP	Score	Delta score	Score for localization	Mass error [ppm]	Intensity	Position	Proteins	Positions within proteins	Leading proteins	Protein names	Gene names	Sequence window	Fasta headers	Phospho (STY) Probabilities	Phospho (STY) Score diffs	Number of Phospho (STY)
O76039	Cyclin-dependent kinase-like 5	CDKL5	LLDRS(0.89)PS(0.11)R	306	4.68979	25.8088	2.99011	+		3.45278	3.60683	3.56756	-0.0556126	-1.67788	-1.70872	S	3		0.890459	0.000499149	102.55	67.055	102.55	0.13279	148340000	306	O76039;O76039-2	306;306	O76039	Cyclin-dependent kinase-like 5	CDKL5	CLNHPTFQTQRLLDRSPSRSAKRKPYHVESS	>sp|O76039|CDKL5_HUMAN Cyclin-dependent kinase-like 5 OS=Homo sapiens GN=CDKL5 PE=1 SV=1;>sp|O76039-2|CDKL5_HUMAN Isoform 2 of Cyclin-dependent kinase-like 5 OS=Homo sapiens GN=CDKL5	LLDRS(0.89)PS(0.11)R	LLDRS(9.1)PS(-9.1)R	1
O76039	Cyclin-dependent kinase-like 5	CDKL5	LLDRS(0.5)PS(0.5)R	308	3.82776	14.1994	3.54213	+		1.67234	1.76143	1.77247	-1.51584	-2.62323	-2.13798	S	2		0.5	0.00623148	96.24	68.986	96.24	0.20102	31977000	308	O76039;O76039-2	308;308	O76039	Cyclin-dependent kinase-like 5	CDKL5	NHPTFQTQRLLDRSPSRSAKRKPYHVESSTL	>sp|O76039|CDKL5_HUMAN Cyclin-dependent kinase-like 5 OS=Homo sapiens GN=CDKL5 PE=1 SV=1;>sp|O76039-2|CDKL5_HUMAN Isoform 2 of Cyclin-dependent kinase-like 5 OS=Homo sapiens GN=CDKL5	LLDRS(0.5)PS(0.5)R	LLDRS(0)PS(0)R	1
O76039	Cyclin-dependent kinase-like 5	CDKL5	DLTNNNIPHLLS(1)PK	407	2.80911	7.00852	4.02787	+		2.0453	2.31997	2.19693	-0.303671	-0.787912	-0.77355	S	3		0.999999	8.75385e-09	120.52	93.494	120.52	-0.053525	58482000	407	O76039;O76039-2	407;407	O76039	Cyclin-dependent kinase-like 5	CDKL5	STSKDLTNNNIPHLLSPKEAKSKTEFDFNID	>sp|O76039|CDKL5_HUMAN Cyclin-dependent kinase-like 5 OS=Homo sapiens GN=CDKL5 PE=1 SV=1;>sp|O76039-2|CDKL5_HUMAN Isoform 2 of Cyclin-dependent kinase-like 5 OS=Homo sapiens GN=CDKL5	DLTNNNIPHLLS(1)PK	DLT(-61.81)NNNIPHLLS(61.81)PK	1
O76039	Cyclin-dependent kinase-like 5	CDKL5	ADEGLPANESFLNGNLAGAS(0.072)LS(0.924)PLHT(0.004)K	377	2.39286	5.25196	3.13021	+		-0.718296	-0.630903	-0.587006	-3.54486	-2.82042	-2.7495	S	3		0.923825	1.90515e-19	89.145	80.124	89.145	-0.38575	32778000	377	O76039;O76039-2	377;377	O76039	Cyclin-dependent kinase-like 5	CDKL5	ANESFLNGNLAGASLSPLHTKTYQASSQPGS	>sp|O76039|CDKL5_HUMAN Cyclin-dependent kinase-like 5 OS=Homo sapiens GN=CDKL5 PE=1 SV=1;>sp|O76039-2|CDKL5_HUMAN Isoform 2 of Cyclin-dependent kinase-like 5 OS=Homo sapiens GN=CDKL5	ADEGLPANESFLNGNLAGAS(0.072)LS(0.924)PLHT(0.004)K	ADEGLPANES(-51.62)FLNGNLAGAS(-11.07)LS(11.07)PLHT(-23.77)K	1
Q66K74	Microtubule-associated protein 1S;MAP1S heavy chain;MAP1S light chain	MAP1S	AS(0.024)RPLS(0.976)AR	900	2.33174	5.03411	3.20403	+		-0.23599	-0.046566	-0.0602665	-2.02467	-2.48923	-2.82412	S	3		0.975953	0.00582665	47.844	30.024	47.844	0.14956	4132700	900	Q66K74;Q66K74-2	900;874	Q66K74	Microtubule-associated protein 1S;MAP1S heavy chain;MAP1S light chain	MAP1S	KTKGLAGGDRASRPLSARSEPSEKGGRAPLS	>sp|Q66K74|MAP1S_HUMAN Microtubule-associated protein 1S OS=Homo sapiens GN=MAP1S PE=1 SV=2;>sp|Q66K74-2|MAP1S_HUMAN Isoform 2 of Microtubule-associated protein 1S OS=Homo sapiens GN=MAP1S	AS(0.024)RPLS(0.976)AR	AS(-16.08)RPLS(16.08)AR	1
O76039	Cyclin-dependent kinase-like 5	CDKL5	YFPSSCLDLNS(0.063)PT(0.048)S(0.662)PT(0.203)PT(0.023)R	529	2.23188	4.69745	3.71442	+		0.613522	0.484833	0.315256	-1.84557	-1.9603	-1.47615	S	2		0.662436	0.000129128	67.877	58.313	67.877	0.17857	20781000	529	O76039;O76039-2	529;529	O76039	Cyclin-dependent kinase-like 5	CDKL5	SRYFPSSCLDLNSPTSPTPTRHSDTRTLLSP	>sp|O76039|CDKL5_HUMAN Cyclin-dependent kinase-like 5 OS=Homo sapiens GN=CDKL5 PE=1 SV=1;>sp|O76039-2|CDKL5_HUMAN Isoform 2 of Cyclin-dependent kinase-like 5 OS=Homo sapiens GN=CDKL5	YFPSSCLDLNS(0.063)PT(0.048)S(0.662)PT(0.203)PT(0.023)R	Y(-52.99)FPS(-42.69)S(-37.39)CLDLNS(-10.19)PT(-11.39)S(5.14)PT(-5.14)PT(-14.57)R	1
O76039	Cyclin-dependent kinase-like 5	CDKL5	TLLS(1)PSGR	543	2.21525	4.64362	4.97785	+		2.2293	2.39995	2.23654	-0.0087223	0.186623	0.0421352	S	2		0.999534	5.14216e-07	162.8	128.88	162.8	-0.25588	19406000	543	O76039;O76039-2	543;543	O76039	Cyclin-dependent kinase-like 5	CDKL5	TSPTPTRHSDTRTLLSPSGRNNRNEGTLDSR	>sp|O76039|CDKL5_HUMAN Cyclin-dependent kinase-like 5 OS=Homo sapiens GN=CDKL5 PE=1 SV=1;>sp|O76039-2|CDKL5_HUMAN Isoform 2 of Cyclin-dependent kinase-like 5 OS=Homo sapiens GN=CDKL5	TLLS(1)PSGR	T(-46.67)LLS(33.52)PS(-33.52)GR	1
Q9UPN4-2	Centrosomal protein of 131 kDa	CEP131	RPGS(1)AATTKPIVR	35	2.16698	4.49083	4.83287	+		0.850306	0.942709	0.746864	-1.19884	-1.41968	-1.34255	S	3		0.999513	0.000200816	98.281	81.931	98.281	0.15128	33473000	35	Q9UPN4-2;Q9UPN4-3;Q9UPN4	35;35;35	Q9UPN4-2	Centrosomal protein of 131 kDa	CEP131	LSLTGLPPPVSRRPGSAATTKPIVRSVSVVT	>sp|Q9UPN4-2|CP131_HUMAN Isoform 2 of Centrosomal protein of 131 kDa OS=Homo sapiens GN=CEP131;>sp|Q9UPN4-3|CP131_HUMAN Isoform 3 of Centrosomal protein of 131 kDa OS=Homo sapiens GN=CEP131;>sp|Q9UPN4|CP131_HUMAN Centrosomal protein of 131 kDa OS=Homo sapi	RPGS(1)AATTKPIVR	RPGS(33.76)AAT(-33.76)T(-41.77)KPIVR	1
Q6WKZ4	Rab11 family-interacting protein 1	RAB11FIP1	NKDS(0.023)GS(0.026)DT(0.08)AS(0.865)AIIPS(0.023)T(0.022)T(0.02)PS(0.131)VDS(0.799)DDES(0.011)VVK	190	1.71231	3.27685	1.84285	+		-1.55971	-2.27921	-2.1827	-3.04888	-4.20652	-3.90315	S	3		0.865327	1.4967e-05	55.49	49.923	55.49	0.41234	12520000	190	Q6WKZ4;Q6WKZ4-2;Q6WKZ4-3	190;42;190	Q6WKZ4	Rab11 family-interacting protein 1	RAB11FIP1	DKIKGKNKDSGSDTASAIIPSTTPSVDSDDE	>sp|Q6WKZ4|RFIP1_HUMAN Rab11 family-interacting protein 1 OS=Homo sapiens GN=RAB11FIP1 PE=1 SV=3;>sp|Q6WKZ4-2|RFIP1_HUMAN Isoform 4 of Rab11 family-interacting protein 1 OS=Homo sapiens GN=RAB11FIP1;>sp|Q6WKZ4-3|RFIP1_HUMAN Isoform 2 of Rab11 family-intera	NKDS(0.023)GS(0.026)DT(0.08)AS(0.865)AIIPS(0.023)T(0.022)T(0.02)PS(0.131)VDS(0.799)DDES(0.011)VVK	NKDS(-16.12)GS(-15.47)DT(-10.54)AS(10.54)AIIPS(-16.01)T(-16.35)T(-16.68)PS(-7.98)VDS(7.98)DDES(-18.94)VVK	2
Q9BXS6	Nucleolar and spindle-associated protein 1	NUSAP1	LTT(0.001)EAT(0.024)QT(0.978)PVS(0.998)NKKPVFDLK	352	1.5867	3.00361	2.56119	+		-0.0550842	-0.362762	-0.518869	-1.5561	-1.89688	-2.24383	S	4		0.997636	0.000324007	66.36	58.076	66.36	0.035827	7514200	352	Q9BXS6;Q9BXS6-4;Q9BXS6-6;Q9BXS6-3;Q9BXS6-5;Q9BXS6-2	352;336;337;350;351;351	Q9BXS6	Nucleolar and spindle-associated protein 1	NUSAP1	ITPFKLTTEATQTPVSNKKPVFDLKASLSRP	>sp|Q9BXS6|NUSAP_HUMAN Nucleolar and spindle-associated protein 1 OS=Homo sapiens GN=NUSAP1 PE=1 SV=1;>sp|Q9BXS6-4|NUSAP_HUMAN Isoform 4 of Nucleolar and spindle-associated protein 1 OS=Homo sapiens GN=NUSAP1;>sp|Q9BXS6-6|NUSAP_HUMAN Isoform 6 of Nucleolar	LTT(0.001)EAT(0.024)QT(0.978)PVS(0.998)NKKPVFDLK	LT(-37.35)T(-32.68)EAT(-16.59)QT(16.59)PVS(26.46)NKKPVFDLK	2
Q9BXS6	Nucleolar and spindle-associated protein 1	NUSAP1	LTT(0.001)EAT(0.024)QT(0.978)PVS(0.998)NKKPVFDLK	349	1.5867	3.00361	2.56119	+		-0.0550842	-0.362762	-0.518869	-1.5561	-1.89688	-2.24383	T	4		0.977838	0.000324007	66.36	58.076	66.36	0.035827	7514200	349	Q9BXS6;Q9BXS6-4;Q9BXS6-6;Q9BXS6-3;Q9BXS6-5;Q9BXS6-2	349;333;334;347;348;348	Q9BXS6	Nucleolar and spindle-associated protein 1	NUSAP1	AAVITPFKLTTEATQTPVSNKKPVFDLKASL	>sp|Q9BXS6|NUSAP_HUMAN Nucleolar and spindle-associated protein 1 OS=Homo sapiens GN=NUSAP1 PE=1 SV=1;>sp|Q9BXS6-4|NUSAP_HUMAN Isoform 4 of Nucleolar and spindle-associated protein 1 OS=Homo sapiens GN=NUSAP1;>sp|Q9BXS6-6|NUSAP_HUMAN Isoform 6 of Nucleolar	LTT(0.001)EAT(0.024)QT(0.978)PVS(0.998)NKKPVFDLK	LT(-37.35)T(-32.68)EAT(-16.59)QT(16.59)PVS(26.46)NKKPVFDLK	2
Q02833	Ras association domain-containing protein 7	RASSF7	AS(1)LPVKPR	111	1.52877	2.8854	3.73177	+		-0.29875	-0.23394	-0.414316	-2.04872	-1.73403	-1.75056	S	3		1	0.016811	44.863	29.603	44.863	0.25376	0	111	Q02833;Q02833-3;Q02833-2	111;111;111	Q02833	Ras association domain-containing protein 7	RASSF7	SSDSCPPPERCLIRASLPVKPRAALGCEPRK	>sp|Q02833|RASF7_HUMAN Ras association domain-containing protein 7 OS=Homo sapiens GN=RASSF7 PE=1 SV=1;>sp|Q02833-3|RASF7_HUMAN Isoform 3 of Ras association domain-containing protein 7 OS=Homo sapiens GN=RASSF7;>sp|Q02833-2|RASF7_HUMAN Isoform 2 of Ras ass	AS(1)LPVKPR	AS(44.86)LPVKPR	1
Q16543	Hsp90 co-chaperone Cdc37;Hsp90 co-chaperone Cdc37, N-terminally processed	CDC37	VDYSVWDHIEVS(0.191)DDEDET(0.807)HPNIDT(0.001)ASLFR	19	1.44604	2.72458	2.39262	+		-3.06913	-3.0615	-3.50801	-4.75892	-4.93366	-4.28417	T	4		0.80749	0.00137439	60.419	55.409	60.419	-0.11219	7605500	19	Q16543	19	Q16543	Hsp90 co-chaperone Cdc37;Hsp90 co-chaperone Cdc37, N-terminally processed	CDC37	YSVWDHIEVSDDEDETHPNIDTASLFRWRHQ	>sp|Q16543|CDC37_HUMAN Hsp90 co-chaperone Cdc37 OS=Homo sapiens GN=CDC37 PE=1 SV=1	VDYSVWDHIEVS(0.191)DDEDET(0.807)HPNIDT(0.001)ASLFR	VDY(-47.59)S(-46.18)VWDHIEVS(-6.25)DDEDET(6.25)HPNIDT(-29.36)AS(-37.72)LFR	1
Q03188	Centromere protein C	CENPC	NINDHHS(0.997)EADEEFY(0.002)LS(0.001)VGSPSVLLDAK	146	1.39239	2.62512	1.79831	+		-3.0611	-3.06951	-3.17124	-4.2805	-4.03101	-5.1675	S	4		0.99656	8.12777e-05	52.276	47.694	52.276	0.8242	2450200	146	Q03188;Q03188-2	146;146	Q03188	Centromere protein C	CENPC	PDSKKISSRNINDHHSEADEEFYLSVGSPSV	>sp|Q03188|CENPC_HUMAN Centromere protein C OS=Homo sapiens GN=CENPC PE=1 SV=2;>sp|Q03188-2|CENPC_HUMAN Isoform 2 of Centromere protein C OS=Homo sapiens GN=CENPC	NINDHHS(0.997)EADEEFY(0.002)LS(0.001)VGSPSVLLDAK	NINDHHS(26.46)EADEEFY(-26.46)LS(-30.15)VGS(-37.42)PS(-43.51)VLLDAK	1
Q9BW71	HIRA-interacting protein 3	HIRIP3	T(0.5)LDS(0.5)DEERPRPAPPDWSHMR	527	1.2428	2.36657	1.49299	+		-2.42895	-2.3873	-3.16517	-3.54701	-4.48007	-3.68273	T	5		0.499981	0.00122387	52.898	45.189	52.898	0.10495	3060300	527	Q9BW71;Q9BW71-2	527;214	Q9BW71	HIRA-interacting protein 3	HIRIP3	NPLGEAAPPGELYRRTLDSDEERPRPAPPDW	>sp|Q9BW71|HIRP3_HUMAN HIRA-interacting protein 3 OS=Homo sapiens GN=HIRIP3 PE=1 SV=3;>sp|Q9BW71-2|HIRP3_HUMAN Isoform 2 of HIRA-interacting protein 3 OS=Homo sapiens GN=HIRIP3	T(0.5)LDS(0.5)DEERPRPAPPDWSHMR	T(0)LDS(0)DEERPRPAPPDWS(-41.24)HMR	1
Q76G19	PDZ domain-containing protein 4	PDZD4	WKDS(0.989)DRDDFLDDFGS(0.011)ENEGELR	225	1.21392	2.31967	1.50168	+		-3.08427	-2.85521	-3.58353	-4.27445	-4.96594	-3.92438	S	4		0.989089	0.00100682	41.475	34.219	41.475	-0.15395	1719700	225	Q76G19;Q76G19-2	225;116	Q76G19	PDZ domain-containing protein 4	PDZD4	LVARPESQLAKRWKDSDRDDFLDDFGSENEG	>sp|Q76G19|PDZD4_HUMAN PDZ domain-containing protein 4 OS=Homo sapiens GN=PDZD4 PE=1 SV=1;>sp|Q76G19-2|PDZD4_HUMAN Isoform 2 of PDZ domain-containing protein 4 OS=Homo sapiens GN=PDZD4	WKDS(0.989)DRDDFLDDFGS(0.011)ENEGELR	WKDS(19.57)DRDDFLDDFGS(-19.57)ENEGELR	1
O76039	Cyclin-dependent kinase-like 5	CDKL5	QPAFDPWKS(0.979)PENIS(0.02)HS(0.001)EQLK	761	1.19465	2.28889	2.41624	+		-1.02746	-1.63252	-1.38096	-2.71052	-2.39121	-2.52316	S	4		0.979239	0.00191383	40.986	35.023	40.986	0.43972	1293000	761	O76039;O76039-2	761;761	O76039	Cyclin-dependent kinase-like 5	CDKL5	GTNHSKRQPAFDPWKSPENISHSEQLKEKEK	>sp|O76039|CDKL5_HUMAN Cyclin-dependent kinase-like 5 OS=Homo sapiens GN=CDKL5 PE=1 SV=1;>sp|O76039-2|CDKL5_HUMAN Isoform 2 of Cyclin-dependent kinase-like 5 OS=Homo sapiens GN=CDKL5	QPAFDPWKS(0.979)PENIS(0.02)HS(0.001)EQLK	QPAFDPWKS(16.96)PENIS(-16.96)HS(-29.79)EQLK	1
P35659	Protein DEK	DEK	EES(1)EEEEDEDDEEEEEEEKEK	32	1.13315	2.19338	1.38017	+		-0.503933	-0.171507	-0.171377	-0.71773	-1.96065	-1.5679	S	3		1	3.48825e-20	115.87	101.76	115.87	-0.17944	11459000	32	P35659	32	P35659	Protein DEK	DEK	PASEKEPEMPGPREESEEEEDEDDEEEEEEE	>sp|P35659|DEK_HUMAN Protein DEK OS=Homo sapiens GN=DEK PE=1 SV=1	EES(1)EEEEDEDDEEEEEEEKEK	EES(115.87)EEEEDEDDEEEEEEEKEK	1
Q6PKG0	La-related protein 1	LARP1	GLS(0.037)AS(0.687)LPDLDS(0.276)ENWIEVKK	548	1.08885	2.12705	1.76163	+		-0.752052	-0.554342	-1.12571	-1.53669	-1.85953	-2.30245	S	3		0.687382	4.51796e-05	68.42	59.362	68.42	0.15573	2637300	548	Q6PKG0;Q6PKG0-3	548;471	Q6PKG0	La-related protein 1	LARP1	EEVSNLKTLPKGLSASLPDLDSENWIEVKKR	>sp|Q6PKG0|LARP1_HUMAN La-related protein 1 OS=Homo sapiens GN=LARP1 PE=1 SV=2;>sp|Q6PKG0-3|LARP1_HUMAN Isoform 2 of La-related protein 1 OS=Homo sapiens GN=LARP1	GLS(0.037)AS(0.687)LPDLDS(0.276)ENWIEVKK	GLS(-12.71)AS(3.97)LPDLDS(-3.97)ENWIEVKK	1
P35251	Replication factor C subunit 1	RFC1	QDPVT(0.007)Y(0.008)IS(0.794)ET(0.192)DEEDDFMCKK	108	1.07981	2.11375	1.95465	+		0.0781975	-0.0407467	-0.0456238	-0.696844	-1.03284	-1.51791	S	3		0.793503	5.57384e-07	75.533	69.526	75.533	-0.2647	87174000	108	P35251;P35251-2	108;108	P35251	Replication factor C subunit 1	RFC1	SKPGKISRQDPVTYISETDEEDDFMCKKAAS	>sp|P35251|RFC1_HUMAN Replication factor C subunit 1 OS=Homo sapiens GN=RFC1 PE=1 SV=4;>sp|P35251-2|RFC1_HUMAN Isoform 2 of Replication factor C subunit 1 OS=Homo sapiens GN=RFC1	QDPVT(0.007)Y(0.008)IS(0.794)ET(0.192)DEEDDFMCKK	QDPVT(-20.48)Y(-20.08)IS(6.17)ET(-6.17)DEEDDFMCKK	1
O75151	Lysine-specific demethylase PHF2	PHF2	AAKNS(1)VDLDDYEEEQDHLDACFK	853	1.01667	2.02325	1.51023	+		-0.160164	-0.846151	-0.664902	-1.10827	-1.84797	-1.765	S	4		0.999935	3.35948e-23	98.151	91.284	98.151	-0.048673	9292600	853	O75151	853	O75151	Lysine-specific demethylase PHF2	PHF2	GKSAGKRLLKRAAKNSVDLDDYEEEQDHLDA	>sp|O75151|PHF2_HUMAN Lysine-specific demethylase PHF2 OS=Homo sapiens GN=PHF2 PE=1 SV=4	AAKNS(1)VDLDDYEEEQDHLDACFK	AAKNS(41.86)VDLDDY(-41.86)EEEQDHLDACFK	1
Q6PKG0	La-related protein 1	LARP1	NT(0.01)FT(0.068)AWS(0.676)DEES(0.19)DY(0.056)EIDDRDVNK	627	1.01468	2.02046	2.26246	+		-1.33273	-1.77503	-1.92428	-2.74863	-2.58308	-2.74436	S	3		0.676089	0.00107398	41.047	36.925	41.047	-0.075333	3629900	627	Q6PKG0;Q6PKG0-3	627;550	Q6PKG0	La-related protein 1	LARP1	EMEQMDGRKNTFTAWSDEESDYEIDDRDVNK	>sp|Q6PKG0|LARP1_HUMAN La-related protein 1 OS=Homo sapiens GN=LARP1 PE=1 SV=2;>sp|Q6PKG0-3|LARP1_HUMAN Isoform 2 of La-related protein 1 OS=Homo sapiens GN=LARP1	NT(0.01)FT(0.068)AWS(0.676)DEES(0.19)DY(0.056)EIDDRDVNK	NT(-18.35)FT(-9.99)AWS(5.51)DEES(-5.51)DY(-10.8)EIDDRDVNK	1
P83731	60S ribosomal protein L24	RPL24	AIT(0.935)GAS(0.065)LADIMAK	83	1.01265	2.01761	1.83667	+		-1.50539	-2.04724	-1.23347	-2.55156	-2.71916	-2.55331	T	2		0.935133	0.00391918	56.514	44.246	56.514	0.18744	6355600	83	P83731	83	P83731	60S ribosomal protein L24	RPL24	QKKRTRRAVKFQRAITGASLADIMAKRNQKP	>sp|P83731|RL24_HUMAN 60S ribosomal protein L24 OS=Homo sapiens GN=RPL24 PE=1 SV=1	AIT(0.935)GAS(0.065)LADIMAK	AIT(11.59)GAS(-11.59)LADIMAK	1
Q9HAU0	Pleckstrin homology domain-containing family A member 5	PLEKHA5	T(0.18)NS(0.82)MQQLEQWIK	410	1.00528	2.00734	2.83317	+		-0.228294	-0.229593	-0.450033	-1.21858	-1.51917	-1.18603	S	2		0.819813	0.000441893	75.911	53.855	75.911	0.028753	5588600	410	Q9HAU0;Q9HAU0-2;Q9HAU0-4;Q9HAU0-6;Q9HAU0-8;Q9HAU0-5;Q9HAU0-3	410;410;410;416;302;410;410	Q9HAU0	Pleckstrin homology domain-containing family A member 5	PLEKHA5	GPLYTEADRVIQRTNSMQQLEQWIKIQKGRG	>sp|Q9HAU0|PKHA5_HUMAN Pleckstrin homology domain-containing family A member 5 OS=Homo sapiens GN=PLEKHA5 PE=1 SV=1;>sp|Q9HAU0-2|PKHA5_HUMAN Isoform 2 of Pleckstrin homology domain-containing family A member 5 OS=Homo sapiens GN=PLEKHA5;>sp|Q9HAU0-4|PKHA5_	T(0.18)NS(0.82)MQQLEQWIK	T(-6.58)NS(6.58)MQQLEQWIK	1
P55196	Afadin	MLLT4	T(0.009)IS(0.991)NPEVVMK	216	1.00506	2.00703	4.03144	+		2.13915	1.95529	2.09961	1.11841	1.01874	1.04171	S	2		0.991293	1.51146e-09	125.47	66.873	125.47	-0.046154	14886000	216	P55196;P55196-5;P55196-3;P55196-1;P55196-2;P55196-6	216;215;215;215;215;216	P55196	Afadin	MLLT4	EVYKDMPETSFTRTISNPEVVMKRRRQQKLE	>sp|P55196|AFAD_HUMAN Afadin OS=Homo sapiens GN=MLLT4 PE=1 SV=3;>sp|P55196-5|AFAD_HUMAN Isoform 5 of Afadin OS=Homo sapiens GN=MLLT4;>sp|P55196-3|AFAD_HUMAN Isoform 3 of Afadin OS=Homo sapiens GN=MLLT4;>sp|P55196-1|AFAD_HUMAN Isoform 2 of Afadin OS=Homo sa	T(0.009)IS(0.991)NPEVVMK	T(-20.56)IS(20.56)NPEVVMK	1
P18621	60S ribosomal protein L17	RPL17	INPY(0.024)MS(0.384)S(0.592)PCHIEMILTEK	142	0.998251	1.99758	2.10609	+		-1.77248	-2.37111	-1.90151	-2.84585	-3.04839	-3.14562	S	3		0.591717	0.00144898	43.946	33.331	43.946	-0.046338	2654100	142	P18621;P18621-3;P18621-2	142;142;104	P18621	60S ribosomal protein L17	RPL17	RRTYRAHGRINPYMSSPCHIEMILTEKEQIV	>sp|P18621|RL17_HUMAN 60S ribosomal protein L17 OS=Homo sapiens GN=RPL17 PE=1 SV=3;>sp|P18621-3|RL17_HUMAN Isoform 3 of 60S ribosomal protein L17 OS=Homo sapiens GN=RPL17;>sp|P18621-2|RL17_HUMAN Isoform 2 of 60S ribosomal protein L17 OS=Homo sapiens GN=RPL	INPY(0.024)MS(0.384)S(0.592)PCHIEMILTEK	INPY(-13.9)MS(-1.88)S(1.88)PCHIEMILT(-34.89)EK	1
O76021	Ribosomal L1 domain-containing protein 1	RSL1D1	FFT(0.104)T(0.895)PS(0.105)KS(0.896)VR	469	0.990426	1.98677	2.00713	+		-0.18338	-0.356188	-0.682337	-1.08688	-1.52401	-1.5823	S	3		0.896233	0.0183823	49.333	39.678	49.333	0.029399	8456400	469	O76021;O76021-2	469;249	O76021	Ribosomal L1 domain-containing protein 1	RSL1D1	TPKKPEAKFFTTPSKSVRKASHTPKKWPKKP	>sp|O76021|RL1D1_HUMAN Ribosomal L1 domain-containing protein 1 OS=Homo sapiens GN=RSL1D1 PE=1 SV=3;>sp|O76021-2|RL1D1_HUMAN Isoform 2 of Ribosomal L1 domain-containing protein 1 OS=Homo sapiens GN=RSL1D1	FFT(0.104)T(0.895)PS(0.105)KS(0.896)VR	FFT(-11.03)T(11.03)PS(-11.03)KS(11.03)VR	2
O76021	Ribosomal L1 domain-containing protein 1	RSL1D1	FFT(0.104)T(0.895)PS(0.105)KS(0.896)VR	465	0.990426	1.98677	2.00713	+		-0.18338	-0.356188	-0.682337	-1.08688	-1.52401	-1.5823	T	3		0.89498	0.0183823	49.333	39.678	49.333	0.029399	8456400	465	O76021;O76021-2	465;245	O76021	Ribosomal L1 domain-containing protein 1	RSL1D1	DARQTPKKPEAKFFTTPSKSVRKASHTPKKW	>sp|O76021|RL1D1_HUMAN Ribosomal L1 domain-containing protein 1 OS=Homo sapiens GN=RSL1D1 PE=1 SV=3;>sp|O76021-2|RL1D1_HUMAN Isoform 2 of Ribosomal L1 domain-containing protein 1 OS=Homo sapiens GN=RSL1D1	FFT(0.104)T(0.895)PS(0.105)KS(0.896)VR	FFT(-11.03)T(11.03)PS(-11.03)KS(11.03)VR	2
Q9NQW6	Actin-binding protein anillin	ANLN	GNIWS(1)AEK	449	0.98079	1.97355	4.19226	+		0.97122	0.970848	0.900185	0.0665226	-0.103033	-0.0636063	S	2		1	0.00175926	83.182	50.094	83.182	0.1081	14372000	449	Q9NQW6;Q9NQW6-2	449;449	Q9NQW6	Actin-binding protein anillin	ANLN	ELACLRGRFDKGNIWSAEKGGNSKSKQLETK	>sp|Q9NQW6|ANLN_HUMAN Actin-binding protein anillin OS=Homo sapiens GN=ANLN PE=1 SV=2;>sp|Q9NQW6-2|ANLN_HUMAN Isoform 2 of Actin-binding protein anillin OS=Homo sapiens GN=ANLN	GNIWS(1)AEK	GNIWS(83.18)AEK	1
Q8TDM6	Disks large homolog 5	DLG5	S(0.994)APS(0.006)FRPK	1115	0.971038	1.96025	4.20996	+		1.02533	1.02871	1.03907	0.169989	0.011446	-0.00144386	S	3		0.993911	0.00168582	70.552	46.521	70.552	0.43641	8703300	1115	Q8TDM6;Q8TDM6-4;Q8TDM6-3	1115;1005;664	Q8TDM6	Disks large homolog 5	DLG5	SQKVDELGQKRRRPKSAPSFRPKLAPVVIPA	>sp|Q8TDM6|DLG5_HUMAN Disks large homolog 5 OS=Homo sapiens GN=DLG5 PE=1 SV=4;>sp|Q8TDM6-4|DLG5_HUMAN Isoform 4 of Disks large homolog 5 OS=Homo sapiens GN=DLG5;>sp|Q8TDM6-3|DLG5_HUMAN Isoform 3 of Disks large homolog 5 OS=Homo sapiens GN=DLG5	S(0.994)APS(0.006)FRPK	S(22.13)APS(-22.13)FRPK	1
Q6P9B6	TLD domain-containing protein 1	TLDC1	S(1)ILDADPEAQALLEIS(0.943)GHS(0.057)R	440	0.953765	1.93692	1.58158	+		-3.06427	-3.64913	-3.46571	-3.92747	-4.65014	-4.4628	S	3		0.943083	3.37107e-05	69.704	61.489	66.36	0.33726	2886600	440	Q6P9B6	440	Q6P9B6	TLD domain-containing protein 1	TLDC1	SILDADPEAQALLEISGHSRHSEGLREVPDD	>sp|Q6P9B6|TLDC1_HUMAN TLD domain-containing protein 1 OS=Homo sapiens GN=TLDC1 PE=1 SV=2	S(1)ILDADPEAQALLEIS(0.943)GHS(0.057)R	S(66)ILDADPEAQALLEIS(12.19)GHS(-12.19)R	1;2
P26358	DNA (cytosine-5)-methyltransferase 1	DNMT1	LSIFDANES(0.984)GFES(0.013)Y(0.003)EALPQHK	394	0.944026	1.92389	1.82745	+		-1.34954	-1.46814	-1.87227	-2.44812	-2.25152	-2.82239	S	3		0.983862	1.88367e-10	83.059	71.141	83.059	0.021478	3622000	394	P26358;P26358-2;P26358-3	394;410;58	P26358	DNA (cytosine-5)-methyltransferase 1	DNMT1	QMLTNEKLSIFDANESGFESYEALPQHKLTC	>sp|P26358|DNMT1_HUMAN DNA (cytosine-5)-methyltransferase 1 OS=Homo sapiens GN=DNMT1 PE=1 SV=2;>sp|P26358-2|DNMT1_HUMAN Isoform 2 of DNA (cytosine-5)-methyltransferase 1 OS=Homo sapiens GN=DNMT1;>sp|P26358-3|DNMT1_HUMAN Isoform 3 of DNA (cytosine-5)-methyl	LSIFDANES(0.984)GFES(0.013)Y(0.003)EALPQHK	LS(-43.84)IFDANES(18.81)GFES(-18.81)Y(-24.94)EALPQHK	1
Q86W92	Liprin-beta-1	PPFIBP1	T(0.182)AS(0.818)APNLAETEKETAEHLDLAGASSRPK	540	0.93147	1.90722	2.0156	+		-0.341436	-0.185623	-0.800167	-1.25904	-1.52253	-1.34007	S	5		0.817819	6.30889e-47	121.79	110.33	121.79	-0.049278	5647000	540	Q86W92;Q86W92-3;Q86W92-4	540;387;509	Q86W92	Liprin-beta-1	PPFIBP1	FGRGFFKIKSNKRTASAPNLAETEKETAEHL	>sp|Q86W92|LIPB1_HUMAN Liprin-beta-1 OS=Homo sapiens GN=PPFIBP1 PE=1 SV=2;>sp|Q86W92-3|LIPB1_HUMAN Isoform 3 of Liprin-beta-1 OS=Homo sapiens GN=PPFIBP1;>sp|Q86W92-4|LIPB1_HUMAN Isoform 4 of Liprin-beta-1 OS=Homo sapiens GN=PPFIBP1	T(0.182)AS(0.818)APNLAETEKETAEHLDLAGASSRPK	T(-6.52)AS(6.52)APNLAET(-44.33)EKET(-59.77)AEHLDLAGAS(-102.59)S(-102.59)RPK	1
O95365	Zinc finger and BTB domain-containing protein 7A	ZBTB7A	GGAPDPSPGATATPGAPAQPS(0.593)S(0.407)PDARR	525	0.894572	1.85906	1.86938	+		-1.50288	-1.28602	-1.71332	-2.06669	-2.46824	-2.65101	S	3		0.593186	4.50753e-38	122.06	106.07	122.06	0.11137	54113000	525	O95365	525	O95365	Zinc finger and BTB domain-containing protein 7A	ZBTB7A	PSPGATATPGAPAQPSSPDARRNGQEKHFKD	>sp|O95365|ZBT7A_HUMAN Zinc finger and BTB domain-containing protein 7A OS=Homo sapiens GN=ZBTB7A PE=1 SV=1	GGAPDPSPGATATPGAPAQPS(0.593)S(0.407)PDARR	GGAPDPS(-93.03)PGAT(-67.59)AT(-50.39)PGAPAQPS(1.64)S(-1.64)PDARR	1
Q9H3Q1	Cdc42 effector protein 4	CDC42EP4	DMLGS(1)LR	105	0.891816	1.85551	3.17391	+		1.33831	1.02034	1.142	0.25869	0.269434	0.297069	S	2		1	0.00119982	117.81	63.843	117.81	0.058977	18090000	105	Q9H3Q1	105	Q9H3Q1	Cdc42 effector protein 4	CDC42EP4	QSVTRGEREQRDMLGSLRDSALFVKNAMSLP	>sp|Q9H3Q1|BORG4_HUMAN Cdc42 effector protein 4 OS=Homo sapiens GN=CDC42EP4 PE=1 SV=1	DMLGS(1)LR	DMLGS(117.81)LR	1
O43399	Tumor protein D54	TPD52L2	NSATFKS(1)FEDR	166	0.891654	1.8553	2.74544	+		3.51259	3.15018	3.37003	2.45638	2.3485	2.55296	S	3		0.999977	8.25672e-14	131.95	105.42	131.95	0.41086	88139000	166	O43399;O43399-2;O43399-3;O43399-4;O43399-5;O43399-7;O43399-6	166;146;169;160;180;189;123	O43399	Tumor protein D54	TPD52L2	ISRKLGDMRNSATFKSFEDRVGTIKSKVVGD	>sp|O43399|TPD54_HUMAN Tumor protein D54 OS=Homo sapiens GN=TPD52L2 PE=1 SV=2;>sp|O43399-2|TPD54_HUMAN Isoform 2 of Tumor protein D54 OS=Homo sapiens GN=TPD52L2;>sp|O43399-3|TPD54_HUMAN Isoform 3 of Tumor protein D54 OS=Homo sapiens GN=TPD52L2;>sp|O43399-4	NSATFKS(1)FEDR	NS(-88.85)AT(-46.46)FKS(46.46)FEDR	1
Q69YH5	Cell division cycle-associated protein 2	CDCA2	TICTFDS(0.001)S(0.005)GFES(0.563)MS(0.427)PIKET(0.002)VS(0.001)S(0.001)R	934	0.890118	1.85333	1.57669	+		-0.0204716	-0.119671	-0.526281	-0.719023	-1.42749	-1.19026	S	3		0.563307	1.81444e-07	73.676	67.705	73.676	-0.20547	76990000	934	Q69YH5	934	Q69YH5	Cell division cycle-associated protein 2	CDCA2	AKRRTICTFDSSGFESMSPIKETVSSRQKPQ	>sp|Q69YH5|CDCA2_HUMAN Cell division cycle-associated protein 2 OS=Homo sapiens GN=CDCA2 PE=1 SV=2	TICTFDS(0.001)S(0.005)GFES(0.563)MS(0.427)PIKET(0.002)VS(0.001)S(0.001)R	T(-54.99)ICT(-46.55)FDS(-28.19)S(-20.32)GFES(1.2)MS(-1.2)PIKET(-24.58)VS(-28.63)S(-28.63)R	1
Q8IYM9	E3 ubiquitin-protein ligase TRIM22	TRIM22	S(0.973)S(0.027)GFAFDPSVNYSK	383	0.889146	1.85208	4.2442	+		1.92727	1.96444	1.93186	1.14749	0.992376	1.01627	S	2		0.972712	3.36258e-26	138.66	120.25	138.66	-0.29368	11696000	383	Q8IYM9;Q8IYM9-2	383;379	Q8IYM9	E3 ubiquitin-protein ligase TRIM22	TRIM22	ILGVHSKISSLNKRKSSGFAFDPSVNYSKVY	>sp|Q8IYM9|TRI22_HUMAN E3 ubiquitin-protein ligase TRIM22 OS=Homo sapiens GN=TRIM22 PE=1 SV=1;>sp|Q8IYM9-2|TRI22_HUMAN Isoform 2 of E3 ubiquitin-protein ligase TRIM22 OS=Homo sapiens GN=TRIM22	S(0.973)S(0.027)GFAFDPSVNYSK	S(15.52)S(-15.52)GFAFDPS(-64.73)VNY(-86.08)S(-91.78)K	1
P33981	Dual specificity protein kinase TTK	TTK	VPVNLLNS(1)PDCDVK	281	0.888595	1.85137	2.51473	+		-0.988648	-1.24001	-1.26943	-2.11687	-2.19976	-1.84723	S	2		1	0.000564842	66.826	55.243	66.826	-0.091836	5006700	281	P33981;P33981-2	281;281	P33981	Dual specificity protein kinase TTK	TTK	KQSCPFGRVPVNLLNSPDCDVKTDDSVVPCF	>sp|P33981|TTK_HUMAN Dual specificity protein kinase TTK OS=Homo sapiens GN=TTK PE=1 SV=2;>sp|P33981-2|TTK_HUMAN Isoform 2 of Dual specificity protein kinase TTK OS=Homo sapiens GN=TTK	VPVNLLNS(1)PDCDVK	VPVNLLNS(66.83)PDCDVK	1
Q5TZA2	Rootletin	CROCC	S(0.995)AVKKAES(0.005)ER	1224	0.870709	1.82856	1.87759	+		3.0105	3.02429	2.79053	2.29214	2.22999	1.69106	S	4		0.995407	0.00651912	40.475	10.403	40.475	3.1241	221050000	1224	Q5TZA2;Q5TZA2-2	1224;527	Q5TZA2	Rootletin	CROCC	AKEREALRRSNEELRSAVKKAESERISLKLA	>sp|Q5TZA2|CROCC_HUMAN Rootletin OS=Homo sapiens GN=CROCC PE=1 SV=1;>sp|Q5TZA2-2|CROCC_HUMAN Isoform 2 of Rootletin OS=Homo sapiens GN=CROCC	S(0.995)AVKKAES(0.005)ER	S(23.36)AVKKAES(-23.36)ER	1
Q86WB0	Nuclear-interacting partner of ALK	ZC3HC1	SWDS(0.001)S(0.037)S(0.962)PVDRPEPEAASPTTR	359	0.864825	1.82112	2.24785	+		-0.0277138	0.191587	0.0438633	-0.646753	-0.651999	-1.08798	S	3		0.96181	5.89219e-109	187.16	165.81	187.16	0.012152	34956000	359	Q86WB0;Q86WB0-2	359;338	Q86WB0	Nuclear-interacting partner of ALK	ZC3HC1	SPGPIVSRTRSWDSSSPVDRPEPEAASPTTR	>sp|Q86WB0|NIPA_HUMAN Nuclear-interacting partner of ALK OS=Homo sapiens GN=ZC3HC1 PE=1 SV=1;>sp|Q86WB0-2|NIPA_HUMAN Isoform 2 of Nuclear-interacting partner of ALK OS=Homo sapiens GN=ZC3HC1	SWDS(0.001)S(0.037)S(0.962)PVDRPEPEAASPTTR	S(-49.75)WDS(-29.2)S(-14.15)S(14.15)PVDRPEPEAAS(-98.08)PT(-120.39)T(-130.74)R	1
Q9BVV6	Protein TALPID3	KIAA0586	VS(0.235)S(0.765)PELPKPWGDGDLPLEEENPNS(1)PQEELHPR	1130	0.863304	1.8192	1.6973	+		-1.82126	-1.88195	-1.91041	-2.33578	-2.73812	-3.12963	S	4		0.765363	8.79992e-08	56.008	51.886	56.008	0.38447	4691000	1130	Q9BVV6;Q9BVV6-2;Q9BVV6-4;Q9BVV6-3	1130;1069;1101;1198	Q9BVV6	Protein TALPID3	KIAA0586	TPTLSDISIDKLKVSSPELPKPWGDGDLPLE	>sp|Q9BVV6|TALD3_HUMAN Protein TALPID3 OS=Homo sapiens GN=KIAA0586 PE=1 SV=4;>sp|Q9BVV6-2|TALD3_HUMAN Isoform 2 of Protein TALPID3 OS=Homo sapiens GN=KIAA0586;>sp|Q9BVV6-4|TALD3_HUMAN Isoform 4 of Protein TALPID3 OS=Homo sapiens GN=KIAA0586;>sp|Q9BVV6-3|TA	VS(0.235)S(0.765)PELPKPWGDGDLPLEEENPNS(1)PQEELHPR	VS(-5.13)S(5.13)PELPKPWGDGDLPLEEENPNS(47.26)PQEELHPR	2
Q9BVV6	Protein TALPID3	KIAA0586	VS(0.235)S(0.765)PELPKPWGDGDLPLEEENPNS(1)PQEELHPR	1151	0.863304	1.8192	1.6973	+		-1.82126	-1.88195	-1.91041	-2.33578	-2.73812	-3.12963	S	4		0.999986	8.79992e-08	56.008	51.886	56.008	0.38447	4691000	1151	Q9BVV6;Q9BVV6-2;Q9BVV6-4;Q9BVV6-3	1151;1090;1122;1219	Q9BVV6	Protein TALPID3	KIAA0586	PWGDGDLPLEEENPNSPQEELHPRAIVMSVA	>sp|Q9BVV6|TALD3_HUMAN Protein TALPID3 OS=Homo sapiens GN=KIAA0586 PE=1 SV=4;>sp|Q9BVV6-2|TALD3_HUMAN Isoform 2 of Protein TALPID3 OS=Homo sapiens GN=KIAA0586;>sp|Q9BVV6-4|TALD3_HUMAN Isoform 4 of Protein TALPID3 OS=Homo sapiens GN=KIAA0586;>sp|Q9BVV6-3|TA	VS(0.235)S(0.765)PELPKPWGDGDLPLEEENPNS(1)PQEELHPR	VS(-5.13)S(5.13)PELPKPWGDGDLPLEEENPNS(47.26)PQEELHPR	2
Q8N6H7	ADP-ribosylation factor GTPase-activating protein 2	ARFGAP2	AIS(0.973)S(0.027)DMFFGR	432	0.859742	1.81471	2.35217	+		-0.712246	-0.669676	-0.769135	-1.78151	-1.65437	-1.2944	S	2		0.972655	0.000119277	80.69	59.242	80.69	-0.13067	17384000	432	Q8N6H7;Q8N6H7-3;Q8N6H7-2	432;163;325	Q8N6H7	ADP-ribosylation factor GTPase-activating protein 2	ARFGAP2	ESSEARQKFAGAKAISSDMFFGREVDAEYEA	>sp|Q8N6H7|ARFG2_HUMAN ADP-ribosylation factor GTPase-activating protein 2 OS=Homo sapiens GN=ARFGAP2 PE=1 SV=1;>sp|Q8N6H7-3|ARFG2_HUMAN Isoform 3 of ADP-ribosylation factor GTPase-activating protein 2 OS=Homo sapiens GN=ARFGAP2;>sp|Q8N6H7-2|ARFG2_HUMAN Is	AIS(0.973)S(0.027)DMFFGR	AIS(15.51)S(-15.51)DMFFGR	1
P49959	Double-strand break repair protein MRE11A	MRE11A	NYSEVIEVDES(1)DVEEDIFPTTSK	649	0.858686	1.81339	1.50183	+		3.03736	2.93925	2.65362	2.47943	1.68479	1.88995	S	2		1	3.64472e-67	156.87	145.3	156.87	0.792	90173000	649	P49959;P49959-2;P49959-3	649;621;652	P49959	Double-strand break repair protein MRE11A	MRE11A	NVTTKNYSEVIEVDESDVEEDIFPTTSKTDQ	>sp|P49959|MRE11_HUMAN Double-strand break repair protein MRE11A OS=Homo sapiens GN=MRE11A PE=1 SV=3;>sp|P49959-2|MRE11_HUMAN Isoform 2 of Double-strand break repair protein MRE11A OS=Homo sapiens GN=MRE11A;>sp|P49959-3|MRE11_HUMAN Isoform 3 of Double-stra	NYSEVIEVDES(1)DVEEDIFPTTSK	NY(-107.21)S(-69.78)EVIEVDES(69.78)DVEEDIFPT(-72.99)T(-79.97)S(-86.73)K	1
P22059	Oxysterol-binding protein 1	OSBP	MLAES(0.388)DES(0.944)GDEES(0.585)VS(0.074)QT(0.008)DKT(0.001)ELQNTLR	198	0.855357	1.80921	1.35876	+		-0.0101032	-0.649795	-0.647459	-0.912837	-1.35241	-1.60818	S	3		0.584893	3.05552e-14	85.376	77.802	85.376	-0.092249	12712000	198	P22059	198	P22059	Oxysterol-binding protein 1	OSBP	AVKMLAESDESGDEESVSQTDKTELQNTLRT	>sp|P22059|OSBP1_HUMAN Oxysterol-binding protein 1 OS=Homo sapiens GN=OSBP PE=1 SV=1	MLAES(0.388)DES(0.944)GDEES(0.585)VS(0.074)QT(0.008)DKT(0.001)ELQNTLR	MLAES(-1.55)DES(11.8)GDEES(1.55)VS(-11.8)QT(-23.18)DKT(-34.07)ELQNT(-63.43)LR	2
Q8IWW6-3	Rho GTPase-activating protein 12	ARHGAP12	DAS(0.935)IS(0.065)KGDFQNPGDQEWLK	303	0.854842	1.80856	3.13054	+		-0.495205	-0.419245	-0.512423	-1.42507	-1.41011	-1.15622	S	3		0.935494	0.000280821	53.998	45.337	53.998	-0.22559	2205600	303	Q8IWW6-3	303	Q8IWW6-3	Rho GTPase-activating protein 12	ARHGAP12	TQERTWKPPRWTRDASISKGDFQNPGDQEWL	>sp|Q8IWW6-3|RHG12_HUMAN Isoform 3 of Rho GTPase-activating protein 12 OS=Homo sapiens GN=ARHGAP12	DAS(0.935)IS(0.065)KGDFQNPGDQEWLK	DAS(11.61)IS(-11.61)KGDFQNPGDQEWLK	1
Q8WWI1-3	LIM domain only protein 7	LMO7	S(0.681)WAS(0.229)PVY(0.057)T(0.02)EADGT(0.007)FS(0.007)R	342	0.851016	1.80377	2.25407	+		-0.802746	-1.03167	-1.03396	-1.6358	-2.07709	-1.70853	S	2		0.681149	0.00114654	53.768	46.449	53.768	-0.1439	6836600	342	Q8WWI1-3	342	Q8WWI1-3	LIM domain only protein 7	LMO7	PLRKKKPDKHEDNRRSWASPVYTEADGTFSR	>sp|Q8WWI1-3|LMO7_HUMAN Isoform 3 of LIM domain only protein 7 OS=Homo sapiens GN=LMO7	S(0.681)WAS(0.229)PVY(0.057)T(0.02)EADGT(0.007)FS(0.007)R	S(4.73)WAS(-4.73)PVY(-10.81)T(-15.43)EADGT(-19.98)FS(-19.98)R	1
Q9HAU0	Pleckstrin homology domain-containing family A member 5	PLEKHA5	SVPAGLTLQS(0.019)VS(0.978)PQS(0.003)LQGK	607	0.849282	1.8016	1.78044	+		-2.37194	-2.21584	-2.68879	-3.24609	-3.00845	-3.56988	S	3		0.977695	1.01542e-11	95.195	79.809	95.195	-0.20499	2196100	607	Q9HAU0;Q9HAU0-2;Q9HAU0-4;Q9HAU0-6;Q9HAU0-8;Q9HAU0-5;Q9HAU0-3	607;607;607;613;499;607;607	Q9HAU0	Pleckstrin homology domain-containing family A member 5	PLEKHA5	PDRRSVPAGLTLQSVSPQSLQGKTLSQDEGR	>sp|Q9HAU0|PKHA5_HUMAN Pleckstrin homology domain-containing family A member 5 OS=Homo sapiens GN=PLEKHA5 PE=1 SV=1;>sp|Q9HAU0-2|PKHA5_HUMAN Isoform 2 of Pleckstrin homology domain-containing family A member 5 OS=Homo sapiens GN=PLEKHA5;>sp|Q9HAU0-4|PKHA5_	SVPAGLTLQS(0.019)VS(0.978)PQS(0.003)LQGK	S(-66.52)VPAGLT(-44.44)LQS(-17.12)VS(17.12)PQS(-24.74)LQGK	1
Q9NZJ0	Denticleless protein homolog	DTL	ENS(0.117)S(0.883)PENKNWLLAMAAK	656	0.842435	1.79307	2.0286	+		0.426319	0.489853	0.122166	-0.220947	-0.668759	-0.59926	S	3		0.883138	1.46361e-15	124.2	103.28	124.2	-0.0097927	18923000	656	Q9NZJ0	656	Q9NZJ0	Denticleless protein homolog	DTL	RPCGEGSEMVGKENSSPENKNWLLAMAAKRK	>sp|Q9NZJ0|DTL_HUMAN Denticleless protein homolog OS=Homo sapiens GN=DTL PE=1 SV=3	ENS(0.117)S(0.883)PENKNWLLAMAAK	ENS(-8.78)S(8.78)PENKNWLLAMAAK	1
Q9NW82	WD repeat-containing protein 70	WDR70	TMFAQVES(1)DDEEAKNEPEWK	638	0.830006	1.77769	2.15743	+		3.14178	3.22154	3.1012	2.6288	2.09369	2.25201	S	3		1	6.04384e-74	165.47	153.24	165.47	-0.024484	43167000	638	Q9NW82	638	Q9NW82	WD repeat-containing protein 70	WDR70	AYSKTQPKTMFAQVESDDEEAKNEPEWKKRK	>sp|Q9NW82|WDR70_HUMAN WD repeat-containing protein 70 OS=Homo sapiens GN=WDR70 PE=1 SV=1	TMFAQVES(1)DDEEAKNEPEWK	T(-95.62)MFAQVES(95.62)DDEEAKNEPEWK	1
Q02543	60S ribosomal protein L18a	RPL18A	SSGEIVYCGQVFEKS(1)PLR	71	0.829091	1.77657	2.0803	+		2.47326	2.27012	2.02007	1.55623	1.51207	1.20787	S	3		1	4.34863e-148	218.69	179.1	218.69	-0.12583	96124000	71	Q02543	71	Q02543	60S ribosomal protein L18a	RPL18A	KSSGEIVYCGQVFEKSPLRVKNFGIWLRYDS	>sp|Q02543|RL18A_HUMAN 60S ribosomal protein L18a OS=Homo sapiens GN=RPL18A PE=1 SV=2	SSGEIVYCGQVFEKS(1)PLR	S(-137.57)S(-133.5)GEIVY(-138.64)CGQVFEKS(133.5)PLR	1
A1X283	SH3 and PX domain-containing protein 2B	SH3PXD2B	KES(0.998)IIKS(0.002)EGELLER	528	0.824025	1.77034	2.37038	+		0.791267	0.563334	0.762339	-0.305756	-0.158159	0.108778	S	4		0.998222	0.000686076	54.764	37.2	54.764	-0.054509	12694000	528	A1X283	528	A1X283	SH3 and PX domain-containing protein 2B	SH3PXD2B	DPDMEEKPSLPPRKESIIKSEGELLERERER	>sp|A1X283|SPD2B_HUMAN SH3 and PX domain-containing protein 2B OS=Homo sapiens GN=SH3PXD2B PE=1 SV=3	KES(0.998)IIKS(0.002)EGELLER	KES(27.49)IIKS(-27.49)EGELLER	1
Q8IVT5	Kinase suppressor of Ras 1	KSR1	T(0.006)ES(0.331)VPS(0.663)DINNPVDR	409	0.823029	1.76912	1.88323	+		0.675791	1.21888	0.623606	-0.0373859	0.0793114	0.00726318	S	2		0.662639	7.85668e-13	127.3	92.913	127.3	0.1036	18777000	409	Q8IVT5;Q8IVT5-4;Q8IVT5-3;Q8IVT5-2	409;272;272;409	Q8IVT5	Kinase suppressor of Ras 1	KSR1	SFLPLTRLRRTESVPSDINNPVDRAAEPHFG	>sp|Q8IVT5|KSR1_HUMAN Kinase suppressor of Ras 1 OS=Homo sapiens GN=KSR1 PE=1 SV=3;>sp|Q8IVT5-4|KSR1_HUMAN Isoform 4 of Kinase suppressor of Ras 1 OS=Homo sapiens GN=KSR1;>sp|Q8IVT5-3|KSR1_HUMAN Isoform 3 of Kinase suppressor of Ras 1 OS=Homo sapiens GN=KS	T(0.006)ES(0.331)VPS(0.663)DINNPVDR	T(-20.37)ES(-3.01)VPS(3.01)DINNPVDR	1
O43900	Prickle-like protein 3	PRICKLE3	VS(0.992)FRDPLVS(0.008)EGGPR	475	0.820751	1.76633	1.87015	+		-2.14183	-2.20418	-2.55195	-3.08504	-2.88508	-3.39009	S	3		0.992137	0.00205124	44.584	30.152	44.584	-0.12903	6509800	475	O43900;O43900-2	475;394	O43900	Prickle-like protein 3	PRICKLE3	RPDDSAFGRQSTPRVSFRDPLVSEGGPRRTL	>sp|O43900|PRIC3_HUMAN Prickle-like protein 3 OS=Homo sapiens GN=PRICKLE3 PE=1 SV=2;>sp|O43900-2|PRIC3_HUMAN Isoform 2 of Prickle-like protein 3 OS=Homo sapiens GN=PRICKLE3	VS(0.992)FRDPLVS(0.008)EGGPR	VS(21.01)FRDPLVS(-21.01)EGGPR	1
Q01433	AMP deaminase 2	AMPD2	QIS(1)QDVKLEPDILLR	168	0.810787	1.75417	1.4471	+		0.748884	0.509369	0.319866	0.0495701	-0.181217	-0.722594	S	3		1	9.78843e-06	96.55	67.458	96.55	-0.10663	7672700	168	Q01433;Q01433-2;Q01433-3;Q01433-5;Q01433-4	168;87;49;50;93	Q01433	AMP deaminase 2	AMPD2	IEQLEERRQRLERQISQDVKLEPDILLRAKQ	>sp|Q01433|AMPD2_HUMAN AMP deaminase 2 OS=Homo sapiens GN=AMPD2 PE=1 SV=2;>sp|Q01433-2|AMPD2_HUMAN Isoform Ex1A-2-3 of AMP deaminase 2 OS=Homo sapiens GN=AMPD2;>sp|Q01433-3|AMPD2_HUMAN Isoform Ex1A-3 of AMP deaminase 2 OS=Homo sapiens GN=AMPD2;>sp|Q01433-5	QIS(1)QDVKLEPDILLR	QIS(96.55)QDVKLEPDILLR	1
P49006	MARCKS-related protein	MARCKSL1	LSGLS(1)FKR	104	0.809359	1.75243	4.2426	+		6.89538	6.7673	6.87061	6.04538	6.06781	5.99203	S	3		1	2.9565e-05	121.6	60.442	121.6	-1.1695	1490700000	104	P49006	104	P49006	MARCKS-related protein	MARCKSL1	KKKFSFKKPFKLSGLSFKRNRKEGGGDSSAS	>sp|P49006|MRP_HUMAN MARCKS-related protein OS=Homo sapiens GN=MARCKSL1 PE=1 SV=2	LSGLS(1)FKR	LS(-68.88)GLS(68.88)FKR	1
Q6ZN18	Zinc finger protein AEBP2	AEBP2	S(0.191)LS(0.808)PGAASSSSGDGDGKEGLEEPKGPR	141	0.807681	1.7504	1.93094	+		-0.765713	-0.713785	-0.813147	-1.22537	-1.83854	-1.65178	S	4		0.80842	1.74324e-26	94.807	87.233	94.807	-1.127	9667400	141	Q6ZN18;Q6ZN18-2	141;141	Q6ZN18	Zinc finger protein AEBP2	AEBP2	VGSSGGSSSDETRSLSPGAASSSSGDGDGKE	>sp|Q6ZN18|AEBP2_HUMAN Zinc finger protein AEBP2 OS=Homo sapiens GN=AEBP2 PE=1 SV=2;>sp|Q6ZN18-2|AEBP2_HUMAN Isoform 2 of Zinc finger protein AEBP2 OS=Homo sapiens GN=AEBP2	S(0.191)LS(0.808)PGAASSSSGDGDGKEGLEEPKGPR	S(-6.26)LS(6.26)PGAAS(-34.05)S(-38.59)S(-43.48)S(-49.06)GDGDGKEGLEEPKGPR	1
Q8WWN8	Arf-GAP with Rho-GAP domain, ANK repeat and PH domain-containing protein 3	ARAP3	S(1)LDQPFLSK	1444	0.805914	1.74825	2.61502	+		2.65046	2.3876	2.75555	1.71952	1.78205	1.8743	S	2		0.999994	6.80866e-05	105.95	71.983	105.95	0.48634	27273000	1444	Q8WWN8;Q8WWN8-2	1444;1093	Q8WWN8	Arf-GAP with Rho-GAP domain, ANK repeat and PH domain-containing protein 3	ARAP3	REWTVKPENPLTSQKSLDQPFLSKSSTLGQE	>sp|Q8WWN8|ARAP3_HUMAN Arf-GAP with Rho-GAP domain, ANK repeat and PH domain-containing protein 3 OS=Homo sapiens GN=ARAP3 PE=1 SV=1;>sp|Q8WWN8-2|ARAP3_HUMAN Isoform 2 of Arf-GAP with Rho-GAP domain, ANK repeat and PH domain-containing protein 3 OS=Homo sa	S(1)LDQPFLSK	S(52.39)LDQPFLS(-52.39)K	1
Q8NDI1	EH domain-binding protein 1	EHBP1	EVQTPQY(0.003)LNPFDEPEAFVT(0.045)IKDS(0.916)PPQS(0.018)T(0.018)K	335	0.805126	1.7473	2.35939	+		-2.06074	-1.72289	-2.14957	-2.7567	-2.71565	-2.87622	S	4		0.916154	9.33685e-06	49.038	44.183	49.038	0.29463	9709400	335	Q8NDI1;Q8NDI1-3;Q8NDI1-2	335;300;300	Q8NDI1	EH domain-binding protein 1	EHBP1	LNPFDEPEAFVTIKDSPPQSTKRKNIRPVDM	>sp|Q8NDI1|EHBP1_HUMAN EH domain-binding protein 1 OS=Homo sapiens GN=EHBP1 PE=1 SV=3;>sp|Q8NDI1-3|EHBP1_HUMAN Isoform 3 of EH domain-binding protein 1 OS=Homo sapiens GN=EHBP1;>sp|Q8NDI1-2|EHBP1_HUMAN Isoform 2 of EH domain-binding protein 1 OS=Homo sapie	EVQTPQY(0.003)LNPFDEPEAFVT(0.045)IKDS(0.916)PPQS(0.018)T(0.018)K	EVQT(-35.43)PQY(-24.43)LNPFDEPEAFVT(-13.09)IKDS(13.09)PPQS(-17.15)T(-17.15)K	1
O14908	PDZ domain-containing protein GIPC1	GIPC1	S(0.002)AGGRPGS(0.998)GPQLGTGR	232	0.802454	1.74406	2.60265	+		-1.09371	-1.10393	-1.18509	-1.733	-2.1317	-1.92538	S	3		0.997523	9.13145e-05	67.76	41.228	67.76	0.042053	9006600	232	O14908;O14908-2	232;135	O14908	PDZ domain-containing protein GIPC1	GIPC1	AFDMISQRSAGGRPGSGPQLGTGRGTLRLRS	>sp|O14908|GIPC1_HUMAN PDZ domain-containing protein GIPC1 OS=Homo sapiens GN=GIPC1 PE=1 SV=2;>sp|O14908-2|GIPC1_HUMAN Isoform 2 of PDZ domain-containing protein GIPC1 OS=Homo sapiens GN=GIPC1	S(0.002)AGGRPGS(0.998)GPQLGTGR	S(-26.15)AGGRPGS(26.15)GPQLGT(-42.72)GR	1
Q9NQW6	Actin-binding protein anillin	ANLN	S(0.001)T(0.002)T(0.993)PGGT(0.004)GIKPFLER	364	0.801471	1.74288	3.10515	+		0.802584	0.690546	0.610083	-0.036726	-0.0296478	-0.234827	T	3		0.993151	6.20259e-06	110.26	88.373	110.26	-0.11126	10139000	364	Q9NQW6;Q9NQW6-2	364;364	Q9NQW6	Actin-binding protein anillin	ANLN	SREICLQSQSKDKSTTPGGTGIKPFLERFGE	>sp|Q9NQW6|ANLN_HUMAN Actin-binding protein anillin OS=Homo sapiens GN=ANLN PE=1 SV=2;>sp|Q9NQW6-2|ANLN_HUMAN Isoform 2 of Actin-binding protein anillin OS=Homo sapiens GN=ANLN	S(0.001)T(0.002)T(0.993)PGGT(0.004)GIKPFLER	S(-28.62)T(-27.55)T(24.24)PGGT(-24.24)GIKPFLER	1
O75446	Histone deacetylase complex subunit SAP30	SAP30	RKGS(1)DDDGGDS(1)PVQDIDTPEVDLYQLQVNTLR	131	0.8003	1.74146	1.32551	+		0.311615	0.0593624	-0.300768	-0.342394	-1.05154	-0.936761	S	4		1	0	247.42	229.54	125.43	-0.017062	42047000	131	O75446	131	O75446	Histone deacetylase complex subunit SAP30	SAP30	KNLIQSVRNRRKRKGSDDDGGDSPVQDIDTP	>sp|O75446|SAP30_HUMAN Histone deacetylase complex subunit SAP30 OS=Homo sapiens GN=SAP30 PE=1 SV=1	RKGS(1)DDDGGDS(1)PVQDIDTPEVDLYQLQVNTLR	RKGS(89.05)DDDGGDS(73.84)PVQDIDT(-73.84)PEVDLY(-85.73)QLQVNT(-117.68)LR	1;2
P55201	Peregrin	BRPF1	RLPALS(0.015)HS(0.985)EGEEDEDEEEDEGKGWSSEK	462	0.797768	1.73841	1.54277	+		-1.18306	-0.832751	-1.08621	-1.43521	-2.17076	-1.88935	S	4		0.985305	2.44884e-22	89.973	85.996	89.973	0.30955	7502800	462	P55201;P55201-3;P55201-2;P55201-4	462;462;462;462	P55201	Peregrin	BRPF1	HTPPGSARRLPALSHSEGEEDEDEEEDEGKG	>sp|P55201|BRPF1_HUMAN Peregrin OS=Homo sapiens GN=BRPF1 PE=1 SV=2;>sp|P55201-3|BRPF1_HUMAN Isoform 3 of Peregrin OS=Homo sapiens GN=BRPF1;>sp|P55201-2|BRPF1_HUMAN Isoform 2 of Peregrin OS=Homo sapiens GN=BRPF1;>sp|P55201-4|BRPF1_HUMAN Isoform 4 of Peregri	RLPALS(0.015)HS(0.985)EGEEDEDEEEDEGKGWSSEK	RLPALS(-18.26)HS(18.26)EGEEDEDEEEDEGKGWS(-82.05)S(-84.2)EK	1
O94921	Cyclin-dependent kinase 14	CDK14	T(0.178)QS(0.643)T(0.178)FDPFEKPANQVK	78	0.796871	1.73733	1.35258	+		-0.647715	-0.722516	-0.34033	-1.12756	-1.8656	-1.10802	S	3		0.643234	0.000839704	50.358	37.468	50.358	-0.11363	5542400	78	O94921;O94921-3;O94921-2	78;32;60	O94921	Cyclin-dependent kinase 14	CDK14	DTIPEDKKVRVQRTQSTFDPFEKPANQVKRV	>sp|O94921|CDK14_HUMAN Cyclin-dependent kinase 14 OS=Homo sapiens GN=CDK14 PE=1 SV=3;>sp|O94921-3|CDK14_HUMAN Isoform 3 of Cyclin-dependent kinase 14 OS=Homo sapiens GN=CDK14;>sp|O94921-2|CDK14_HUMAN Isoform 2 of Cyclin-dependent kinase 14 OS=Homo sapiens	T(0.178)QS(0.643)T(0.178)FDPFEKPANQVK	T(-5.57)QS(5.57)T(-5.57)FDPFEKPANQVK	1
O14950	Myosin regulatory light chain 12B;Myosin regulatory light chain 12A;Myosin regulatory light polypeptide 9	MYL12B;MYL12A;MYL9	AT(0.023)S(0.973)NVFAMFDQS(0.003)QIQEFK	20	0.795708	1.73593	3.55562	+		5.43062	5.30732	5.27269	4.62358	4.53532	4.4646	S	2		0.973408	2.70633e-19	129.07	117.95	129.07	-0.027082	1009000000	20	O14950;P19105;P24844;P24844-2	20;19;20;20	O14950	Myosin regulatory light chain 12B;Myosin regulatory light chain 12A;Myosin regulatory light polypeptide 9	MYL12B;MYL12A;MYL9	KAKTKTTKKRPQRATSNVFAMFDQSQIQEFK	>sp|O14950|ML12B_HUMAN Myosin regulatory light chain 12B OS=Homo sapiens GN=MYL12B PE=1 SV=2;>sp|P19105|ML12A_HUMAN Myosin regulatory light chain 12A OS=Homo sapiens GN=MYL12A PE=1 SV=2;>sp|P24844|MYL9_HUMAN Myosin regulatory light polypeptide 9 OS=Homo sa	AT(0.023)S(0.973)NVFAMFDQS(0.003)QIQEFK	AT(-16.19)S(16.19)NVFAMFDQS(-24.86)QIQEFK	1
Q2PPJ7	Ral GTPase-activating protein subunit alpha-2	RALGAPA2	S(0.225)FS(0.772)LS(0.004)WR	696	0.795585	1.73578	1.95042	+		-1.27564	-1.47329	-1.80241	-2.13052	-2.40384	-2.40373	S	2		0.7718	0.011237	64.711	13.645	64.711	-0.035616	5601100	696	Q2PPJ7;Q2PPJ7-3;Q2PPJ7-2	696;696;696	Q2PPJ7	Ral GTPase-activating protein subunit alpha-2	RALGAPA2	CVLDPQKGTTVGRSFSLSWRSHPDVTEPMRF	>sp|Q2PPJ7|RGPA2_HUMAN Ral GTPase-activating protein subunit alpha-2 OS=Homo sapiens GN=RALGAPA2 PE=1 SV=2;>sp|Q2PPJ7-3|RGPA2_HUMAN Isoform 3 of Ral GTPase-activating protein subunit alpha-2 OS=Homo sapiens GN=RALGAPA2;>sp|Q2PPJ7-2|RGPA2_HUMAN Isoform 2 of	S(0.225)FS(0.772)LS(0.004)WR	S(-5.36)FS(5.36)LS(-23.26)WR	1
Q05397	Focal adhesion kinase 1	PTK2	QATVSWDSGGSDEAPPKPS(0.003)RPGYPS(0.997)PR	722	0.79196	1.73143	1.83443	+		0.533165	0.549837	0.182524	-0.0759716	-0.57253	-0.461853	S	4		0.997062	4.93301e-239	235.67	223.02	235.67	-0.62263	33025000	722	Q05397;Q05397-2;Q05397-5;Q05397-7;Q05397-6	722;570;722;722;30	Q05397	Focal adhesion kinase 1	PTK2	GSDEAPPKPSRPGYPSPRSSEGFYPSPQHMV	>sp|Q05397|FAK1_HUMAN Focal adhesion kinase 1 OS=Homo sapiens GN=PTK2 PE=1 SV=2;>sp|Q05397-2|FAK1_HUMAN Isoform 2 of Focal adhesion kinase 1 OS=Homo sapiens GN=PTK2;>sp|Q05397-5|FAK1_HUMAN Isoform 5 of Focal adhesion kinase 1 OS=Homo sapiens GN=PTK2;>sp|Q0	QATVSWDSGGSDEAPPKPS(0.003)RPGYPS(0.997)PR	QAT(-195.24)VS(-179.45)WDS(-142.81)GGS(-97.58)DEAPPKPS(-25.31)RPGY(-169.87)PS(25.31)PR	1
Q8NE71	ATP-binding cassette sub-family F member 1	ABCF1	GGNVFAALIQDQS(1)EEEEEEEK	140	0.784232	1.72217	2.6585	+		-2.48411	-2.24084	-2.49401	-3.33117	-3.07236	-3.16812	S	3		1	0.000188417	55.337	46.867	55.337	0.039445	6337700	140	Q8NE71;Q8NE71-2	140;140	Q8NE71	ATP-binding cassette sub-family F member 1	ABCF1	KTKGGNVFAALIQDQSEEEEEEEKHPPKPAK	>sp|Q8NE71|ABCF1_HUMAN ATP-binding cassette sub-family F member 1 OS=Homo sapiens GN=ABCF1 PE=1 SV=2;>sp|Q8NE71-2|ABCF1_HUMAN Isoform 2 of ATP-binding cassette sub-family F member 1 OS=Homo sapiens GN=ABCF1	GGNVFAALIQDQS(1)EEEEEEEK	GGNVFAALIQDQS(55.34)EEEEEEEK	1
Q9H792	Pseudopodium-enriched atypical kinase 1	PEAK1	GLDIESYDS(1)LERPLRK	1217	0.781411	1.71881	1.39263	+		0.389524	-0.0560761	-0.451023	-0.674837	-0.781029	-1.00594	S	4		0.99969	2.3398e-07	105.9	83.846	105.9	-0.018081	17819000	1217	Q9H792	1217	Q9H792	Pseudopodium-enriched atypical kinase 1	PEAK1	SISYELKGLDIESYDSLERPLRKERPVPSAA	>sp|Q9H792|PEAK1_HUMAN Pseudopodium-enriched atypical kinase 1 OS=Homo sapiens GN=PEAK1 PE=1 SV=4	GLDIESYDS(1)LERPLRK	GLDIES(-35.1)Y(-66.27)DS(35.1)LERPLRK	1
P51178	1-phosphatidylinositol 4,5-bisphosphate phosphodiesterase delta-1	PLCD1	KLGGLLPPGGEGGPEAT(0.5)VVS(0.5)DEDEAAEMEDEAVR	460	0.780671	1.71793	1.5169	+		-3.31851	-3.33558	-3.0213	-3.61443	-4.35488	-4.0481	S	3		0.5	0.000235596	42.669	39.76	42.669	0.28976	12049000	460	P51178;P51178-2	460;481	P51178	1-phosphatidylinositol 4,5-bisphosphate phosphodiesterase delta-1	PLCD1	LLPPGGEGGPEATVVSDEDEAAEMEDEAVRS	>sp|P51178|PLCD1_HUMAN 1-phosphatidylinositol 4,5-bisphosphate phosphodiesterase delta-1 OS=Homo sapiens GN=PLCD1 PE=1 SV=2;>sp|P51178-2|PLCD1_HUMAN Isoform 2 of 1-phosphatidylinositol 4,5-bisphosphate phosphodiesterase delta-1 OS=Homo sapiens GN=PLCD1	KLGGLLPPGGEGGPEAT(0.5)VVS(0.5)DEDEAAEMEDEAVR	KLGGLLPPGGEGGPEAT(0)VVS(0)DEDEAAEMEDEAVR	1
P51178	1-phosphatidylinositol 4,5-bisphosphate phosphodiesterase delta-1	PLCD1	KLGGLLPPGGEGGPEAT(0.5)VVS(0.5)DEDEAAEMEDEAVR	457	0.780671	1.71793	1.5169	+		-3.31851	-3.33558	-3.0213	-3.61443	-4.35488	-4.0481	T	3		0.5	0.000235596	42.669	39.76	42.669	0.28976	12049000	457	P51178;P51178-2	457;478	P51178	1-phosphatidylinositol 4,5-bisphosphate phosphodiesterase delta-1	PLCD1	LGGLLPPGGEGGPEATVVSDEDEAAEMEDEA	>sp|P51178|PLCD1_HUMAN 1-phosphatidylinositol 4,5-bisphosphate phosphodiesterase delta-1 OS=Homo sapiens GN=PLCD1 PE=1 SV=2;>sp|P51178-2|PLCD1_HUMAN Isoform 2 of 1-phosphatidylinositol 4,5-bisphosphate phosphodiesterase delta-1 OS=Homo sapiens GN=PLCD1	KLGGLLPPGGEGGPEAT(0.5)VVS(0.5)DEDEAAEMEDEAVR	KLGGLLPPGGEGGPEAT(0)VVS(0)DEDEAAEMEDEAVR	1
P55196	Afadin	MLLT4	TQVLS(0.391)PDS(0.604)LFT(0.004)AK	1724	0.778231	1.71503	2.16026	+		-0.736982	-0.869058	-0.860106	-1.3084	-1.73492	-1.75752	S	2		0.604105	0.000289479	83.54	56.442	83.54	0.27034	13606000	1724	P55196;P55196-5;P55196-1	1724;1734;1707	P55196	Afadin	MLLT4	QRNASYLKTQVLSPDSLFTAKFVAYNEEEEE	>sp|P55196|AFAD_HUMAN Afadin OS=Homo sapiens GN=MLLT4 PE=1 SV=3;>sp|P55196-5|AFAD_HUMAN Isoform 5 of Afadin OS=Homo sapiens GN=MLLT4;>sp|P55196-1|AFAD_HUMAN Isoform 2 of Afadin OS=Homo sapiens GN=MLLT4	TQVLS(0.391)PDS(0.604)LFT(0.004)AK	T(-36.65)QVLS(-1.88)PDS(1.88)LFT(-21.48)AK	1
Q96RT1-9	Protein LAP2	ERBB2IP	QS(0.031)S(0.889)VS(0.075)S(0.004)T(0.001)ASVNLGDPGSTR	1075	0.776888	1.71343	4.15972	+		-0.694736	-0.747185	-0.780849	-1.56942	-1.44364	-1.54038	S	2		0.889037	1.47166e-14	115.96	99.037	115.96	0.064882	16137000	1075	Q96RT1-9;Q96RT1;Q96RT1-8;Q96RT1-7;Q96RT1-5;Q96RT1-3;Q96RT1-2;Q96RT1-6;Q96RT1-4	1075;1079;1079;1079;1079;1079;1079;1079;1079	Q96RT1-9	Protein LAP2	ERBB2IP	RLIPAVTRSTIQRQSSVSSTASVNLGDPGST	>sp|Q96RT1-9|LAP2_HUMAN Isoform 9 of Protein LAP2 OS=Homo sapiens GN=ERBB2IP;>sp|Q96RT1|LAP2_HUMAN Protein LAP2 OS=Homo sapiens GN=ERBB2IP PE=1 SV=2;>sp|Q96RT1-8|LAP2_HUMAN Isoform 8 of Protein LAP2 OS=Homo sapiens GN=ERBB2IP;>sp|Q96RT1-7|LAP2_HUMAN Isofor	QS(0.031)S(0.889)VS(0.075)S(0.004)T(0.001)ASVNLGDPGSTR	QS(-14.63)S(10.74)VS(-10.74)S(-23.17)T(-29.4)AS(-47.54)VNLGDPGS(-82.17)T(-86.9)R	1
P78559	Microtubule-associated protein 1A;MAP1A heavy chain;MAP1 light chain LC2	MAP1A	TEATQGLDY(0.01)VPS(0.113)AGT(0.113)IS(0.535)PT(0.138)S(0.046)S(0.046)LEEDKGFK	896	0.77548	1.71176	1.39587	+		-0.1966	-0.54019	-0.786333	-0.898262	-1.52503	-1.42627	S	3		0.535355	1.12102e-07	65.624	60.277	65.624	0.014192	13978000	896	P78559;P78559-2	896;896	P78559	Microtubule-associated protein 1A;MAP1A heavy chain;MAP1 light chain LC2	MAP1A	EATQGLDYVPSAGTISPTSSLEEDKGFKSPP	>sp|P78559|MAP1A_HUMAN Microtubule-associated protein 1A OS=Homo sapiens GN=MAP1A PE=1 SV=6;>sp|P78559-2|MAP1A_HUMAN Isoform 2 of Microtubule-associated protein 1A OS=Homo sapiens GN=MAP1A	TEATQGLDY(0.01)VPS(0.113)AGT(0.113)IS(0.535)PT(0.138)S(0.046)S(0.046)LEEDKGFK	T(-52.02)EAT(-44.6)QGLDY(-17.44)VPS(-6.77)AGT(-6.77)IS(5.88)PT(-5.88)S(-10.7)S(-10.7)LEEDKGFK	1
A7MCY6	TANK-binding kinase 1-binding protein 1	TBKBP1	AAPPCPPCQS(1)PVPQRR	365	0.771863	1.70747	2.29855	+		-1.94647	-1.74414	-2.02273	-2.58325	-2.54962	-2.89604	S	3		1	0.000470235	53.255	39.39	53.255	-0.29937	4460700	365	A7MCY6	365	A7MCY6	TANK-binding kinase 1-binding protein 1	TBKBP1	PSPPARAAPPCPPCQSPVPQRRSPVPPCPSP	>sp|A7MCY6|TBKB1_HUMAN TANK-binding kinase 1-binding protein 1 OS=Homo sapiens GN=TBKBP1 PE=1 SV=1	AAPPCPPCQS(1)PVPQRR	AAPPCPPCQS(53.26)PVPQRR	1
Q8WWL2	Protein spire homolog 2	SPIRE2	S(0.543)FS(0.457)EHDLAQLR	440	0.765551	1.70002	3.19638	+		-3.34819	-3.18064	-3.23391	-3.96329	-3.95306	-4.14304	S	3		0.543045	0.00463889	44.511	35.914	44.511	0.061051	3146100	440	Q8WWL2;Q8WWL2-4;Q8WWL2-3;Q8WWL2-2	440;307;392;440	Q8WWL2	Protein spire homolog 2	SPIRE2	EEESPCGEVTLKRDRSFSEHDLAQLRSEVAS	>sp|Q8WWL2|SPIR2_HUMAN Protein spire homolog 2 OS=Homo sapiens GN=SPIRE2 PE=1 SV=3;>sp|Q8WWL2-4|SPIR2_HUMAN Isoform 4 of Protein spire homolog 2 OS=Homo sapiens GN=SPIRE2;>sp|Q8WWL2-3|SPIR2_HUMAN Isoform 3 of Protein spire homolog 2 OS=Homo sapiens GN=SPIR	S(0.543)FS(0.457)EHDLAQLR	S(0.75)FS(-0.75)EHDLAQLR	1
O43491;O43491-4	Band 4.1-like protein 2	EPB41L2	QKS(0.952)Y(0.002)T(0.047)LVVAK	87	0.761282	1.695	1.99006	+		3.78805	3.3654	3.38685	2.74438	2.91848	2.59359	S	3		0.951722	1.7617e-05	157.75	77.76	54.343	0.032432	53299000	87	O43491;O43491-3;O43491-2;O43491-4	87;87;87;87	O43491;O43491-4	Band 4.1-like protein 2	EPB41L2	RGISRFIPPWLKKQKSYTLVVAKDGGDKKEP	>sp|O43491|E41L2_HUMAN Band 4.1-like protein 2 OS=Homo sapiens GN=EPB41L2 PE=1 SV=1;>sp|O43491-3|E41L2_HUMAN Isoform 3 of Band 4.1-like protein 2 OS=Homo sapiens GN=EPB41L2;>sp|O43491-2|E41L2_HUMAN Isoform 2 of Band 4.1-like protein 2 OS=Homo sapiens GN=EP	QKS(0.952)Y(0.002)T(0.047)LVVAK	QKS(13.1)Y(-27.56)T(-13.1)LVVAK	1
Q8TEH3	DENN domain-containing protein 1A	DENND1A	S(1)LEDLRAPK	592	0.760866	1.69451	1.58414	+		-0.125557	0.202517	-0.422497	-0.622971	-0.991006	-1.01416	S	3		1	0.00177417	57.225	38.648	57.225	0.35278	7070300	592	Q8TEH3;Q8TEH3-6;Q8TEH3-7	592;603;593	Q8TEH3	DENN domain-containing protein 1A	DENND1A	NLDMEAALQPLGQAKSLEDLRAPKDLREQPG	>sp|Q8TEH3|DEN1A_HUMAN DENN domain-containing protein 1A OS=Homo sapiens GN=DENND1A PE=1 SV=2;>sp|Q8TEH3-6|DEN1A_HUMAN Isoform 6 of DENN domain-containing protein 1A OS=Homo sapiens GN=DENND1A;>sp|Q8TEH3-7|DEN1A_HUMAN Isoform 7 of DENN domain-containing pr	S(1)LEDLRAPK	S(57.23)LEDLRAPK	1
O75815	Breast cancer anti-estrogen resistance protein 3	BCAR3	RLS(1)LTMGGVQAR	290	0.760519	1.6941	1.53951	+		-2.64352	-2.78795	-2.36543	-3.13001	-3.20954	-3.7389	S	3		0.99983	6.6222e-05	96.673	66.761	96.673	-0.0047668	4946800	290	O75815;O75815-3	290;199	O75815	Breast cancer anti-estrogen resistance protein 3	BCAR3	EGSLTKGRPDVAKRLSLTMGGVQAREQNLPR	>sp|O75815|BCAR3_HUMAN Breast cancer anti-estrogen resistance protein 3 OS=Homo sapiens GN=BCAR3 PE=1 SV=1;>sp|O75815-3|BCAR3_HUMAN Isoform 3 of Breast cancer anti-estrogen resistance protein 3 OS=Homo sapiens GN=BCAR3	RLS(1)LTMGGVQAR	RLS(37.7)LT(-37.7)MGGVQAR	1
Q9BXS6	Nucleolar and spindle-associated protein 1	NUSAP1	T(0.008)AIT(0.02)T(0.971)PNFK	182	0.759426	1.69282	3.53647	+		1.07869	1.02774	0.902191	0.286205	0.274099	0.170044	T	2		0.971088	0.00321683	66.056	48.236	66.056	0.18517	10504000	182	Q9BXS6;Q9BXS6-4;Q9BXS6-6;Q9BXS6-3;Q9BXS6-5;Q9BXS6-2;Q9BXS6-7	182;167;167;181;181;182;159	Q9BXS6	Nucleolar and spindle-associated protein 1	NUSAP1	DESSKPGKNKRTAITTPNFKKLHEAHFKEME	>sp|Q9BXS6|NUSAP_HUMAN Nucleolar and spindle-associated protein 1 OS=Homo sapiens GN=NUSAP1 PE=1 SV=1;>sp|Q9BXS6-4|NUSAP_HUMAN Isoform 4 of Nucleolar and spindle-associated protein 1 OS=Homo sapiens GN=NUSAP1;>sp|Q9BXS6-6|NUSAP_HUMAN Isoform 6 of Nucleolar	T(0.008)AIT(0.02)T(0.971)PNFK	T(-20.62)AIT(-16.76)T(16.76)PNFK	1
Q01082	Spectrin beta chain, non-erythrocytic 1	SPTBN1	RFS(1)LFGK	2358	0.758217	1.6914	2.96963	+		2.75241	2.53941	2.64455	1.75686	1.94638	1.95849	S	3		1	0.00136956	96.665	60.425	66.27	-0.21364	24914000	2358	Q01082	2358	Q01082	Spectrin beta chain, non-erythrocytic 1	SPTBN1	GKREKDKEKDKEKRFSLFGKKK_________	>sp|Q01082|SPTB2_HUMAN Spectrin beta chain, non-erythrocytic 1 OS=Homo sapiens GN=SPTBN1 PE=1 SV=2	RFS(1)LFGK	RFS(66.27)LFGK	1
Q12923	Tyrosine-protein phosphatase non-receptor type 13	PTPN13	LS(0.05)CS(0.893)ELS(0.05)LY(0.006)QPLQNSSK	938	0.757959	1.6911	2.3584	+		-0.626444	-0.818109	-0.881121	-1.41979	-1.43525	-1.74451	S	2		0.893031	0.000513615	59.975	46.551	59.975	0.68056	4543400	938	Q12923;Q12923-3;Q12923-4	938;938;938	Q12923	Tyrosine-protein phosphatase non-receptor type 13	PTPN13	RPLSVQAEILKRLSCSELSLYQPLQNSSKEK	>sp|Q12923|PTN13_HUMAN Tyrosine-protein phosphatase non-receptor type 13 OS=Homo sapiens GN=PTPN13 PE=1 SV=2;>sp|Q12923-3|PTN13_HUMAN Isoform 3 of Tyrosine-protein phosphatase non-receptor type 13 OS=Homo sapiens GN=PTPN13;>sp|Q12923-4|PTN13_HUMAN Isoform	LS(0.05)CS(0.893)ELS(0.05)LY(0.006)QPLQNSSK	LS(-12.48)CS(12.48)ELS(-12.48)LY(-21.75)QPLQNS(-49.6)S(-53.03)K	1
Q92890	Ubiquitin fusion degradation protein 1 homolog	UFD1L	FVAFSGEGQS(1)LR	299	0.7566	1.6895	2.87587	+		1.05936	0.929762	1.02716	0.182188	0.144224	0.420075	S	2		0.999996	7.90966e-07	118.08	84.239	118.08	0.26266	34581000	299	Q92890;Q92890-1	299;335	Q92890	Ubiquitin fusion degradation protein 1 homolog	UFD1L	DEAGGRFVAFSGEGQSLRKKGRKP_______	>sp|Q92890|UFD1_HUMAN Ubiquitin fusion degradation protein 1 homolog OS=Homo sapiens GN=UFD1L PE=1 SV=3;>sp|Q92890-1|UFD1_HUMAN Isoform Long of Ubiquitin fusion degradation protein 1 homolog OS=Homo sapiens GN=UFD1L	FVAFSGEGQS(1)LR	FVAFS(-54.35)GEGQS(54.35)LR	1
Q03188	Centromere protein C	CENPC	T(0.037)S(0.042)VS(0.92)QNVIPS(0.236)S(0.765)AQK	170	0.753785	1.68621	2.11744	+		-1.91281	-2.23149	-2.08857	-2.67826	-2.74727	-3.06871	S	2		0.920423	0.00355268	53.453	38.662	53.453	-0.52763	2762900	170	Q03188;Q03188-2	170;170	Q03188	Centromere protein C	CENPC	SVGSPSVLLDAKTSVSQNVIPSSAQKRETYT	>sp|Q03188|CENPC_HUMAN Centromere protein C OS=Homo sapiens GN=CENPC PE=1 SV=2;>sp|Q03188-2|CENPC_HUMAN Isoform 2 of Centromere protein C OS=Homo sapiens GN=CENPC	T(0.037)S(0.042)VS(0.92)QNVIPS(0.236)S(0.765)AQK	T(-14.07)S(-13.55)VS(13.55)QNVIPS(-5.17)S(5.17)AQK	2
Q8NG08	DNA helicase B	HELB	TCGVNDDES(0.789)PS(0.211)KIFMVGESPQVSSR	1048	0.748156	1.67964	1.50716	+		-0.598274	-0.620174	-0.71203	-0.949509	-1.7012	-1.52424	S	3		0.788947	2.09933e-25	96.707	84.693	96.707	-0.55191	5955800	1048	Q8NG08	1048	Q8NG08	DNA helicase B	HELB	KSRASKRTCGVNDDESPSKIFMVGESPQVSS	>sp|Q8NG08|HELB_HUMAN DNA helicase B OS=Homo sapiens GN=HELB PE=1 SV=2	TCGVNDDES(0.789)PS(0.211)KIFMVGESPQVSSR	T(-44.51)CGVNDDES(5.73)PS(-5.73)KIFMVGES(-66.75)PQVS(-81.93)S(-84.95)R	1
P46013	Antigen KI-67	MKI67	ILCKS(0.757)PQS(0.246)DPADT(0.925)PT(0.056)NT(0.016)K	1861	0.745402	1.67644	1.52772	+		-1.01106	-1.23517	-1.43631	-1.69238	-1.8943	-2.33206	S	3		0.757075	0.00575338	48.286	37.521	48.286	-0.10749	2773000	1861	P46013;P46013-2	1861;1501	P46013	Antigen KI-67	MKI67	NPTTDEKTTKKILCKSPQSDPADTPTNTKQR	>sp|P46013|KI67_HUMAN Antigen KI-67 OS=Homo sapiens GN=MKI67 PE=1 SV=2;>sp|P46013-2|KI67_HUMAN Isoform Short of Antigen KI-67 OS=Homo sapiens GN=MKI67	ILCKS(0.757)PQS(0.246)DPADT(0.925)PT(0.056)NT(0.016)K	ILCKS(5.05)PQS(-5.05)DPADT(12.63)PT(-12.63)NT(-18.06)K	2
P46013	Antigen KI-67	MKI67	ILCKS(0.757)PQS(0.246)DPADT(0.925)PT(0.056)NT(0.016)K	1869	0.745402	1.67644	1.52772	+		-1.01106	-1.23517	-1.43631	-1.69238	-1.8943	-2.33206	T	3		0.924583	0.00575338	48.286	37.521	48.286	-0.10749	2773000	1869	P46013;P46013-2	1869;1509	P46013	Antigen KI-67	MKI67	TKKILCKSPQSDPADTPTNTKQRPKRSLKKA	>sp|P46013|KI67_HUMAN Antigen KI-67 OS=Homo sapiens GN=MKI67 PE=1 SV=2;>sp|P46013-2|KI67_HUMAN Isoform Short of Antigen KI-67 OS=Homo sapiens GN=MKI67	ILCKS(0.757)PQS(0.246)DPADT(0.925)PT(0.056)NT(0.016)K	ILCKS(5.05)PQS(-5.05)DPADT(12.63)PT(-12.63)NT(-18.06)K	2
Q96BY6	Dedicator of cytokinesis protein 10	DOCK10	S(1)LLRPGQAAELR	12	0.744044	1.67486	2.57306	+		0.606239	0.595457	0.782597	-0.187996	-0.165274	0.105431	S	3		1	3.09711e-20	140.49	77.325	140.49	0.060294	30699000	12	Q96BY6;Q96BY6-2	12;12	Q96BY6	Dedicator of cytokinesis protein 10	DOCK10	____MAGERTRRFTRSLLRPGQAAELRHSAA	>sp|Q96BY6|DOC10_HUMAN Dedicator of cytokinesis protein 10 OS=Homo sapiens GN=DOCK10 PE=1 SV=3;>sp|Q96BY6-2|DOC10_HUMAN Isoform 2 of Dedicator of cytokinesis protein 10 OS=Homo sapiens GN=DOCK10	S(1)LLRPGQAAELR	S(140.49)LLRPGQAAELR	1
Q86X51	Uncharacterized protein CXorf67	CXorf67	RRAS(1)GPGPVIR	229	0.74365	1.67441	1.91527	+		4.28274	4.15686	4.67665	3.65296	3.4992	3.73314	S	3		1	1.03616e-09	130.2	75.135	63.292	0.25788	565460000	229	Q86X51	229	Q86X51	Uncharacterized protein CXorf67	CXorf67	RSRITLVASALRRRASGPGPVIRGCTAQPGP	>sp|Q86X51|CX067_HUMAN Uncharacterized protein CXorf67 OS=Homo sapiens GN=CXorf67 PE=2 SV=1	RRAS(1)GPGPVIR	RRAS(63.29)GPGPVIR	1
Q8WU20	Fibroblast growth factor receptor substrate 2	FRS2	LPS(0.944)VGEES(0.027)T(0.03)HPLLVAEEQVHTYVNTTGVQEER	177	0.741415	1.67182	1.82913	+		-3.06976	-2.87832	-2.7231	-3.43741	-3.9277	-3.53032	S	4		0.943537	2.90906e-28	94.059	80.494	94.059	-0.31741	8972100	177	Q8WU20	177	Q8WU20	Fibroblast growth factor receptor substrate 2	FRS2	HPSSRHPSVGSARLPSVGEESTHPLLVAEEQ	>sp|Q8WU20|FRS2_HUMAN Fibroblast growth factor receptor substrate 2 OS=Homo sapiens GN=FRS2 PE=1 SV=4	LPS(0.944)VGEES(0.027)T(0.03)HPLLVAEEQVHTYVNTTGVQEER	LPS(14.99)VGEES(-15.51)T(-14.99)HPLLVAEEQVHT(-83.13)Y(-85.85)VNT(-91.45)T(-92.62)GVQEER	1
O75691	Small subunit processome component 20 homolog	UTP20	S(0.007)VGDES(0.531)WEQT(0.461)QEGDVGALYHEQLALK	788	0.738364	1.66828	1.81177	+		0.704925	0.716993	0.376778	-0.00496864	0.0152473	-0.426674	S	3		0.531446	2.94978e-32	102.03	89.266	102.03	0.20779	13760000	788	O75691	788	O75691	Small subunit processome component 20 homolog	UTP20	ELQNDMTDEKSVGDESWEQTQEGDVGALYHE	>sp|O75691|UTP20_HUMAN Small subunit processome component 20 homolog OS=Homo sapiens GN=UTP20 PE=1 SV=3	S(0.007)VGDES(0.531)WEQT(0.461)QEGDVGALYHEQLALK	S(-18.69)VGDES(0.61)WEQT(-0.61)QEGDVGALY(-44.22)HEQLALK	1
Q14966	Zinc finger protein 638	ZNF638	DVT(0.001)VLS(0.999)VAEEQDLLKQER	1667	0.735344	1.66479	1.86627	+		-0.629026	-0.953528	-0.782545	-1.3138	-1.4492	-1.80813	S	3		0.998627	4.91087e-11	105.51	86.682	105.51	-0.21607	6314500	1667	Q14966;Q14966-3;Q14966-5	1667;1667;764	Q14966	Zinc finger protein 638	ZNF638	DDCISHSEPKDVTVLSVAEEQDLLKQERLVT	>sp|Q14966|ZN638_HUMAN Zinc finger protein 638 OS=Homo sapiens GN=ZNF638 PE=1 SV=2;>sp|Q14966-3|ZN638_HUMAN Isoform 3 of Zinc finger protein 638 OS=Homo sapiens GN=ZNF638;>sp|Q14966-5|ZN638_HUMAN Isoform 5 of Zinc finger protein 638 OS=Homo sapiens GN=ZNF6	DVT(0.001)VLS(0.999)VAEEQDLLKQER	DVT(-28.62)VLS(28.62)VAEEQDLLKQER	1
Q14676	Mediator of DNA damage checkpoint protein 1	MDC1	GPGAPGLAHLQES(0.031)QAGS(0.973)DT(0.996)DVEEGKAPQAVPLEK	378	0.733931	1.66316	1.94177	+		-0.505146	-0.725981	-1.05107	-1.40361	-1.51256	-1.56782	T	4		0.996332	4.26515e-24	84.152	79.656	84.152	0.21529	32939000	378	Q14676;Q14676-3;Q14676-2;Q14676-4	378;378;378;378	Q14676	Mediator of DNA damage checkpoint protein 1	MDC1	APGLAHLQESQAGSDTDVEEGKAPQAVPLEK	>sp|Q14676|MDC1_HUMAN Mediator of DNA damage checkpoint protein 1 OS=Homo sapiens GN=MDC1 PE=1 SV=3;>sp|Q14676-3|MDC1_HUMAN Isoform 3 of Mediator of DNA damage checkpoint protein 1 OS=Homo sapiens GN=MDC1;>sp|Q14676-2|MDC1_HUMAN Isoform 2 of Mediator of DN	GPGAPGLAHLQES(0.031)QAGS(0.973)DT(0.996)DVEEGKAPQAVPLEK	GPGAPGLAHLQES(-15.57)QAGS(15.57)DT(24.22)DVEEGKAPQAVPLEK	2
Q9Y3Z3	Deoxynucleoside triphosphate triphosphohydrolase SAMHD1	SAMHD1	TPSNTPSAEADWS(1)PGLELHPDYK	33	0.731244	1.66007	1.59474	+		1.40761	1.18176	0.857731	0.687765	0.323311	0.242289	S	3		0.999886	8.0921e-38	131.95	106.59	131.95	0.45773	19058000	33	Q9Y3Z3;Q9Y3Z3-4;Q9Y3Z3-2;Q9Y3Z3-3	33;33;33;33	Q9Y3Z3	Deoxynucleoside triphosphate triphosphohydrolase SAMHD1	SAMHD1	SPRTPSNTPSAEADWSPGLELHPDYKTWGPE	>sp|Q9Y3Z3|SAMH1_HUMAN Deoxynucleoside triphosphate triphosphohydrolase SAMHD1 OS=Homo sapiens GN=SAMHD1 PE=1 SV=2;>sp|Q9Y3Z3-4|SAMH1_HUMAN Isoform 4 of Deoxynucleoside triphosphate triphosphohydrolase SAMHD1 OS=Homo sapiens GN=SAMHD1;>sp|Q9Y3Z3-2|SAMH1_HU	TPSNTPSAEADWS(1)PGLELHPDYK	T(-69.38)PS(-64.04)NT(-52.44)PS(-39.69)AEADWS(39.69)PGLELHPDY(-109.38)K	1
Q9BT23	LIM domain-containing protein 2	LIMD2	S(0.004)KS(0.707)FS(0.288)LR	29	0.730389	1.65909	2.50747	+		2.32022	2.09621	2.13988	1.36218	1.6387	1.36426	S	3		0.707399	0.00485433	67.113	19.926	67.113	0.46107	16848000	29	Q9BT23	29	Q9BT23	LIM domain-containing protein 2	LIMD2	HDAKGGGSSTVQRSKSFSLRAQVKETCAACQ	>sp|Q9BT23|LIMD2_HUMAN LIM domain-containing protein 2 OS=Homo sapiens GN=LIMD2 PE=1 SV=1	S(0.004)KS(0.707)FS(0.288)LR	S(-22.25)KS(3.9)FS(-3.9)LR	1
Q8TE77	Protein phosphatase Slingshot homolog 3	SSH3	RQS(1)FAVLR	37	0.730148	1.65881	3.10276	+		1.19519	1.15153	1.26681	0.353689	0.603704	0.465691	S	3		1	0.0002268	110.08	82.773	110.08	-0.033535	34635000	37	Q8TE77;Q8TE77-4;Q8TE77-2	37;37;37	Q8TE77	Protein phosphatase Slingshot homolog 3	SSH3	WDQAVQRRSRLQRRQSFAVLRGAVLGLQDGG	>sp|Q8TE77|SSH3_HUMAN Protein phosphatase Slingshot homolog 3 OS=Homo sapiens GN=SSH3 PE=1 SV=2;>sp|Q8TE77-4|SSH3_HUMAN Isoform 4 of Protein phosphatase Slingshot homolog 3 OS=Homo sapiens GN=SSH3;>sp|Q8TE77-2|SSH3_HUMAN Isoform 2 of Protein phosphatase Sl	RQS(1)FAVLR	RQS(110.08)FAVLR	1
Q16181	Septin-7	2007-09-01	ILEQQNS(0.028)S(0.172)RT(0.8)LEK	426	0.729968	1.6586	2.33374	+		2.80119	2.5544	2.49973	2.00956	1.93815	1.7177	T	3		0.800351	0.000100911	96.143	67.187	96.143	-0.094618	79188000	426	Q16181;Q16181-2	426;425	Q16181	Septin-7	2007-09-01	WEAQQRILEQQNSSRTLEKNKKKGKIF____	>sp|Q16181|SEPT7_HUMAN Septin-7 OS=Homo sapiens GN=SEPT7 PE=1 SV=2;>sp|Q16181-2|SEPT7_HUMAN Isoform 2 of Septin-7 OS=Homo sapiens GN=SEPT7	ILEQQNS(0.028)S(0.172)RT(0.8)LEK	ILEQQNS(-14.63)S(-6.67)RT(6.67)LEK	1
Q86WB0	Nuclear-interacting partner of ALK	ZC3HC1	SWDSSSPVDRPEPEAAS(0.992)PT(0.008)TR	370	0.723326	1.65098	2.21345	+		1.02961	1.46671	1.27463	0.633411	0.459887	0.507677	S	3		0.99224	2.83168e-223	241.69	206.53	241.69	-0.070728	63807000	370	Q86WB0;Q86WB0-2	370;349	Q86WB0	Nuclear-interacting partner of ALK	ZC3HC1	WDSSSPVDRPEPEAASPTTRTRPVTRSMGTG	>sp|Q86WB0|NIPA_HUMAN Nuclear-interacting partner of ALK OS=Homo sapiens GN=ZC3HC1 PE=1 SV=1;>sp|Q86WB0-2|NIPA_HUMAN Isoform 2 of Nuclear-interacting partner of ALK OS=Homo sapiens GN=ZC3HC1	SWDSSSPVDRPEPEAAS(0.992)PT(0.008)TR	S(-172.64)WDS(-146.38)S(-139.49)S(-125.32)PVDRPEPEAAS(21.11)PT(-21.11)T(-41.62)R	1
Q6ULP2	Aftiphilin	AFTPH	S(0.001)LDNKGDT(0.999)DGEDQVCVSEISIVTNR	291	0.72246	1.64999	1.74783	+		0.199207	0.0703983	-0.188215	-0.502178	-0.599003	-0.98481	T	3		0.999023	4.30627e-33	112.88	97.07	112.88	-0.3866	13763000	291	Q6ULP2;Q6ULP2-3;Q6ULP2-5;Q6ULP2-2;Q6ULP2-4	291;291;291;291;291	Q6ULP2	Aftiphilin	AFTPH	VKEVALGRSLDNKGDTDGEDQVCVSEISIVT	>sp|Q6ULP2|AFTIN_HUMAN Aftiphilin OS=Homo sapiens GN=AFTPH PE=1 SV=2;>sp|Q6ULP2-3|AFTIN_HUMAN Isoform 3 of Aftiphilin OS=Homo sapiens GN=AFTPH;>sp|Q6ULP2-5|AFTIN_HUMAN Isoform 5 of Aftiphilin OS=Homo sapiens GN=AFTPH;>sp|Q6ULP2-2|AFTIN_HUMAN Isoform 2 of A	S(0.001)LDNKGDT(0.999)DGEDQVCVSEISIVTNR	S(-31.39)LDNKGDT(31.39)DGEDQVCVS(-36.14)EIS(-50.44)IVT(-74.72)NR	1
Q5VUB5	Protein FAM171A1	FAM171A1	GS(0.003)YNT(0.017)VLS(0.98)QPLFEK	494	0.721238	1.6486	2.23727	+		-1.37696	-1.02704	-1.28265	-1.91378	-1.82595	-2.11063	S	2		0.979563	0.0062642	42.716	30.562	42.716	0.30223	1862800	494	Q5VUB5	494	Q5VUB5	Protein FAM171A1	FAM171A1	SSGNDDYRGSYNTVLSQPLFEKQDREGPAST	>sp|Q5VUB5|F1711_HUMAN Protein FAM171A1 OS=Homo sapiens GN=FAM171A1 PE=1 SV=1	GS(0.003)YNT(0.017)VLS(0.98)QPLFEK	GS(-25.48)Y(-33.15)NT(-17.56)VLS(17.56)QPLFEK	1
Q00839;Q00839-2	Heterogeneous nuclear ribonucleoprotein U	HNRNPU	S(1)PQPPVEEEDEHFDDTVVCLDTYNCDLHFK	252	0.720619	1.64789	1.92597	+		4.90508	4.74006	4.72478	4.30267	3.77858	4.12682	S	4		0.999996	9.61889e-190	206.2	193.17	206.2	-0.70992	1936400000	252	Q00839;Q00839-2	271;252	Q00839;Q00839-2	Heterogeneous nuclear ribonucleoprotein U	HNRNPU	GYFEYIEENKYSRAKSPQPPVEEEDEHFDDT	>sp|Q00839|HNRPU_HUMAN Heterogeneous nuclear ribonucleoprotein U OS=Homo sapiens GN=HNRNPU PE=1 SV=6;>sp|Q00839-2|HNRPU_HUMAN Isoform Short of Heterogeneous nuclear ribonucleoprotein U OS=Homo sapiens GN=HNRNPU	S(1)PQPPVEEEDEHFDDTVVCLDTYNCDLHFK	S(54.19)PQPPVEEEDEHFDDT(-54.19)VVCLDT(-108.09)Y(-113.76)NCDLHFK	1
Q8IUW5	RELT-like protein 1	RELL1	S(0.988)LMS(0.01)VS(0.003)GAETVNGEVPATPVKR	244	0.719862	1.64702	2.17899	+		0.547468	0.334528	0.591301	-0.0592327	-0.446174	-0.180883	S	3		0.987877	2.13404e-23	103.36	93.11	101.45	0.57861	36056000	244	Q8IUW5	244	Q8IUW5	RELT-like protein 1	RELL1	RVTKVEHKSNQKERRSLMSVSGAETVNGEVP	>sp|Q8IUW5|RELL1_HUMAN RELT-like protein 1 OS=Homo sapiens GN=RELL1 PE=1 SV=1	S(0.988)LMS(0.01)VS(0.003)GAETVNGEVPATPVKR	S(20.13)LMS(-20.13)VS(-25.92)GAET(-49.48)VNGEVPAT(-91.69)PVKR	1
Q9UIG0	Tyrosine-protein kinase BAZ1B	BAZ1B	EIVKFEPQVDT(1)EAEDMISAVK	833	0.719365	1.64646	1.63062	+		-0.202599	-0.0977974	-0.484749	-0.724588	-0.928985	-1.28967	T	3		1	2.11022e-16	105.35	98.556	105.35	0.13378	7706600	833	Q9UIG0;Q9UIG0-2	833;829	Q9UIG0	Tyrosine-protein kinase BAZ1B	BAZ1B	TDRKKEIVKFEPQVDTEAEDMISAVKSRRLL	>sp|Q9UIG0|BAZ1B_HUMAN Tyrosine-protein kinase BAZ1B OS=Homo sapiens GN=BAZ1B PE=1 SV=2;>sp|Q9UIG0-2|BAZ1B_HUMAN Isoform 2 of Tyrosine-protein kinase BAZ1B OS=Homo sapiens GN=BAZ1B	EIVKFEPQVDT(1)EAEDMISAVK	EIVKFEPQVDT(66.99)EAEDMIS(-66.99)AVK	1
Q86VI3	Ras GTPase-activating-like protein IQGAP3	IQGAP3	QACTAQT(1)PEPLRR	1415	0.719048	1.6461	2.99148	+		-0.162394	-0.237421	-0.192921	-0.878258	-1.07223	-0.799393	T	3		0.999997	2.04937e-07	115.8	92.575	115.8	-0.072755	40868000	1415	Q86VI3	1415	Q86VI3	Ras GTPase-activating-like protein IQGAP3	IQGAP3	AHKQLMSRRQACTAQTPEPLRRHRSLTAHSL	>sp|Q86VI3|IQGA3_HUMAN Ras GTPase-activating-like protein IQGAP3 OS=Homo sapiens GN=IQGAP3 PE=1 SV=2	QACTAQT(1)PEPLRR	QACT(-55.31)AQT(55.31)PEPLRR	1
P04626	Receptor tyrosine-protein kinase erbB-2	ERBB2	S(0.003)PLAPS(0.027)EGAGS(0.97)DVFDGDLGMGAAK	1083	0.719023	1.64607	1.31868	+		-1.84816	-1.98807	-1.92319	-2.18196	-3.05192	-2.68261	S	3		0.970168	0.00025282	49.662	42.222	49.662	-0.32166	7628900	1083	P04626;P04626-3;P04626-2;P04626-5;P04626-4	1083;397;473;1053;1068	P04626	Receptor tyrosine-protein kinase erbB-2	ERBB2	EEAPRSPLAPSEGAGSDVFDGDLGMGAAKGL	>sp|P04626|ERBB2_HUMAN Receptor tyrosine-protein kinase erbB-2 OS=Homo sapiens GN=ERBB2 PE=1 SV=1;>sp|P04626-3|ERBB2_HUMAN Isoform 3 of Receptor tyrosine-protein kinase erbB-2 OS=Homo sapiens GN=ERBB2;>sp|P04626-2|ERBB2_HUMAN Isoform 2 of Receptor tyrosine	S(0.003)PLAPS(0.027)EGAGS(0.97)DVFDGDLGMGAAK	S(-24.75)PLAPS(-15.62)EGAGS(15.62)DVFDGDLGMGAAK	1
Q9P2M7	Cingulin	CGN	QTQDWVLQS(1)FEEPRR	270	0.718173	1.6451	1.44448	+		-1.76591	-2.1045	-1.67927	-2.52056	-2.92042	-2.26322	S	3		1	1.68763e-05	85.496	68.244	85.496	-0.11307	2632500	270	Q9P2M7;Q9P2M7-2	270;270	Q9P2M7	Cingulin	CGN	SGFSRSRQTQDWVLQSFEEPRRSAQDPTMLQ	>sp|Q9P2M7|CING_HUMAN Cingulin OS=Homo sapiens GN=CGN PE=1 SV=2;>sp|Q9P2M7-2|CING_HUMAN Isoform 2 of Cingulin OS=Homo sapiens GN=CGN	QTQDWVLQS(1)FEEPRR	QT(-66.86)QDWVLQS(66.86)FEEPRR	1
Q8NAP3	Zinc finger and BTB domain-containing protein 38	ZBTB38	NFS(0.007)NS(0.993)PGPYVFCITEK	130	0.711175	1.63714	1.46913	+		0.614142	0.767401	0.137918	-0.22864	0.0148602	-0.400286	S	2		0.993298	2.42194e-07	92.932	84.139	92.932	0.18186	16098000	130	Q8NAP3	130	Q8NAP3	Zinc finger and BTB domain-containing protein 38	ZBTB38	GISFLEDLTDRNFSNSPGPYVFCITEKGVVK	>sp|Q8NAP3|ZBT38_HUMAN Zinc finger and BTB domain-containing protein 38 OS=Homo sapiens GN=ZBTB38 PE=1 SV=2	NFS(0.007)NS(0.993)PGPYVFCITEK	NFS(-21.78)NS(21.78)PGPY(-39.37)VFCIT(-67.11)EK	1
Q9H910	Hematological and neurological expressed 1-like protein	HN1L	TSDIFGS(0.998)PVT(0.001)ATSR	97	0.708911	1.63457	1.79095	+		1.51144	1.46038	1.0923	0.871344	0.470053	0.595999	S	2		0.998103	1.89206e-67	189.45	136.95	189.45	0.081317	41527000	97	Q9H910;Q9H910-3;Q9H910-2	97;125;81	Q9H910	Hematological and neurological expressed 1-like protein	HN1L	QHLNPPGGKTSDIFGSPVTATSRLAHPNKPK	>sp|Q9H910|HN1L_HUMAN Hematological and neurological expressed 1-like protein OS=Homo sapiens GN=HN1L PE=1 SV=1;>sp|Q9H910-3|HN1L_HUMAN Isoform 3 of Hematological and neurological expressed 1-like protein OS=Homo sapiens GN=HN1L;>sp|Q9H910-2|HN1L_HUMAN Iso	TSDIFGS(0.998)PVT(0.001)ATSR	T(-33.57)S(-33.57)DIFGS(29.91)PVT(-29.91)AT(-69.6)S(-81.67)R	1
P12956	X-ray repair cross-complementing protein 6	XRCC6	S(0.208)DS(0.792)FENPVLQQHFR	477	0.706275	1.63159	1.75031	+		-4.31307	-4.61263	-4.14092	-4.92649	-5.29815	-4.96081	S	3		0.792287	0.000910366	54.237	42.319	54.237	0.51796	1965900	477	P12956;P12956-2	477;436	P12956	X-ray repair cross-complementing protein 6	XRCC6	MKAIVEKLRFTYRSDSFENPVLQQHFRNLEA	>sp|P12956|XRCC6_HUMAN X-ray repair cross-complementing protein 6 OS=Homo sapiens GN=XRCC6 PE=1 SV=2;>sp|P12956-2|XRCC6_HUMAN Isoform 2 of X-ray repair cross-complementing protein 6 OS=Homo sapiens GN=XRCC6	S(0.208)DS(0.792)FENPVLQQHFR	S(-5.81)DS(5.81)FENPVLQQHFR	1
O60343	TBC1 domain family member 4	TBC1D4	LGSVDS(1)FER	591	0.705395	1.63059	2.25258	+		1.06985	0.721867	1.1361	0.254593	0.309761	0.247278	S	2		0.999995	6.30222e-08	127.7	71.975	127.7	-0.073817	15536000	591	O60343;O60343-2;O60343-3	591;591;591	O60343	TBC1 domain family member 4	TBC1D4	SRGANRMRGRLGSVDSFERSNSLASEKDYSP	>sp|O60343|TBCD4_HUMAN TBC1 domain family member 4 OS=Homo sapiens GN=TBC1D4 PE=1 SV=2;>sp|O60343-2|TBCD4_HUMAN Isoform 2 of TBC1 domain family member 4 OS=Homo sapiens GN=TBC1D4;>sp|O60343-3|TBCD4_HUMAN Isoform 3 of TBC1 domain family member 4 OS=Homo sap	LGSVDS(1)FER	LGS(-53.17)VDS(53.17)FER	1
Q14195-2	Dihydropyrimidinase-related protein 3	DPYSL3	GWDS(0.5)S(0.5)HEDDLPVYLAR	10	0.704871	1.63	1.61307	+		-2.2405	-2.6772	-2.6341	-3.27672	-3.43961	-2.95007	S	3		0.5	8.19753e-07	83.758	73.028	83.758	-0.01793	710160	10	Q14195-2	10	Q14195-2	Dihydropyrimidinase-related protein 3	DPYSL3	______MASGRRGWDSSHEDDLPVYLARPGT	>sp|Q14195-2|DPYL3_HUMAN Isoform LCRMP-4 of Dihydropyrimidinase-related protein 3 OS=Homo sapiens GN=DPYSL3	GWDS(0.5)S(0.5)HEDDLPVYLAR	GWDS(0)S(0)HEDDLPVY(-79.28)LAR	1
Q14195-2	Dihydropyrimidinase-related protein 3	DPYSL3	GWDS(0.5)S(0.5)HEDDLPVYLAR	11	0.704871	1.63	1.61307	+		-2.2405	-2.6772	-2.6341	-3.27672	-3.43961	-2.95007	S	3		0.5	8.19753e-07	83.758	73.028	83.758	-0.01793	710160	11	Q14195-2	11	Q14195-2	Dihydropyrimidinase-related protein 3	DPYSL3	_____MASGRRGWDSSHEDDLPVYLARPGTT	>sp|Q14195-2|DPYL3_HUMAN Isoform LCRMP-4 of Dihydropyrimidinase-related protein 3 OS=Homo sapiens GN=DPYSL3	GWDS(0.5)S(0.5)HEDDLPVYLAR	GWDS(0)S(0)HEDDLPVY(-79.28)LAR	1
Q9H425	Uncharacterized protein C1orf198	C1orf198	SRGEGPEAEFQS(0.213)LT(0.775)PS(0.012)QIK	211	0.704704	1.62981	3.13399	+		-1.85038	-1.69984	-1.72628	-2.58271	-2.40516	-2.40274	T	3		0.775095	0.000251058	63.979	47.667	63.979	-0.13106	1922700	211	Q9H425;Q9H425-3;Q9H425-2	211;173;81	Q9H425	Uncharacterized protein C1orf198	C1orf198	ERSRGEGPEAEFQSLTPSQIKSMEKGEKVLP	>sp|Q9H425|CA198_HUMAN Uncharacterized protein C1orf198 OS=Homo sapiens GN=C1orf198 PE=1 SV=1;>sp|Q9H425-3|CA198_HUMAN Isoform 3 of Uncharacterized protein C1orf198 OS=Homo sapiens GN=C1orf198;>sp|Q9H425-2|CA198_HUMAN Isoform 2 of Uncharacterized protein C	SRGEGPEAEFQS(0.213)LT(0.775)PS(0.012)QIK	S(-40.44)RGEGPEAEFQS(-5.61)LT(5.61)PS(-18.24)QIK	1
O14974	Protein phosphatase 1 regulatory subunit 12A	PPP1R12A	T(0.876)GS(0.124)YGALAEITASK	443	0.703076	1.62797	1.55268	+		1.37692	1.18436	0.763958	0.356209	0.604288	0.255516	T	3		0.875897	7.52171e-06	108.96	93.233	99.055	-0.1417	38302000	443	O14974;O14974-5;O14974-4;O14974-3;O14974-2	443;356;443;443;443	O14974	Protein phosphatase 1 regulatory subunit 12A	PPP1R12A	RKDESPATWRLGLRKTGSYGALAEITASKEG	>sp|O14974|MYPT1_HUMAN Protein phosphatase 1 regulatory subunit 12A OS=Homo sapiens GN=PPP1R12A PE=1 SV=1;>sp|O14974-5|MYPT1_HUMAN Isoform 5 of Protein phosphatase 1 regulatory subunit 12A OS=Homo sapiens GN=PPP1R12A;>sp|O14974-4|MYPT1_HUMAN Isoform 4 of P	T(0.876)GS(0.124)YGALAEITASK	T(8.49)GS(-8.49)Y(-35.87)GALAEIT(-92.22)AS(-98.23)K	1
Q9UJU6	Drebrin-like protein	DBNL	QLT(1)QPETHFGR	291	0.69882	1.62318	1.47464	+		0.178795	-0.217609	0.256336	-0.63061	-0.907367	-0.340963	T	3		1	9.25504e-17	113.99	95.851	113.99	0.018642	22352000	291	Q9UJU6;Q9UJU6-2;Q9UJU6-5;Q9UJU6-4;Q9UJU6-6;Q9UJU6-3	291;292;188;197;243;300	Q9UJU6	Drebrin-like protein	DBNL	PQPGKLRSPFLQKQLTQPETHFGREPAAAIS	>sp|Q9UJU6|DBNL_HUMAN Drebrin-like protein OS=Homo sapiens GN=DBNL PE=1 SV=1;>sp|Q9UJU6-2|DBNL_HUMAN Isoform 2 of Drebrin-like protein OS=Homo sapiens GN=DBNL;>sp|Q9UJU6-5|DBNL_HUMAN Isoform 5 of Drebrin-like protein OS=Homo sapiens GN=DBNL;>sp|Q9UJU6-4|DB	QLT(1)QPETHFGR	QLT(63.77)QPET(-63.77)HFGR	1
P19174	1-phosphatidylinositol 4,5-bisphosphate phosphodiesterase gamma-1	PLCG1	IDIFPAKENGDLS(0.975)PFS(0.018)GT(0.005)S(0.002)LR	1221	0.698612	1.62294	1.81272	+		-0.546165	-0.450413	-0.928031	-1.44784	-1.41446	-1.15815	S	3		0.97509	6.08759e-05	58.812	51.936	58.812	0.38483	9292100	1221	P19174	1221	P19174	1-phosphatidylinositol 4,5-bisphosphate phosphodiesterase gamma-1	PLCG1	LIKIDIFPAKENGDLSPFSGTSLRERGSDAS	>sp|P19174|PLCG1_HUMAN 1-phosphatidylinositol 4,5-bisphosphate phosphodiesterase gamma-1 OS=Homo sapiens GN=PLCG1 PE=1 SV=1	IDIFPAKENGDLS(0.975)PFS(0.018)GT(0.005)S(0.002)LR	IDIFPAKENGDLS(17.3)PFS(-17.3)GT(-23.13)S(-26.83)LR	1
Q86WB0	Nuclear-interacting partner of ALK	ZC3HC1	S(0.001)QDAT(0.007)FS(0.939)PGS(0.06)EQAEKS(0.949)PGPIVS(0.043)R	335	0.697115	1.62126	2.71291	+		2.74832	2.73573	2.76717	2.24511	1.95461	1.96016	S	3		0.939247	7.83243e-56	150.55	135.92	67.498	0.064335	68632000	335	Q86WB0;Q86WB0-2	335;314	Q86WB0	Nuclear-interacting partner of ALK	ZC3HC1	ESPRRMMTRSQDATFSPGSEQAEKSPGPIVS	>sp|Q86WB0|NIPA_HUMAN Nuclear-interacting partner of ALK OS=Homo sapiens GN=ZC3HC1 PE=1 SV=1;>sp|Q86WB0-2|NIPA_HUMAN Isoform 2 of Nuclear-interacting partner of ALK OS=Homo sapiens GN=ZC3HC1	S(0.001)QDAT(0.007)FS(0.939)PGS(0.06)EQAEKS(0.949)PGPIVS(0.043)R	S(-32.43)QDAT(-21.24)FS(12.5)PGS(-12.5)EQAEKS(13.46)PGPIVS(-13.46)R	1;2
Q13029	PR domain zinc finger protein 2	PRDM2	ET(0.003)VS(0.997)PPCFDEYK	796	0.694534	1.61836	1.5244	+		3.63515	3.58306	3.37148	3.01255	3.04631	2.44722	S	2		0.997224	1.34998e-20	152.88	107.67	152.88	0.098238	39079000	796	Q13029;Q13029-2;Q13029-5;Q13029-3	796;796;595;595	Q13029	PR domain zinc finger protein 2	PRDM2	SPAWSLSGRDERETVSPPCFDEYKMSKEWTA	>sp|Q13029|PRDM2_HUMAN PR domain zinc finger protein 2 OS=Homo sapiens GN=PRDM2 PE=1 SV=3;>sp|Q13029-2|PRDM2_HUMAN Isoform 2 of PR domain zinc finger protein 2 OS=Homo sapiens GN=PRDM2;>sp|Q13029-5|PRDM2_HUMAN Isoform 5 of PR domain zinc finger protein 2 O	ET(0.003)VS(0.997)PPCFDEYK	ET(-25.55)VS(25.55)PPCFDEY(-112.72)K	1
P08238	Heat shock protein HSP 90-beta	HSP90AB1	FYEAFS(1)K	434	0.692959	1.6166	1.99362	+		-0.833645	-0.88907	-0.881443	-1.2847	-1.59731	-1.80102	S	2		0.99996	0.0216267	47.187	29.956	47.187	0.2079	1454400	434	P08238	434	P08238	Heat shock protein HSP 90-beta	HSP90AB1	LAEDKENYKKFYEAFSKNLKLGIHEDSTNRR	>sp|P08238|HS90B_HUMAN Heat shock protein HSP 90-beta OS=Homo sapiens GN=HSP90AB1 PE=1 SV=4	FYEAFS(1)K	FY(-44)EAFS(44)K	1
Q4VC44	FLYWCH-type zinc finger-containing protein 1	FLYWCH1	T(0.175)CS(0.722)PES(0.097)QQIY(0.007)GDIK	696	0.690687	1.61405	1.88237	+		-1.26702	-1.66849	-1.65334	-2.06378	-2.39298	-2.20415	S	2		0.722149	0.00434717	44.391	35.825	44.391	0.030141	4512300	696	Q4VC44;Q4VC44-2;Q4VC44-3;Q4VC44-4;Q4VC44-5	696;695;745;371;308	Q4VC44	FLYWCH-type zinc finger-containing protein 1	FLYWCH1	EDPEKIQVQLCFKTCSPESQQIYGDIKDVRL	>sp|Q4VC44|FWCH1_HUMAN FLYWCH-type zinc finger-containing protein 1 OS=Homo sapiens GN=FLYWCH1 PE=1 SV=2;>sp|Q4VC44-2|FWCH1_HUMAN Isoform 2 of FLYWCH-type zinc finger-containing protein 1 OS=Homo sapiens GN=FLYWCH1;>sp|Q4VC44-3|FWCH1_HUMAN Isoform 3 of FLY	T(0.175)CS(0.722)PES(0.097)QQIY(0.007)GDIK	T(-6.16)CS(6.16)PES(-8.73)QQIY(-20.46)GDIK	1
Q9Y2D5-4	A-kinase anchor protein 2	AKAP2	GQKS(0.039)PGALET(0.96)PS(0.001)AAGSQGNTASQGK	630	0.68977	1.61303	1.72199	+		2.52528	2.60528	2.43317	2.1163	1.8627	1.51541	T	3		0.95999	2.52887e-168	205.7	187.08	205.7	-0.068201	137520000	630	Q9Y2D5-4;Q9Y2D5-5;Q9Y2D5-7;Q9Y2D5-6;Q9Y2D5	630;488;488;630;399	Q9Y2D5-4	A-kinase anchor protein 2	AKAP2	GASAAKGQKSPGALETPSAAGSQGNTASQGK	>sp|Q9Y2D5-4|AKAP2_HUMAN Isoform 2 of A-kinase anchor protein 2 OS=Homo sapiens GN=AKAP2;>sp|Q9Y2D5-5|AKAP2_HUMAN Isoform 3 of A-kinase anchor protein 2 OS=Homo sapiens GN=AKAP2;>sp|Q9Y2D5-7|AKAP2_HUMAN Isoform 5 of A-kinase anchor protein 2 OS=Homo sapien	GQKS(0.039)PGALET(0.96)PS(0.001)AAGSQGNTASQGK	GQKS(-13.86)PGALET(13.86)PS(-32.72)AAGS(-80.28)QGNT(-130.41)AS(-147.38)QGK	1
Q96GX5	Serine/threonine-protein kinase greatwall	MASTL	ESSFEESNIEDPLIVT(0.087)PDCQEKT(0.241)S(0.672)PK	619	0.689514	1.61274	3.64609	+		0.729366	0.746409	0.708313	0.127344	0.0455971	-0.0573959	S	3		0.671984	1.47521e-18	88.395	76.637	88.395	0.069185	28809000	619	Q96GX5;Q96GX5-2;Q96GX5-3	619;619;619	Q96GX5	Serine/threonine-protein kinase greatwall	MASTL	IEDPLIVTPDCQEKTSPKGVENPAVQESNQK	>sp|Q96GX5|GWL_HUMAN Serine/threonine-protein kinase greatwall OS=Homo sapiens GN=MASTL PE=1 SV=1;>sp|Q96GX5-2|GWL_HUMAN Isoform 2 of Serine/threonine-protein kinase greatwall OS=Homo sapiens GN=MASTL;>sp|Q96GX5-3|GWL_HUMAN Isoform 3 of Serine/threonine-pr	ESSFEESNIEDPLIVT(0.087)PDCQEKT(0.241)S(0.672)PK	ES(-73.62)S(-70.1)FEES(-53.18)NIEDPLIVT(-8.88)PDCQEKT(-4.45)S(4.45)PK	1
Q96J84	Kin of IRRE-like protein 1	KIRREL	AIYS(0.102)S(0.898)FKDDVDLK	574	0.688579	1.6117	1.69828	+		0.718727	0.366325	0.339844	-0.453791	0.0222778	-0.209328	S	3		0.89795	1.17291e-05	110.97	88.538	110.97	0.061275	8387400	574	Q96J84;Q96J84-2;Q96J84-3	574;590;471	Q96J84	Kin of IRRE-like protein 1	KIRREL	ASVSTATRVMKAIYSSFKDDVDLKQDLRCDT	>sp|Q96J84|KIRR1_HUMAN Kin of IRRE-like protein 1 OS=Homo sapiens GN=KIRREL PE=1 SV=2;>sp|Q96J84-2|KIRR1_HUMAN Isoform 2 of Kin of IRRE-like protein 1 OS=Homo sapiens GN=KIRREL;>sp|Q96J84-3|KIRR1_HUMAN Isoform 3 of Kin of IRRE-like protein 1 OS=Homo sapien	AIYS(0.102)S(0.898)FKDDVDLK	AIY(-73.36)S(-9.44)S(9.44)FKDDVDLK	1
Q03188	Centromere protein C	CENPC	FLNAEGSGGIVGHDEIS(0.215)RCS(0.718)LS(0.065)EPLES(0.002)DEADLAK	613	0.686617	1.6095	2.00414	+		-0.367178	-0.43865	-0.452492	-1.07418	-1.37398	-0.870009	S	4		0.718	1.09346e-40	94.389	89.04	94.389	-0.10721	9447200	613	Q03188	613	Q03188	Centromere protein C	CENPC	EGSGGIVGHDEISRCSLSEPLESDEADLAKK	>sp|Q03188|CENPC_HUMAN Centromere protein C OS=Homo sapiens GN=CENPC PE=1 SV=2	FLNAEGSGGIVGHDEIS(0.215)RCS(0.718)LS(0.065)EPLES(0.002)DEADLAK	FLNAEGS(-48.28)GGIVGHDEIS(-5.24)RCS(5.24)LS(-10.41)EPLES(-25.8)DEADLAK	1;2
Q6DN90	IQ motif and SEC7 domain-containing protein 1	IQSEC1	MQFS(1)FEGPEK	180	0.686425	1.60929	1.8898	+		0.313067	-0.0448074	0.300116	-0.334251	-0.450852	-0.705797	S	2		1	5.66162e-05	94.09	47.738	94.09	-0.09582	6593300	180	Q6DN90;Q6DN90-2	180;58	Q6DN90	IQ motif and SEC7 domain-containing protein 1	IQSEC1	RMSRRIVLSNMRMQFSFEGPEKVHSSYFEGK	>sp|Q6DN90|IQEC1_HUMAN IQ motif and SEC7 domain-containing protein 1 OS=Homo sapiens GN=IQSEC1 PE=1 SV=1;>sp|Q6DN90-2|IQEC1_HUMAN Isoform 2 of IQ motif and SEC7 domain-containing protein 1 OS=Homo sapiens GN=IQSEC1	MQFS(1)FEGPEK	MQFS(94.09)FEGPEK	1
Q9C0C2	182 kDa tankyrase-1-binding protein	TNKS1BP1	T(0.007)T(0.007)AGS(0.962)VDWT(0.025)DQLGLR	1158	0.685304	1.60804	1.38226	+		-1.55482	-2.04392	-2.29685	-2.50519	-2.77266	-2.67365	S	2		0.961634	0.0057512	42.633	34.719	42.633	-0.073907	3381500	1158	Q9C0C2;Q9C0C2-2	1158;609	Q9C0C2	182 kDa tankyrase-1-binding protein	TNKS1BP1	MEGGHFVPPGKTTAGSVDWTDQLGLRNLEVS	>sp|Q9C0C2|TB182_HUMAN 182 kDa tankyrase-1-binding protein OS=Homo sapiens GN=TNKS1BP1 PE=1 SV=4;>sp|Q9C0C2-2|TB182_HUMAN Isoform 2 of 182 kDa tankyrase-1-binding protein OS=Homo sapiens GN=TNKS1BP1	T(0.007)T(0.007)AGS(0.962)VDWT(0.025)DQLGLR	T(-21.68)T(-21.68)AGS(15.8)VDWT(-15.8)DQLGLR	1
Q9H3Q1	Cdc42 effector protein 4	CDC42EP4	NAMS(1)LPQLNEK	118	0.684347	1.60697	3.57906	+		2.25075	2.15305	2.31721	1.59917	1.57054	1.49826	S	2		1	1.70584e-13	132.08	97.044	132.08	-0.16534	22046000	118	Q9H3Q1	118	Q9H3Q1	Cdc42 effector protein 4	CDC42EP4	LGSLRDSALFVKNAMSLPQLNEKEAAEKGTS	>sp|Q9H3Q1|BORG4_HUMAN Cdc42 effector protein 4 OS=Homo sapiens GN=CDC42EP4 PE=1 SV=1	NAMS(1)LPQLNEK	NAMS(132.08)LPQLNEK	1
Q86UU1	Pleckstrin homology-like domain family B member 1	PHLDB1	T(0.106)FS(0.894)DGLATR	430	0.679487	1.60157	1.64595	+		1.92587	1.45433	1.96116	1.07352	0.954197	1.27519	S	2		0.894283	6.90062e-08	128.33	106.37	128.33	0.095421	25513000	430	Q86UU1;Q86UU1-3;Q86UU1-2	430;430;430	Q86UU1	Pleckstrin homology-like domain family B member 1	PHLDB1	VLTTSPSRQLVGRTFSDGLATRTLQPPESPR	>sp|Q86UU1|PHLB1_HUMAN Pleckstrin homology-like domain family B member 1 OS=Homo sapiens GN=PHLDB1 PE=1 SV=1;>sp|Q86UU1-3|PHLB1_HUMAN Isoform 3 of Pleckstrin homology-like domain family B member 1 OS=Homo sapiens GN=PHLDB1;>sp|Q86UU1-2|PHLB1_HUMAN Isoform	T(0.106)FS(0.894)DGLATR	T(-9.28)FS(9.28)DGLAT(-38.77)R	1
Q9GZR7	ATP-dependent RNA helicase DDX24	DDX24	S(1)PGKAEAES(0.985)DALPDDT(0.015)VIESEALPSDIAAEAR	295	0.678618	1.60061	2.26096	+		-0.153175	-0.0490379	-0.249121	-0.611097	-0.910502	-0.965589	S	3		0.985266	1.88717e-58	116.68	109.81	116.68	0.11564	65117000	295	Q9GZR7;Q9GZR7-2	295;240	Q9GZR7	ATP-dependent RNA helicase DDX24	DDX24	EAGAETRSPGKAEAESDALPDDTVIESEALP	>sp|Q9GZR7|DDX24_HUMAN ATP-dependent RNA helicase DDX24 OS=Homo sapiens GN=DDX24 PE=1 SV=1;>sp|Q9GZR7-2|DDX24_HUMAN Isoform 2 of ATP-dependent RNA helicase DDX24 OS=Homo sapiens GN=DDX24	S(1)PGKAEAES(0.985)DALPDDT(0.015)VIESEALPSDIAAEAR	S(36.28)PGKAEAES(18.26)DALPDDT(-18.26)VIES(-46.21)EALPS(-71.72)DIAAEAR	2
Q14680	Maternal embryonic leucine zipper kinase	MELK	S(0.079)NNWS(0.898)LEDVT(0.021)AS(0.002)DK	356	0.675996	1.5977	3.2603	+		-0.787682	-0.754172	-0.867245	-1.40464	-1.43862	-1.59383	S	2		0.898157	0.000767716	63.998	48.725	63.998	0.31162	8036100	356	Q14680;Q14680-3;Q14680-4;Q14680-5;Q14680-2;Q14680-8;Q14680-6	356;162;225;285;285;308;324	Q14680	Maternal embryonic leucine zipper kinase	MELK	QASATPFTDIKSNNWSLEDVTASDKNYVAGL	>sp|Q14680|MELK_HUMAN Maternal embryonic leucine zipper kinase OS=Homo sapiens GN=MELK PE=1 SV=3;>sp|Q14680-3|MELK_HUMAN Isoform 3 of Maternal embryonic leucine zipper kinase OS=Homo sapiens GN=MELK;>sp|Q14680-4|MELK_HUMAN Isoform 4 of Maternal embryonic l	S(0.079)NNWS(0.898)LEDVT(0.021)AS(0.002)DK	S(-10.54)NNWS(10.54)LEDVT(-16.32)AS(-27.36)DK	1
P55327	Tumor protein D52	TPD52	S(1)FEEKVENLK	176	0.673604	1.59505	2.00358	+		4.66593	4.32151	4.72393	3.96643	3.74824	3.9759	S	3		1	9.46464e-10	140.03	103.74	140.03	-0.18826	305660000	176	P55327;P55327-2;P55327-3;P55327-4;P55327-7;P55327-5;P55327-6	176;136;200;159;185;190;199	P55327	Tumor protein D52	TPD52	ITKKLEDVKNSPTFKSFEEKVENLKSKVGGT	>sp|P55327|TPD52_HUMAN Tumor protein D52 OS=Homo sapiens GN=TPD52 PE=1 SV=2;>sp|P55327-2|TPD52_HUMAN Isoform 2 of Tumor protein D52 OS=Homo sapiens GN=TPD52;>sp|P55327-3|TPD52_HUMAN Isoform 3 of Tumor protein D52 OS=Homo sapiens GN=TPD52;>sp|P55327-4|TPD52	S(1)FEEKVENLK	S(140.03)FEEKVENLK	1
Q00587	Cdc42 effector protein 1	CDC42EP1	ASWES(1)LDEEWR	353	0.67182	1.59308	1.95571	+		-0.351217	-0.240194	-0.434011	-1.16757	-1.13798	-0.735333	S	2		0.999943	1.48086e-42	146.19	127.81	72.891	0.23136	9950300	353	Q00587;Q00587-2	353;346	Q00587	Cdc42 effector protein 1	CDC42EP1	QERVEVLPQARASWESLDEEWRAPQAGSRTP	>sp|Q00587|BORG5_HUMAN Cdc42 effector protein 1 OS=Homo sapiens GN=CDC42EP1 PE=1 SV=1;>sp|Q00587-2|BORG5_HUMAN Isoform 2 of Cdc42 effector protein 1 OS=Homo sapiens GN=CDC42EP1	ASWES(1)LDEEWR	AS(-42.41)WES(42.41)LDEEWR	1
Q9H0H5	Rac GTPase-activating protein 1	RACGAP1	QGNFFAS(1)PMLK	628	0.670864	1.59203	2.4144	+		-0.75074	-0.866361	-1.02141	-1.50981	-1.43775	-1.70354	S	2		1	0.00190039	62.287	48.053	62.287	0.22615	3621300	628	Q9H0H5	628	Q9H0H5	Rac GTPase-activating protein 1	RACGAP1	SKSATNLGRQGNFFASPMLK___________	>sp|Q9H0H5|RGAP1_HUMAN Rac GTPase-activating protein 1 OS=Homo sapiens GN=RACGAP1 PE=1 SV=1	QGNFFAS(1)PMLK	QGNFFAS(62.29)PMLK	1
Q9UHJ3	Scm-like with four MBT domains protein 1	SFMBT1	T(0.197)FS(0.178)FS(0.627)DDENKPPS(0.998)PK	767	0.670415	1.59153	1.83136	+		-0.317921	-0.59359	-0.707148	-0.996616	-1.24141	-1.39188	S	3		0.626783	0.0122884	40.137	32.881	40.137	0.27981	4108700	767	Q9UHJ3;Q9UHJ3-2	767;767	Q9UHJ3	Scm-like with four MBT domains protein 1	SFMBT1	PDRQRRKRELRTFSFSDDENKPPSPKEIRIE	>sp|Q9UHJ3|SMBT1_HUMAN Scm-like with four MBT domains protein 1 OS=Homo sapiens GN=SFMBT1 PE=1 SV=2;>sp|Q9UHJ3-2|SMBT1_HUMAN Isoform 2 of Scm-like with four MBT domains protein 1 OS=Homo sapiens GN=SFMBT1	T(0.197)FS(0.178)FS(0.627)DDENKPPS(0.998)PK	T(-5.05)FS(-5.49)FS(5.05)DDENKPPS(30.29)PK	2
P46013	Antigen KI-67	MKI67	CSAS(1)PPLRR	827	0.67019	1.59128	2.16302	+		1.11773	1.17023	1.07212	0.647131	0.210722	0.491665	S	3		0.999966	5.09344e-06	89.266	72.026	89.266	-0.10117	0	827	P46013;P46013-2	827;467	P46013	Antigen KI-67	MKI67	SAQNAAKQPSDKCSASPPLRRQCIRENGNVA	>sp|P46013|KI67_HUMAN Antigen KI-67 OS=Homo sapiens GN=MKI67 PE=1 SV=2;>sp|P46013-2|KI67_HUMAN Isoform Short of Antigen KI-67 OS=Homo sapiens GN=MKI67	CSAS(1)PPLRR	CS(-44.65)AS(44.65)PPLRR	1
Q03188	Centromere protein C	CENPC	S(1)WITIPR	316	0.667448	1.58826	1.47381	+		-0.131163	-0.0722351	-0.580658	-0.886068	-0.718663	-1.18167	S	2		0.999995	0.00186852	105.52	41.704	105.52	0.018147	33407000	316	Q03188;Q03188-2	316;316	Q03188	Centromere protein C	CENPC	DEFIIDESDQSFASRSWITIPRKAGSLKQRT	>sp|Q03188|CENPC_HUMAN Centromere protein C OS=Homo sapiens GN=CENPC PE=1 SV=2;>sp|Q03188-2|CENPC_HUMAN Isoform 2 of Centromere protein C OS=Homo sapiens GN=CENPC	S(1)WITIPR	S(52.8)WIT(-52.8)IPR	1
Q86YH2	Zinc finger protein 280B	ZNF280B	S(0.003)T(0.009)DS(0.989)PIIIEPLSKPDYR	114	0.667147	1.58793	2.32389	+		1.64137	1.54304	1.3029	0.853775	0.713072	0.919033	S	3		0.988518	1.13864e-29	140.47	110.63	140.47	-0.15978	20115000	114	Q86YH2	114	Q86YH2	Zinc finger protein 280B	ZNF280B	VTVLPASQLESRSTDSPIIIEPLSKPDYRNS	>sp|Q86YH2|Z280B_HUMAN Zinc finger protein 280B OS=Homo sapiens GN=ZNF280B PE=1 SV=2	S(0.003)T(0.009)DS(0.989)PIIIEPLSKPDYR	S(-25.6)T(-20.53)DS(20.53)PIIIEPLS(-53.24)KPDY(-89.4)R	1
Q9BW71	HIRA-interacting protein 3	HIRIP3	T(0.002)LDS(0.998)DEERPRPAPPDWSHMR	530	0.665318	1.58592	1.8704	+		0.695984	0.571314	0.500086	0.185024	-0.323249	-0.0903473	S	4		0.998274	2.42151e-20	120.85	103.89	120.85	-0.061274	42307000	530	Q9BW71;Q9BW71-2	530;217	Q9BW71	HIRA-interacting protein 3	HIRIP3	GEAAPPGELYRRTLDSDEERPRPAPPDWSHM	>sp|Q9BW71|HIRP3_HUMAN HIRA-interacting protein 3 OS=Homo sapiens GN=HIRIP3 PE=1 SV=3;>sp|Q9BW71-2|HIRP3_HUMAN Isoform 2 of HIRA-interacting protein 3 OS=Homo sapiens GN=HIRIP3	T(0.002)LDS(0.998)DEERPRPAPPDWSHMR	T(-27.62)LDS(27.62)DEERPRPAPPDWS(-91.72)HMR	1
Q96JC9	ELL-associated factor 1	EAF1	T(0.15)S(0.85)PLKDNPS(1)PEPQLDDIKR	158	0.663655	1.58409	1.60814	+		2.09092	1.81642	1.75625	1.54117	1.06998	1.06147	S	4		0.850085	2.44366e-33	140.07	123.04	140.07	-0.33965	122620000	158	Q96JC9;Q96JC9-2	158;57	Q96JC9	ELL-associated factor 1	EAF1	MPFRAPTKPPVGPKTSPLKDNPSPEPQLDDI	>sp|Q96JC9|EAF1_HUMAN ELL-associated factor 1 OS=Homo sapiens GN=EAF1 PE=1 SV=1;>sp|Q96JC9-2|EAF1_HUMAN Isoform 2 of ELL-associated factor 1 OS=Homo sapiens GN=EAF1	T(0.15)S(0.85)PLKDNPS(1)PEPQLDDIKR	T(-7.54)S(7.54)PLKDNPS(74.68)PEPQLDDIKR	1;2
Q69YH5	Cell division cycle-associated protein 2	CDCA2	S(1)FCISTLANTK	977	0.662687	1.58303	2.85894	+		0.196226	0.0282269	0.190536	-0.412691	-0.529024	-0.631356	S	2		0.999967	5.78871e-10	124.62	104.94	124.62	0.29276	6034800	977	Q69YH5	977	Q69YH5	Cell division cycle-associated protein 2	CDCA2	GPAAGSSDEPGKRRKSFCISTLANTKATSQF	>sp|Q69YH5|CDCA2_HUMAN Cell division cycle-associated protein 2 OS=Homo sapiens GN=CDCA2 PE=1 SV=2	S(1)FCISTLANTK	S(44.98)FCIS(-44.98)T(-57.6)LANT(-107.89)K	1
Q86W92;Q86W92-2	Liprin-beta-1	PPFIBP1	S(0.018)QS(0.632)T(0.14)T(0.21)FNPDDMSEPEFKR	601	0.660066	1.58015	4.35769	+		1.35749	1.42449	1.31882	0.728762	0.714588	0.677242	S	3		0.631644	1.15796e-14	118.51	99.113	118.51	-1.321	35183000	601	Q86W92;Q86W92-3;Q86W92-4;Q86W92-2	601;448;570;595	Q86W92;Q86W92-2	Liprin-beta-1	PPFIBP1	SRGIMKLFGKLRRSQSTTFNPDDMSEPEFKR	>sp|Q86W92|LIPB1_HUMAN Liprin-beta-1 OS=Homo sapiens GN=PPFIBP1 PE=1 SV=2;>sp|Q86W92-3|LIPB1_HUMAN Isoform 3 of Liprin-beta-1 OS=Homo sapiens GN=PPFIBP1;>sp|Q86W92-4|LIPB1_HUMAN Isoform 4 of Liprin-beta-1 OS=Homo sapiens GN=PPFIBP1;>sp|Q86W92-2|LIPB1_HUMAN	S(0.018)QS(0.632)T(0.14)T(0.21)FNPDDMSEPEFKR	S(-15.49)QS(4.78)T(-6.54)T(-4.78)FNPDDMS(-53.89)EPEFKR	1
Q9H0D6	5'-3' exoribonuclease 2	XRN2	MQNNSS(0.001)PS(0.053)IS(0.623)PNT(0.14)S(0.14)FT(0.033)S(0.008)DGS(0.001)PSPLGGIKR	475	0.652515	1.57191	2.26125	+		-1.63908	-1.33821	-1.25049	-2.01981	-2.07732	-2.0882	S	3		0.62323	3.98223e-29	94.594	83.398	63.701	0.14263	11183000	475	Q9H0D6;Q9H0D6-2	475;399	Q9H0D6	5'-3' exoribonuclease 2	XRN2	AAYEMRMQNNSSPSISPNTSFTSDGSPSPLG	>sp|Q9H0D6|XRN2_HUMAN 5'-3' exoribonuclease 2 OS=Homo sapiens GN=XRN2 PE=1 SV=1;>sp|Q9H0D6-2|XRN2_HUMAN Isoform 2 of 5'-3' exoribonuclease 2 OS=Homo sapiens GN=XRN2	MQNNSS(0.001)PS(0.053)IS(0.623)PNT(0.14)S(0.14)FT(0.033)S(0.008)DGS(0.001)PSPLGGIKR	MQNNS(-31.93)S(-27.38)PS(-10.73)IS(6.49)PNT(-6.49)S(-6.49)FT(-12.71)S(-18.66)DGS(-28.92)PS(-33.35)PLGGIKR	1
Q8NDI1	EH domain-binding protein 1	EHBP1	EVQT(0.001)PQY(0.025)LNPFDEPEAFVT(0.608)IKDS(0.33)PPQS(0.018)T(0.018)KR	331	0.649826	1.56898	2.06953	+		-2.01553	-1.8944	-1.63848	-2.55686	-2.59291	-2.34812	T	4		0.607543	4.34007e-05	42.468	38.77	42.468	0.29254	14381000	331	Q8NDI1;Q8NDI1-3;Q8NDI1-2	331;296;296	Q8NDI1	EH domain-binding protein 1	EHBP1	TPQYLNPFDEPEAFVTIKDSPPQSTKRKNIR	>sp|Q8NDI1|EHBP1_HUMAN EH domain-binding protein 1 OS=Homo sapiens GN=EHBP1 PE=1 SV=3;>sp|Q8NDI1-3|EHBP1_HUMAN Isoform 3 of EH domain-binding protein 1 OS=Homo sapiens GN=EHBP1;>sp|Q8NDI1-2|EHBP1_HUMAN Isoform 2 of EH domain-binding protein 1 OS=Homo sapie	EVQT(0.001)PQY(0.025)LNPFDEPEAFVT(0.608)IKDS(0.33)PPQS(0.018)T(0.018)KR	EVQT(-29.26)PQY(-13.78)LNPFDEPEAFVT(2.65)IKDS(-2.65)PPQS(-15.29)T(-15.29)KR	1
Q96S38	Ribosomal protein S6 kinase delta-1	RPS6KC1	FLNRS(1)PEES(1)FDIK	427	0.648524	1.56756	1.46518	+		-0.734104	-1.271	-1.1718	-1.48515	-1.73002	-1.90731	S	3		1	0.0160951	40.968	29.05	40.968	0.00063994	3890700	427	Q96S38;Q96S38-2	427;415	Q96S38	Ribosomal protein S6 kinase delta-1	RPS6KC1	LWSYISKFLNRSPEESFDIKEVKKPTLAKVH	>sp|Q96S38|KS6C1_HUMAN Ribosomal protein S6 kinase delta-1 OS=Homo sapiens GN=RPS6KC1 PE=1 SV=2;>sp|Q96S38-2|KS6C1_HUMAN Isoform 2 of Ribosomal protein S6 kinase delta-1 OS=Homo sapiens GN=RPS6KC1	FLNRS(1)PEES(1)FDIK	FLNRS(40.97)PEES(40.97)FDIK	2
Q03188	Centromere protein C	CENPC	FLNAEGSGGIVGHDEIS(1)R	610	0.64694	1.56584	1.48812	+		-0.258654	-0.221594	-0.197496	-0.763094	-1.26188	-0.593592	S	3		0.999954	1.68144e-05	52.654	43.857	52.654	0.17549	3801000	610	Q03188	610	Q03188	Centromere protein C	CENPC	LNAEGSGGIVGHDEISRCSLSEPLESDEADL	>sp|Q03188|CENPC_HUMAN Centromere protein C OS=Homo sapiens GN=CENPC PE=1 SV=2	FLNAEGSGGIVGHDEIS(1)R	FLNAEGS(-43.39)GGIVGHDEIS(43.39)R	1;2
Q02952	A-kinase anchor protein 12	AKAP12	EGVT(0.001)PWAS(0.999)FKK	612	0.646736	1.56562	2.2128	+		3.22144	3.32579	3.05342	2.44807	2.7389	2.47348	S	3		0.998629	0.000160537	86.944	68.32	86.944	-0.14739	113900000	612	Q02952;Q02952-3;Q02952-2	612;507;514	Q02952	A-kinase anchor protein 12	AKAP12	TSDGEKKREGVTPWASFKKMVTPKKRVRRPS	>sp|Q02952|AKA12_HUMAN A-kinase anchor protein 12 OS=Homo sapiens GN=AKAP12 PE=1 SV=4;>sp|Q02952-3|AKA12_HUMAN Isoform 3 of A-kinase anchor protein 12 OS=Homo sapiens GN=AKAP12;>sp|Q02952-2|AKA12_HUMAN Isoform 2 of A-kinase anchor protein 12 OS=Homo sapien	EGVT(0.001)PWAS(0.999)FKK	EGVT(-28.62)PWAS(28.62)FKK	1
O95239	Chromosome-associated kinesin KIF4A	KIF4A	T(0.001)FS(0.248)LT(0.751)EVR	803	0.645324	1.56409	1.60893	+		1.45335	1.42727	1.69807	0.755638	0.684399	1.20268	T	2		0.75107	0.000125857	155.42	68.522	155.42	0.13157	27934000	803	O95239;O95239-2	803;803	O95239	Chromosome-associated kinesin KIF4A	KIF4A	GENPPPKLRRRTFSLTEVRGQVSESEDSITK	>sp|O95239|KIF4A_HUMAN Chromosome-associated kinesin KIF4A OS=Homo sapiens GN=KIF4A PE=1 SV=3;>sp|O95239-2|KIF4A_HUMAN Isoform 2 of Chromosome-associated kinesin KIF4A OS=Homo sapiens GN=KIF4A	T(0.001)FS(0.248)LT(0.751)EVR	T(-29.13)FS(-4.81)LT(4.81)EVR	1
Q86SQ0	Pleckstrin homology-like domain family B member 2	PHLDB2	EGLYLS(0.005)DT(0.995)LPR	898	0.644909	1.56364	1.67268	+		-0.898882	-1.17338	-1.49172	-1.75927	-1.85702	-1.88242	T	2		0.995434	0.000358557	95.264	63.557	95.264	0.33106	1356100	898	Q86SQ0;Q86SQ0-2;Q86SQ0-3	898;855;882	Q86SQ0	Pleckstrin homology-like domain family B member 2	PHLDB2	EERKKQHKEGLYLSDTLPRKKTTSSISPHFS	>sp|Q86SQ0|PHLB2_HUMAN Pleckstrin homology-like domain family B member 2 OS=Homo sapiens GN=PHLDB2 PE=1 SV=2;>sp|Q86SQ0-2|PHLB2_HUMAN Isoform 2 of Pleckstrin homology-like domain family B member 2 OS=Homo sapiens GN=PHLDB2;>sp|Q86SQ0-3|PHLB2_HUMAN Isoform	EGLYLS(0.005)DT(0.995)LPR	EGLY(-61.39)LS(-23.39)DT(23.39)LPR	1
O75151	Lysine-specific demethylase PHF2	PHF2	DLS(1)FLLDKK	705	0.643618	1.56224	2.51728	+		1.35173	1.17921	1.32037	0.587	0.806932	0.52652	S	3		1	3.71573e-05	100.38	56.874	100.38	0.13581	2943700	705	O75151	705	O75151	Lysine-specific demethylase PHF2	PHF2	EFPIRRKKNAPKRDLSFLLDKKAVLPTPVTK	>sp|O75151|PHF2_HUMAN Lysine-specific demethylase PHF2 OS=Homo sapiens GN=PHF2 PE=1 SV=4	DLS(1)FLLDKK	DLS(100.38)FLLDKK	1
Q5FWE3	Proline-rich transmembrane protein 3	PRRT3	S(1)IDAALFR	815	0.64291	1.56148	2.0245	+		-0.0983563	-0.0510502	-0.293385	-1.0197	-0.702934	-0.648886	S	2		1	0.000713009	108.47	48.367	108.47	-0.038169	18044000	815	Q5FWE3;Q5FWE3-2	815;431	Q5FWE3	Proline-rich transmembrane protein 3	PRRT3	SELDLRPPSPINLSRSIDAALFREHLVRDSV	>sp|Q5FWE3|PRRT3_HUMAN Proline-rich transmembrane protein 3 OS=Homo sapiens GN=PRRT3 PE=1 SV=3;>sp|Q5FWE3-2|PRRT3_HUMAN Isoform 2 of Proline-rich transmembrane protein 3 OS=Homo sapiens GN=PRRT3	S(1)IDAALFR	S(108.47)IDAALFR	1
P46013	Antigen KI-67	MKI67	ELFQT(0.664)PGHT(0.336)EELVAAGK	1233	0.641216	1.55964	3.30876	+		-1.60635	-1.75536	-1.79689	-2.39939	-2.32278	-2.36007	T	3		0.664185	1.35987e-07	106.86	81.946	106.86	0.44217	7862600	1233	P46013;P46013-2	1233;873	P46013	Antigen KI-67	MKI67	AQALEDLAGFKELFQTPGHTEELVAAGKTTK	>sp|P46013|KI67_HUMAN Antigen KI-67 OS=Homo sapiens GN=MKI67 PE=1 SV=2;>sp|P46013-2|KI67_HUMAN Isoform Short of Antigen KI-67 OS=Homo sapiens GN=MKI67	ELFQT(0.664)PGHT(0.336)EELVAAGK	ELFQT(2.96)PGHT(-2.96)EELVAAGK	1
Q9UIF9	Bromodomain adjacent to zinc finger domain protein 2A	BAZ2A	IMEET(0.143)S(0.857)GMEEEEEEESIAAVPGR	1051	0.640856	1.55925	1.54128	+		-2.64086	-2.89006	-3.1231	-3.36528	-3.78683	-3.42447	S	3		0.856931	1.39271e-56	151.06	134.1	151.06	-0.10686	3489200	1051	Q9UIF9;Q9UIF9-2;Q9UIF9-3	1051;1024;1051	Q9UIF9	Bromodomain adjacent to zinc finger domain protein 2A	BAZ2A	ECLGRRRSSRIMEETSGMEEEEEEESIAAVP	>sp|Q9UIF9|BAZ2A_HUMAN Bromodomain adjacent to zinc finger domain protein 2A OS=Homo sapiens GN=BAZ2A PE=1 SV=4;>sp|Q9UIF9-2|BAZ2A_HUMAN Isoform 1 of Bromodomain adjacent to zinc finger domain protein 2A OS=Homo sapiens GN=BAZ2A;>sp|Q9UIF9-3|BAZ2A_HUMAN Is	IMEET(0.143)S(0.857)GMEEEEEEESIAAVPGR	IMEET(-7.77)S(7.77)GMEEEEEEES(-119.99)IAAVPGR	1
Q15464	SH2 domain-containing adapter protein B	SHB	HGS(1)PEFCGILGER	388	0.640459	1.55882	1.42728	+		-1.73674	-2.26866	-1.83177	-2.56537	-2.82017	-2.37301	S	3		1	0.000251395	78.69	64.258	78.69	0.0099678	4493000	388	Q15464	388	Q15464	SH2 domain-containing adapter protein B	SHB	QLRAPGGGFKPIKHGSPEFCGILGERVDPAV	>sp|Q15464|SHB_HUMAN SH2 domain-containing adapter protein B OS=Homo sapiens GN=SHB PE=1 SV=2	HGS(1)PEFCGILGER	HGS(78.69)PEFCGILGER	1
P52943	Cysteine-rich protein 2	CRIP2	AS(0.002)S(0.854)VT(0.112)T(0.032)FTGEPNTCPR	115	0.639362	1.55764	1.8084	+		0.958324	0.681797	0.984869	0.425274	1.71661e-05	0.281612	S	2		0.853845	8.80409e-50	155.49	128.65	155.49	0.055937	7674600	115	P52943;P52943-2	115;189	P52943	Cysteine-rich protein 2	CRIP2	ERKASGPPKGPSRASSVTTFTGEPNTCPRCS	>sp|P52943|CRIP2_HUMAN Cysteine-rich protein 2 OS=Homo sapiens GN=CRIP2 PE=1 SV=1;>sp|P52943-2|CRIP2_HUMAN Isoform 2 of Cysteine-rich protein 2 OS=Homo sapiens GN=CRIP2	AS(0.002)S(0.854)VT(0.112)T(0.032)FTGEPNTCPR	AS(-26.03)S(8.82)VT(-8.82)T(-14.27)FT(-47.8)GEPNT(-61.72)CPR	1
P46013	Antigen KI-67	MKI67	S(0.998)GAS(0.002)EANLIVAK	648	0.638219	1.55641	2.66639	+		0.343929	0.202641	0.0769291	-0.373697	-0.525543	-0.391916	S	2		0.997663	6.3391e-20	141.86	103.86	141.86	-0.24824	7678600	648	P46013;P46013-2	648;288	P46013	Antigen KI-67	MKI67	RSQHDILQMICSKRRSGASEANLIVAKSWAD	>sp|P46013|KI67_HUMAN Antigen KI-67 OS=Homo sapiens GN=MKI67 PE=1 SV=2;>sp|P46013-2|KI67_HUMAN Isoform Short of Antigen KI-67 OS=Homo sapiens GN=MKI67	S(0.998)GAS(0.002)EANLIVAK	S(26.3)GAS(-26.3)EANLIVAK	1
Q15154	Pericentriolar material 1 protein	PCM1	NNCPFS(1)ADENYRPLAK	960	0.636857	1.55494	3.01607	+		0.27511	0.0776195	0.148102	-0.545084	-0.389393	-0.475264	S	3		0.999998	7.59919e-07	82.609	69.001	82.609	0.092566	7426300	960	Q15154;Q15154-2	960;960	Q15154	Pericentriolar material 1 protein	PCM1	NGKETKNRWKNNCPFSADENYRPLAKTRQQN	>sp|Q15154|PCM1_HUMAN Pericentriolar material 1 protein OS=Homo sapiens GN=PCM1 PE=1 SV=4;>sp|Q15154-2|PCM1_HUMAN Isoform 2 of Pericentriolar material 1 protein OS=Homo sapiens GN=PCM1	NNCPFS(1)ADENYRPLAK	NNCPFS(57.24)ADENY(-57.24)RPLAK	1
P49757;Q9Y6R0	Protein numb homolog;Numb-like protein	NUMB;NUMBL	GFPALS(1)QK	284	0.635176	1.55313	1.79715	+		-0.714565	-0.826946	-0.847149	-1.72889	-1.34319	-1.2221	S	2		1	0.00672492	60.398	29.786	60.398	0.10184	2801600	284	P49757;P49757-3;P49757-2;P49757-4;P49757-9;Q9Y6R0	284;273;284;273;30;313	P49757;Q9Y6R0	Protein numb homolog;Numb-like protein	NUMB;NUMBL	EQLARQGSFRGFPALSQKMSPFKRQLSLRIN;EQLVRQGSFRGFPALSQKNSPFKRQLSLRLN	>sp|P49757|NUMB_HUMAN Protein numb homolog OS=Homo sapiens GN=NUMB PE=1 SV=2;>sp|P49757-3|NUMB_HUMAN Isoform 3 of Protein numb homolog OS=Homo sapiens GN=NUMB;>sp|P49757-2|NUMB_HUMAN Isoform 2 of Protein numb homolog OS=Homo sapiens GN=NUMB;>sp|P49757-4|NU	GFPALS(1)QK	GFPALS(60.4)QK	1
P14868	Aspartate--tRNA ligase, cytoplasmic	DARS	DLT(1)IQKADEVVWVR	52	0.634632	1.55254	1.4249	+		-0.900759	-0.583155	-1.01652	-1.2654	-1.35101	-1.78792	T	3		1	0.000274321	77.221	58.808	77.221	0.0048943	1475500	52	P14868	52	P14868	Aspartate--tRNA ligase, cytoplasmic	DARS	SQEKPDRVLVRVRDLTIQKADEVVWVRARVH	>sp|P14868|SYDC_HUMAN Aspartate--tRNA ligase, cytoplasmic OS=Homo sapiens GN=DARS PE=1 SV=2	DLT(1)IQKADEVVWVR	DLT(77.22)IQKADEVVWVR	1
Q8IXT5	RNA-binding protein 12B	RBM12B	GRPGS(0.625)GT(0.185)S(0.185)GVDS(0.006)LSNFIESVK	98	0.634628	1.55254	2.74036	+		-0.680128	-0.531067	-0.769155	-1.19243	-1.34562	-1.34618	S	3		0.624786	5.25676e-21	121.84	74.09	121.84	-0.0060654	8566600	98	Q8IXT5	98	Q8IXT5	RNA-binding protein 12B	RBM12B	IEMKRTDRVGRGRPGSGTSGVDSLSNFIESV	>sp|Q8IXT5|RB12B_HUMAN RNA-binding protein 12B OS=Homo sapiens GN=RBM12B PE=1 SV=2	GRPGS(0.625)GT(0.185)S(0.185)GVDS(0.006)LSNFIESVK	GRPGS(5.29)GT(-5.29)S(-5.29)GVDS(-20.54)LS(-55.23)NFIES(-98.18)VK	1
Q9C0I1	Myotubularin-related protein 12	MTMR12	QLS(0.926)LPLT(0.069)QS(0.005)K	564	0.634036	1.5519	2.41448	+		-0.74951	-1.09548	-0.90023	-1.52407	-1.61445	-1.50881	S	2		0.926091	0.00201421	56.569	36.365	56.569	0.061899	8876600	564	Q9C0I1;Q9C0I1-3;Q9C0I1-2	564;454;510	Q9C0I1	Myotubularin-related protein 12	MTMR12	KGQRKGMRFKHQRQLSLPLTQSKSSPKRGFF	>sp|Q9C0I1|MTMRC_HUMAN Myotubularin-related protein 12 OS=Homo sapiens GN=MTMR12 PE=1 SV=2;>sp|Q9C0I1-3|MTMRC_HUMAN Isoform 3 of Myotubularin-related protein 12 OS=Homo sapiens GN=MTMR12;>sp|Q9C0I1-2|MTMRC_HUMAN Isoform 2 of Myotubularin-related protein 12	QLS(0.926)LPLT(0.069)QS(0.005)K	QLS(11.29)LPLT(-11.29)QS(-22.6)K	1
Q9BY84	Dual specificity protein phosphatase 16	DUSP16	LCQFS(0.113)PVQELS(0.695)EQT(0.172)PET(0.015)S(0.005)PDKEEASIPK	452	0.630296	1.54788	2.91589	+		-0.755543	-0.794574	-0.758211	-1.33204	-1.55139	-1.31578	S	3		0.694637	1.11419e-05	52.465	47.668	52.465	-0.84869	12918000	452	Q9BY84	452	Q9BY84	Dual specificity protein phosphatase 16	DUSP16	DGTNKLCQFSPVQELSEQTPETSPDKEEASI	>sp|Q9BY84|DUS16_HUMAN Dual specificity protein phosphatase 16 OS=Homo sapiens GN=DUSP16 PE=1 SV=1	LCQFS(0.113)PVQELS(0.695)EQT(0.172)PET(0.015)S(0.005)PDKEEASIPK	LCQFS(-7.9)PVQELS(6.07)EQT(-6.07)PET(-16.54)S(-21.06)PDKEEAS(-43.55)IPK	1
Q8NCE0	tRNA-splicing endonuclease subunit Sen2	TSEN2	EDAS(1)PLPHVCCCK	215	0.628565	1.54603	1.33644	+		-1.21641	-1.54571	-1.34942	-1.61348	-2.27119	-2.11256	S	3		1	3.83501e-08	70.26	58.055	70.26	0.29437	0	215	Q8NCE0;Q8NCE0-5;Q8NCE0-3;Q8NCE0-2	215;215;215;215	Q8NCE0	tRNA-splicing endonuclease subunit Sen2	TSEN2	HPTTESFEKSVREDASPLPHVCCCKQDALIL	>sp|Q8NCE0|SEN2_HUMAN tRNA-splicing endonuclease subunit Sen2 OS=Homo sapiens GN=TSEN2 PE=2 SV=2;>sp|Q8NCE0-5|SEN2_HUMAN Isoform 5 of tRNA-splicing endonuclease subunit Sen2 OS=Homo sapiens GN=TSEN2;>sp|Q8NCE0-3|SEN2_HUMAN Isoform 3 of tRNA-splicing endonu	EDAS(1)PLPHVCCCK	EDAS(70.26)PLPHVCCCK	1
P35611;Q9UEY8	Alpha-adducin;Beta-adducin;Gamma-adducin	ADD1;ADD2;ADD3	FRT(0.002)PS(0.998)FLK	693	0.627367	1.54474	3.46717	+		4.32662	4.32804	4.22017	3.72146	3.689	3.58227	S	3		0.997906	0.000387912	73.435	56.662	56.548	-0.30483	105290000	693	P35611;P35611-3;P35612;Q9UEY8;Q9UEY8-2	726;757;713;693;661	P35611;Q9UEY8	Alpha-adducin;Beta-adducin;Gamma-adducin	ADD1;ADD2;ADD3	PGKSPSKKKKKFRTPSFLKKSKKKSDS____;PSKSPSKKKKKFRTPSFLKKNKKKEKVEA__	>sp|P35611|ADDA_HUMAN Alpha-adducin OS=Homo sapiens GN=ADD1 PE=1 SV=2;>sp|P35611-3|ADDA_HUMAN Isoform 3 of Alpha-adducin OS=Homo sapiens GN=ADD1;>sp|P35612|ADDB_HUMAN Beta-adducin OS=Homo sapiens GN=ADD2 PE=1 SV=3;>sp|Q9UEY8|ADDG_HUMAN Gamma-adducin OS=Hom	FRT(0.002)PS(0.998)FLK	FRT(-26.78)PS(26.78)FLK	1
O43524	Forkhead box protein O3	FOXO3	S(0.967)S(0.033)DELDAWTDFR	299	0.624748	1.54194	1.9704	+		-0.504742	-0.622686	-0.520626	-1.39146	-0.931523	-1.19931	S	2		0.966535	1.22391e-10	127.57	101.28	127.57	0.28899	6228000	299	O43524;O43524-2	299;79	O43524	Forkhead box protein O3	FOXO3	SPSQLSKWPGSPTSRSSDELDAWTDFRSRTN	>sp|O43524|FOXO3_HUMAN Forkhead box protein O3 OS=Homo sapiens GN=FOXO3 PE=1 SV=1;>sp|O43524-2|FOXO3_HUMAN Isoform 2 of Forkhead box protein O3 OS=Homo sapiens GN=FOXO3	S(0.967)S(0.033)DELDAWTDFR	S(14.61)S(-14.61)DELDAWT(-62.53)DFR	1
Q14847	LIM and SH3 domain protein 1	LASP1	QS(0.002)FT(0.018)MVADT(0.98)PENLR	68	0.624274	1.54143	1.33986	+		-0.531538	-0.715865	-0.975608	-1.47702	-1.59811	-1.0207	T	2		0.97975	0.00279176	55.189	45.118	55.189	-0.18784	5497300	68	Q14847;Q14847-2	68;68	Q14847	LIM and SH3 domain protein 1	LASP1	CNAHYPKQSFTMVADTPENLRLKQQSELQSQ	>sp|Q14847|LASP1_HUMAN LIM and SH3 domain protein 1 OS=Homo sapiens GN=LASP1 PE=1 SV=2;>sp|Q14847-2|LASP1_HUMAN Isoform 2 of LIM and SH3 domain protein 1 OS=Homo sapiens GN=LASP1	QS(0.002)FT(0.018)MVADT(0.98)PENLR	QS(-26.55)FT(-17.34)MVADT(17.34)PENLR	1
Q96KB5	Lymphokine-activated killer T-cell-originated protein kinase	PBK	GLS(0.004)HS(0.996)PWAVK	59	0.624206	1.54136	1.6127	+		0.487827	0.413277	0.0737267	-0.366871	-0.470531	-0.0603848	S	3		0.996262	0.000198693	74.611	50.357	74.611	-0.03005	10041000	59	Q96KB5;Q96KB5-2	59;59	Q96KB5	Lymphokine-activated killer T-cell-originated protein kinase	PBK	VNVYLMKRSPRGLSHSPWAVKKINPICNDHY	>sp|Q96KB5|TOPK_HUMAN Lymphokine-activated killer T-cell-originated protein kinase OS=Homo sapiens GN=PBK PE=1 SV=3;>sp|Q96KB5-2|TOPK_HUMAN Isoform 2 of Lymphokine-activated killer T-cell-originated protein kinase OS=Homo sapiens GN=PBK	GLS(0.004)HS(0.996)PWAVK	GLS(-24.26)HS(24.26)PWAVK	1
Q12888	Tumor suppressor p53-binding protein 1	TP53BP1	KECSEAMEVET(0.14)S(0.677)VIS(0.274)IDS(0.909)PQK	721	0.623851	1.54098	1.31617	+		-0.717047	-1.04773	-0.924186	-1.19358	-1.88318	-1.48375	S	3		0.676944	4.99258e-05	62.032	45.417	62.032	0.10708	3666400	721	Q12888;Q12888-2;Q12888-3	721;726;726	Q12888	Tumor suppressor p53-binding protein 1	TP53BP1	EMPKKECSEAMEVETSVISIDSPQKLAILDQ	>sp|Q12888|TP53B_HUMAN Tumor suppressor p53-binding protein 1 OS=Homo sapiens GN=TP53BP1 PE=1 SV=2;>sp|Q12888-2|TP53B_HUMAN Isoform 2 of Tumor suppressor p53-binding protein 1 OS=Homo sapiens GN=TP53BP1;>sp|Q12888-3|TP53B_HUMAN Isoform 3 of Tumor suppresso	KECSEAMEVET(0.14)S(0.677)VIS(0.274)IDS(0.909)PQK	KECS(-37.42)EAMEVET(-6.87)S(5.18)VIS(-5.18)IDS(9.06)PQK	2
P26358	DNA (cytosine-5)-methyltransferase 1	DNMT1	LS(0.003)S(0.997)PVKRPR	954	0.620576	1.53749	2.22575	+		4.72074	4.88159	4.74849	4.24317	4.29145	3.95448	S	4		0.997498	0.000131201	92.611	62.77	90.827	-0.208	284790000	954	P26358;P26358-2;P26358-3	954;970;618	P26358	DNA (cytosine-5)-methyltransferase 1	DNMT1	VYLPPEAFTFNIKLSSPVKRPRKEPVDEDLY	>sp|P26358|DNMT1_HUMAN DNA (cytosine-5)-methyltransferase 1 OS=Homo sapiens GN=DNMT1 PE=1 SV=2;>sp|P26358-2|DNMT1_HUMAN Isoform 2 of DNA (cytosine-5)-methyltransferase 1 OS=Homo sapiens GN=DNMT1;>sp|P26358-3|DNMT1_HUMAN Isoform 3 of DNA (cytosine-5)-methyl	LS(0.003)S(0.997)PVKRPR	LS(-26.01)S(26.01)PVKRPR	1
Q99618	Cell division cycle-associated protein 3	CDCA3	QLS(0.999)EVFET(0.001)EDSK	94	0.620119	1.537	1.49502	+		0.223165	-0.0139332	0.375236	-0.481598	-0.661268	-0.133022	S	2		0.9994	0.000491594	72.433	59.941	53.565	-0.14303	27388000	94	Q99618	94	Q99618	Cell division cycle-associated protein 3	CDCA3	KTSSGDPPSPLVKQLSEVFETEDSKSNLPPE	>sp|Q99618|CDCA3_HUMAN Cell division cycle-associated protein 3 OS=Homo sapiens GN=CDCA3 PE=1 SV=1	QLS(0.999)EVFET(0.001)EDSK	QLS(32.32)EVFET(-32.32)EDS(-48.51)K	1
Q2PPJ7	Ral GTPase-activating protein subunit alpha-2	RALGAPA2	RS(0.692)S(0.692)S(0.615)PAELDLKDDLQQTQGK	819	0.618762	1.53556	1.95048	+		-1.6212	-1.88075	-2.09951	-2.47767	-2.51246	-2.46762	S	4		0.692282	6.27717e-05	63.979	56.227	51.473	-0.13313	3780500	819	Q2PPJ7;Q2PPJ7-3;Q2PPJ7-2	819;819;819	Q2PPJ7	Ral GTPase-activating protein subunit alpha-2	RALGAPA2	HVKREHEGITILVRRSSSPAELDLKDDLQQT	>sp|Q2PPJ7|RGPA2_HUMAN Ral GTPase-activating protein subunit alpha-2 OS=Homo sapiens GN=RALGAPA2 PE=1 SV=2;>sp|Q2PPJ7-3|RGPA2_HUMAN Isoform 3 of Ral GTPase-activating protein subunit alpha-2 OS=Homo sapiens GN=RALGAPA2;>sp|Q2PPJ7-2|RGPA2_HUMAN Isoform 2 of	RS(0.692)S(0.692)S(0.615)PAELDLKDDLQQTQGK	RS(0.97)S(0.97)S(-0.97)PAELDLKDDLQQT(-46.22)QGK	2
Q96QD9	UAP56-interacting factor	FYTTD1	S(1)NENLDKIDMSLDDIIK	23	0.618546	1.53533	1.33865	+		0.880699	1.04974	0.915167	0.373115	0.670069	-0.053215	S	3		0.999999	1.52425e-16	129.43	112.56	129.43	-0.23652	13543000	23	Q96QD9;Q96QD9-4	23;23	Q96QD9	UAP56-interacting factor	FYTTD1	LVGATATSSPPPKARSNENLDKIDMSLDDII	>sp|Q96QD9|UIF_HUMAN UAP56-interacting factor OS=Homo sapiens GN=FYTTD1 PE=1 SV=3;>sp|Q96QD9-4|UIF_HUMAN Isoform 4 of UAP56-interacting factor OS=Homo sapiens GN=FYTTD1	S(1)NENLDKIDMSLDDIIK	S(61.85)NENLDKIDMS(-61.85)LDDIIK	1
Q96QB1-6	Rho GTPase-activating protein 7	DLC1	SFS(1)DHIR	22	0.617302	1.534	3.15286	+		-0.28862	-0.278254	-0.204822	-0.952697	-0.756904	-0.914002	S	3		0.999812	0.00243035	70.256	36.003	70.256	-0.044156	0	22	Q96QB1-6	22	Q96QB1-6	Rho GTPase-activating protein 7	DLC1	HVMARPLRAPLRRSFSDHIRDSTARALDVIW	>sp|Q96QB1-6|RHG07_HUMAN Isoform 6 of Rho GTPase-activating protein 7 OS=Homo sapiens GN=DLC1	SFS(1)DHIR	S(-37.26)FS(37.26)DHIR	1
P27707	Deoxycytidine kinase	DCK	WCNVQSTQDEFEELT(0.285)MS(0.715)QK	74	0.616123	1.53275	1.39622	+		0.013895	-0.114237	-0.327858	-0.630529	-1.1143	-0.531744	S	3		0.714516	7.35798e-16	122.34	109.45	122.34	-0.082152	24008000	74	P27707	74	P27707	Deoxycytidine kinase	DCK	CNVQSTQDEFEELTMSQKNGGNVLQMMYEKP	>sp|P27707|DCK_HUMAN Deoxycytidine kinase OS=Homo sapiens GN=DCK PE=1 SV=1	WCNVQSTQDEFEELT(0.285)MS(0.715)QK	WCNVQS(-77.34)T(-64.09)QDEFEELT(-3.98)MS(3.98)QK	1
O95071	E3 ubiquitin-protein ligase UBR5	UBR5	S(0.963)VVDMDLDDT(0.037)DDGDDNAPLFYQPGKR	2486	0.615035	1.5316	1.94641	+		0.780691	0.743383	0.485348	0.259443	-0.0327702	-0.062357	S	3		0.963458	3.39698e-55	140.9	131.98	55.884	-0.62187	51304000	2486	O95071;O95071-2	2486;2485	O95071	E3 ubiquitin-protein ligase UBR5	UBR5	EKVQQENRKRHGSSRSVVDMDLDDTDDGDDN	>sp|O95071|UBR5_HUMAN E3 ubiquitin-protein ligase UBR5 OS=Homo sapiens GN=UBR5 PE=1 SV=2;>sp|O95071-2|UBR5_HUMAN Isoform 2 of E3 ubiquitin-protein ligase UBR5 OS=Homo sapiens GN=UBR5	S(0.963)VVDMDLDDT(0.037)DDGDDNAPLFYQPGKR	S(14.21)VVDMDLDDT(-14.21)DDGDDNAPLFY(-48.74)QPGKR	1
O15014	Zinc finger protein 609	ZNF609	AEADKIYSFT(0.001)DNAPS(0.996)PS(0.004)IGGSSR	804	0.614654	1.53119	1.53435	+		0.233706	0.409254	-0.17194	-0.325234	-0.545186	-0.502521	S	3		0.995677	6.53225e-25	113.43	102.05	113.43	0.26068	22872000	804	O15014	804	O15014	Zinc finger protein 609	ZNF609	KAEADKIYSFTDNAPSPSIGGSSRLENTTPT	>sp|O15014|ZN609_HUMAN Zinc finger protein 609 OS=Homo sapiens GN=ZNF609 PE=1 SV=2	AEADKIYSFT(0.001)DNAPS(0.996)PS(0.004)IGGSSR	AEADKIY(-70.72)S(-44.59)FT(-32.02)DNAPS(24.4)PS(-24.4)IGGS(-46.6)S(-45.52)R	1
Q8N328	PiggyBac transposable element-derived protein 3	PGBD3	DDS(0.997)PDEVPS(0.001)T(0.001)FTVQQPPPSR	86	0.612408	1.52881	1.38032	+		-1.3552	-1.53184	-1.50099	-2.16818	-1.69205	-2.36504	S	2		0.99687	5.57646e-15	89.721	81.619	89.721	0.097454	8366000	86	Q8N328	86	Q8N328	PiggyBac transposable element-derived protein 3	PGBD3	AESDSDDPSYAPKDDSPDEVPSTFTVQQPPP	>sp|Q8N328|PGBD3_HUMAN PiggyBac transposable element-derived protein 3 OS=Homo sapiens GN=PGBD3 PE=2 SV=3	DDS(0.997)PDEVPS(0.001)T(0.001)FTVQQPPPSR	DDS(28.63)PDEVPS(-28.63)T(-28.63)FT(-34.03)VQQPPPS(-69.55)R	1
Q8IWI9-3	MAX gene-associated protein	MGA	TDQGILVTNQDACALASS(0.006)VS(0.256)S(0.738)PVK	56	0.612057	1.52844	1.76897	+		-0.687086	-0.407322	-0.507389	-0.894904	-1.19956	-1.3435	S	3		0.737961	5.00694e-25	109.48	99.724	108.72	-0.19173	40690000	56	Q8IWI9-3;Q8IWI9;Q8IWI9-4	56;56;56	Q8IWI9-3	MAX gene-associated protein	MGA	LVTNQDACALASSVSSPVKSKGKICLPADCT	>sp|Q8IWI9-3|MGAP_HUMAN Isoform 3 of MAX gene-associated protein OS=Homo sapiens GN=MGA;>sp|Q8IWI9|MGAP_HUMAN MAX gene-associated protein OS=Homo sapiens GN=MGA PE=1 SV=3;>sp|Q8IWI9-4|MGAP_HUMAN Isoform 4 of MAX gene-associated protein OS=Homo sapiens GN=M	TDQGILVTNQDACALASS(0.006)VS(0.256)S(0.738)PVK	T(-105.36)DQGILVT(-76.17)NQDACALAS(-37.73)S(-20.98)VS(-4.6)S(4.6)PVK	1
P18858	DNA ligase 1	LIG1	EWNGVVS(0.8)ES(0.401)DS(0.8)PVKRPGR	47	0.610346	1.52663	1.70152	+		-1.53985	-1.50999	-1.98822	-2.29696	-2.37269	-2.19944	S	4		0.799541	0.000532941	54.072	44.79	54.072	0.46451	4066700	47	P18858;P18858-3;P18858-2	47;17;47	P18858	DNA ligase 1	LIG1	EPPPKAALKEWNGVVSESDSPVKRPGRKAAR	>sp|P18858|DNLI1_HUMAN DNA ligase 1 OS=Homo sapiens GN=LIG1 PE=1 SV=1;>sp|P18858-3|DNLI1_HUMAN Isoform 3 of DNA ligase 1 OS=Homo sapiens GN=LIG1;>sp|P18858-2|DNLI1_HUMAN Isoform 2 of DNA ligase 1 OS=Homo sapiens GN=LIG1	EWNGVVS(0.8)ES(0.401)DS(0.8)PVKRPGR	EWNGVVS(4.75)ES(-4.75)DS(4.75)PVKRPGR	2
Q96N67	Dedicator of cytokinesis protein 7	DOCK7	S(0.011)PS(0.988)GS(0.001)AFGSQENLR	1432	0.609119	1.52533	2.93218	+		2.34155	2.19777	2.32907	1.77527	1.68936	1.57641	S	2		0.988147	3.25168e-255	261.91	204.96	261.91	0.069449	74154000	1432	Q96N67;Q96N67-2;Q96N67-6;Q96N67-3;Q96N67-4;Q96N67-5	1432;1423;1423;1392;1392;1401	Q96N67	Dedicator of cytokinesis protein 7	DOCK7	QLGTYTIASPPERSPSGSAFGSQENLRWRKD	>sp|Q96N67|DOCK7_HUMAN Dedicator of cytokinesis protein 7 OS=Homo sapiens GN=DOCK7 PE=1 SV=4;>sp|Q96N67-2|DOCK7_HUMAN Isoform 2 of Dedicator of cytokinesis protein 7 OS=Homo sapiens GN=DOCK7;>sp|Q96N67-6|DOCK7_HUMAN Isoform 6 of Dedicator of cytokinesis pr	S(0.011)PS(0.988)GS(0.001)AFGSQENLR	S(-19.67)PS(19.67)GS(-29.23)AFGS(-120.63)QENLR	1
Q8N8S7-2	Protein enabled homolog	ENAH	S(0.813)T(0.187)PLSQPSANGVQTEGLDYDRLK	516	0.602839	1.5187	2.95886	+		-1.41321	-1.30883	-1.51814	-2.09008	-1.99954	-1.95907	S	3		0.812749	5.2366e-11	80.664	65.223	80.664	0.11259	17415000	516	Q8N8S7-2;Q8N8S7-3;Q8N8S7	516;479;537	Q8N8S7-2	Protein enabled homolog	ENAH	NTMNGSKSPVISRPKSTPLSQPSANGVQTEG	>sp|Q8N8S7-2|ENAH_HUMAN Isoform 2 of Protein enabled homolog OS=Homo sapiens GN=ENAH;>sp|Q8N8S7-3|ENAH_HUMAN Isoform 3 of Protein enabled homolog OS=Homo sapiens GN=ENAH;>sp|Q8N8S7|ENAH_HUMAN Protein enabled homolog OS=Homo sapiens GN=ENAH PE=1 SV=2	S(0.813)T(0.187)PLSQPSANGVQTEGLDYDRLK	S(6.38)T(-6.38)PLS(-40.87)QPS(-57.46)ANGVQT(-68.86)EGLDY(-76.59)DRLK	1
P53814	Smoothelin	SMTN	S(0.002)T(0.106)S(0.891)FGVPNANSIK	792	0.601789	1.5176	3.47106	+		1.47288	1.47504	1.5791	0.979698	0.843821	0.898138	S	2		0.891464	1.28177e-13	130.01	85.496	130.01	-0.14619	20073000	792	P53814;P53814-5;P53814-6;P53814-2	792;792;792;336	P53814	Smoothelin	SMTN	AGSPGGPRAAVQRSTSFGVPNANSIKQMLLD	>sp|P53814|SMTN_HUMAN Smoothelin OS=Homo sapiens GN=SMTN PE=1 SV=7;>sp|P53814-5|SMTN_HUMAN Isoform B2 of Smoothelin OS=Homo sapiens GN=SMTN;>sp|P53814-6|SMTN_HUMAN Isoform B3 of Smoothelin OS=Homo sapiens GN=SMTN;>sp|P53814-2|SMTN_HUMAN Isoform A of Smooth	S(0.002)T(0.106)S(0.891)FGVPNANSIK	S(-25.8)T(-9.24)S(9.24)FGVPNANS(-57.11)IK	1
Q7RTP6	Protein-methionine sulfoxide oxidase MICAL3	MICAL3	LPCPAEGEAELELRVS(1)EDEEKLPAS(1)PK	1143	0.600281	1.51601	1.58751	+		0.144661	0.207403	0.236326	-0.0728531	-0.646344	-0.493256	S	4		1	9.62963e-42	126.8	113.45	126.8	-0.28731	9818700	1143	Q7RTP6	1143	Q7RTP6	Protein-methionine sulfoxide oxidase MICAL3	MICAL3	ELELRVSEDEEKLPASPKHQERGPSQATSPI	>sp|Q7RTP6|MICA3_HUMAN Protein-methionine sulfoxide oxidase MICAL3 OS=Homo sapiens GN=MICAL3 PE=1 SV=2	LPCPAEGEAELELRVS(1)EDEEKLPAS(1)PK	LPCPAEGEAELELRVS(126.8)EDEEKLPAS(126.8)PK	2
P52594	Arf-GAP domain and FG repeat-containing protein 1	AGFG1	SLLGDSAPTLHLNKGT(0.997)PS(0.26)QS(0.742)PVVGR	177	0.598017	1.51364	1.30329	+		-0.476978	-0.70073	-0.931338	-0.961725	-1.49729	-1.44409	T	4		0.997364	2.33674e-35	118.93	110.04	118.93	0.14985	4523800	177	P52594;P52594-2;P52594-3;P52594-4	177;177;177;177	P52594	Arf-GAP domain and FG repeat-containing protein 1	AGFG1	SLLGDSAPTLHLNKGTPSQSPVVGRSQGQQQ	>sp|P52594|AGFG1_HUMAN Arf-GAP domain and FG repeat-containing protein 1 OS=Homo sapiens GN=AGFG1 PE=1 SV=2;>sp|P52594-2|AGFG1_HUMAN Isoform 2 of Arf-GAP domain and FG repeat-containing protein 1 OS=Homo sapiens GN=AGFG1;>sp|P52594-3|AGFG1_HUMAN Isoform 3	SLLGDSAPTLHLNKGT(0.997)PS(0.26)QS(0.742)PVVGR	S(-77.36)LLGDS(-56.91)APT(-38.21)LHLNKGT(24.75)PS(-4.58)QS(4.58)PVVGR	2
Q9ULW0	Targeting protein for Xklp2	TPX2	ICRDPQT(1)PVLQTK	369	0.596954	1.51252	1.32745	+		0.555634	0.679602	0.172583	0.146208	-0.182285	-0.346966	T	3		0.999978	5.96417e-05	93.226	74.812	93.226	-0.28515	40844000	369	Q9ULW0;Q9ULW0-2	369;405	Q9ULW0	Targeting protein for Xklp2	TPX2	LPSKSSVTKICRDPQTPVLQTKHRARAVTCK	>sp|Q9ULW0|TPX2_HUMAN Targeting protein for Xklp2 OS=Homo sapiens GN=TPX2 PE=1 SV=2;>sp|Q9ULW0-2|TPX2_HUMAN Isoform 2 of Targeting protein for Xklp2 OS=Homo sapiens GN=TPX2	ICRDPQT(1)PVLQTK	ICRDPQT(46.52)PVLQT(-46.52)K	1
Q562F6	Shugoshin-like 2	SGOL2	DNFFSLT(1)PK	845	0.596018	1.51154	1.39851	+		0.776205	0.839344	0.683716	0.142477	0.518599	-0.149866	T	2		0.999569	6.461e-07	109.72	96.292	96.745	0.0033159	24156000	845	Q562F6;Q562F6-2	845;845	Q562F6	Shugoshin-like 2	SGOL2	NKGVHDLEKDNFFSLTPKDKETISENLQVTN	>sp|Q562F6|SGOL2_HUMAN Shugoshin-like 2 OS=Homo sapiens GN=SGOL2 PE=1 SV=2;>sp|Q562F6-2|SGOL2_HUMAN Isoform 2 of Shugoshin-like 2 OS=Homo sapiens GN=SGOL2	DNFFSLT(1)PK	DNFFS(-33.65)LT(33.65)PK	1
Q9H910	Hematological and neurological expressed 1-like protein	HN1L	GSGIFDES(0.137)T(0.863)PVQTR	76	0.594317	1.50976	3.40413	+		0.86639	0.911991	0.760866	0.190905	0.286035	0.279356	T	2		0.862872	6.84598e-08	99.344	81.11	99.344	-0.77113	14769000	76	Q9H910;Q9H910-3;Q9H910-2	76;104;60	Q9H910	Hematological and neurological expressed 1-like protein	HN1L	TNPPGGKGSGIFDESTPVQTRQHLNPPGGKT	>sp|Q9H910|HN1L_HUMAN Hematological and neurological expressed 1-like protein OS=Homo sapiens GN=HN1L PE=1 SV=1;>sp|Q9H910-3|HN1L_HUMAN Isoform 3 of Hematological and neurological expressed 1-like protein OS=Homo sapiens GN=HN1L;>sp|Q9H910-2|HN1L_HUMAN Iso	GSGIFDES(0.137)T(0.863)PVQTR	GS(-65.47)GIFDES(-7.99)T(7.99)PVQT(-45.78)R	1
Q9Y4B5	Microtubule cross-linking factor 1	MTCL1	SAEPRPELGPGQETGT(0.001)NS(0.999)R	1808	0.592757	1.50813	2.9881	+		0.139324	0.211542	0.189989	-0.325426	-0.54182	-0.370171	S	3		0.998587	4.64663e-77	174.99	147.46	174.99	0.058239	52139000	1808	Q9Y4B5;Q9Y4B5-2;Q9Y4B5-3;Q9Y4B5-4	1808;1448;1489;814	Q9Y4B5	Microtubule cross-linking factor 1	MTCL1	EPRPELGPGQETGTNSRGRSPSPIGVGSEMC	>sp|Q9Y4B5|MTCL1_HUMAN Microtubule cross-linking factor 1 OS=Homo sapiens GN=MTCL1 PE=1 SV=5;>sp|Q9Y4B5-2|MTCL1_HUMAN Isoform 2 of Microtubule cross-linking factor 1 OS=Homo sapiens GN=MTCL1;>sp|Q9Y4B5-3|MTCL1_HUMAN Isoform 3 of Microtubule cross-linking f	SAEPRPELGPGQETGT(0.001)NS(0.999)R	S(-169.52)AEPRPELGPGQET(-34.54)GT(-29.73)NS(29.73)R	1
Q01130	Serine/arginine-rich splicing factor 2	SRSF2	VDNLTYRT(0.028)S(0.966)PDT(0.006)LR	26	0.592054	1.50739	2.11355	+		2.73525	2.77089	2.46619	2.18904	2.06277	1.94436	S	3		0.96593	1.15377e-26	140.28	118.39	140.28	-0.061934	190780000	26	Q01130;Q01130-2	26;26	Q01130	Serine/arginine-rich splicing factor 2	SRSF2	EGMTSLKVDNLTYRTSPDTLRRVFEKYGRVG	>sp|Q01130|SRSF2_HUMAN Serine/arginine-rich splicing factor 2 OS=Homo sapiens GN=SRSF2 PE=1 SV=4;>sp|Q01130-2|SRSF2_HUMAN Isoform 2 of Serine/arginine-rich splicing factor 2 OS=Homo sapiens GN=SRSF2	VDNLTYRT(0.028)S(0.966)PDT(0.006)LR	VDNLT(-44.32)Y(-77.6)RT(-15.43)S(15.43)PDT(-21.8)LR	1
Q9ULW0	Targeting protein for Xklp2	TPX2	S(1)PAFALK	486	0.591412	1.50672	1.65589	+		2.5819	2.56402	2.29671	2.13809	1.85226	1.67805	S	2		1	0.00378012	94.309	24.498	94.309	0.15718	19349000	486	Q9ULW0;Q9ULW0-2	486;522	Q9ULW0	Targeting protein for Xklp2	TPX2	VGVPEKKVLPITVPKSPAFALKNRIRMPTKE	>sp|Q9ULW0|TPX2_HUMAN Targeting protein for Xklp2 OS=Homo sapiens GN=TPX2 PE=1 SV=2;>sp|Q9ULW0-2|TPX2_HUMAN Isoform 2 of Targeting protein for Xklp2 OS=Homo sapiens GN=TPX2	S(1)PAFALK	S(94.31)PAFALK	1
Q56NI9	N-acetyltransferase ESCO2	ESCO2	VLSEPIGPES(0.834)PS(0.139)S(0.024)T(0.003)ECPR	512	0.591178	1.50648	4.50679	+		1.06555	1.12809	1.14274	0.550789	0.51363	0.498417	S	2		0.834427	1.03578e-281	262.17	241.22	262.17	-0.25678	46795000	512	Q56NI9;Q56NI9-2	512;160	Q56NI9	N-acetyltransferase ESCO2	ESCO2	IKQAFRVLSEPIGPESPSSTECPRAWQCSDV	>sp|Q56NI9|ESCO2_HUMAN N-acetyltransferase ESCO2 OS=Homo sapiens GN=ESCO2 PE=1 SV=1;>sp|Q56NI9-2|ESCO2_HUMAN Isoform 2 of N-acetyltransferase ESCO2 OS=Homo sapiens GN=ESCO2	VLSEPIGPES(0.834)PS(0.139)S(0.024)T(0.003)ECPR	VLS(-101.22)EPIGPES(7.77)PS(-7.77)S(-15.49)T(-25.07)ECPR	1
Q9ULD2-2	Microtubule-associated tumor suppressor 1	MTUS1	MESAECLEMT(0.027)Y(0.008)VPNIDRIS(0.964)PEKK	663	0.590769	1.50605	2.4573	+		-1.09637	-1.3585	-1.38977	-1.87518	-1.90923	-1.83252	S	4		0.964083	0.000107865	55.662	52.816	55.662	-0.57527	8378800	663	Q9ULD2-2;Q9ULD2;Q9ULD2-5	663;663;663	Q9ULD2-2	Microtubule-associated tumor suppressor 1	MTUS1	AECLEMTYVPNIDRISPEKKGEKENGTSMEK	>sp|Q9ULD2-2|MTUS1_HUMAN Isoform 2 of Microtubule-associated tumor suppressor 1 OS=Homo sapiens GN=MTUS1;>sp|Q9ULD2|MTUS1_HUMAN Microtubule-associated tumor suppressor 1 OS=Homo sapiens GN=MTUS1 PE=1 SV=2;>sp|Q9ULD2-5|MTUS1_HUMAN Isoform 5 of Microtubule-a	MESAECLEMT(0.027)Y(0.008)VPNIDRIS(0.964)PEKK	MES(-49.99)AECLEMT(-15.45)Y(-20.57)VPNIDRIS(15.45)PEKK	1
Q92503	SEC14-like protein 1	SEC14L1	EGLSGDALSSPSAPEPVVGT(1)PDDKLDADYIKR	234	0.587789	1.50294	1.68882	+		0.508472	0.583389	0.309017	0.0975552	-0.367915	-0.0921287	T	4		0.999999	6.53827e-78	140.49	127.77	140.49	-0.35288	255930000	234	Q92503;Q92503-3;Q92503-2	234;200;234	Q92503	SEC14-like protein 1	SEC14L1	GDALSSPSAPEPVVGTPDDKLDADYIKRYLG	>sp|Q92503|S14L1_HUMAN SEC14-like protein 1 OS=Homo sapiens GN=SEC14L1 PE=1 SV=2;>sp|Q92503-3|S14L1_HUMAN Isoform 3 of SEC14-like protein 1 OS=Homo sapiens GN=SEC14L1;>sp|Q92503-2|S14L1_HUMAN Isoform 2 of SEC14-like protein 1 OS=Homo sapiens GN=SEC14L1	EGLSGDALSSPSAPEPVVGT(1)PDDKLDADYIKR	EGLS(-103.3)GDALS(-78.53)S(-72.67)PS(-61.42)APEPVVGT(61.42)PDDKLDADY(-88.7)IKR	1
Q9ULJ3	Zinc finger and BTB domain-containing protein 21	ZBTB21	SLS(0.002)MDS(0.998)QVPVYSPSIDLK	348	0.585405	1.50046	1.61621	+		1.10807	1.13027	0.844294	0.711323	0.360313	0.254789	S	2		0.998258	9.40611e-43	149.84	135.56	149.84	0.2219	18821000	348	Q9ULJ3;Q9ULJ3-2	348;348	Q9ULJ3	Zinc finger and BTB domain-containing protein 21	ZBTB21	GPLVKSLLRRSLSMDSQVPVYSPSIDLKSSQ	>sp|Q9ULJ3|ZBT21_HUMAN Zinc finger and BTB domain-containing protein 21 OS=Homo sapiens GN=ZBTB21 PE=1 SV=2;>sp|Q9ULJ3-2|ZBT21_HUMAN Isoform 2 of Zinc finger and BTB domain-containing protein 21 OS=Homo sapiens GN=ZBTB21	SLS(0.002)MDS(0.998)QVPVYSPSIDLK	S(-45.17)LS(-27.66)MDS(27.66)QVPVY(-63.35)S(-69.1)PS(-73.93)IDLK	1
P85299	Proline-rich protein 5	PRR5	FMS(0.936)S(0.057)PS(0.005)LS(0.002)DLGK	11	0.584042	1.49904	3.13563	+		-1.79021	-1.83976	-1.72323	-2.39045	-2.44659	-2.26829	S	2		0.936231	0.0117673	40.941	29.358	40.941	0.18478	3860400	11	P85299;P85299-5	11;34	P85299	Proline-rich protein 5	PRR5	_____MRTLRRLKFMSSPSLSDLGKREPAAA	>sp|P85299|PRR5_HUMAN Proline-rich protein 5 OS=Homo sapiens GN=PRR5 PE=1 SV=1;>sp|P85299-5|PRR5_HUMAN Isoform 5 of Proline-rich protein 5 OS=Homo sapiens GN=PRR5	FMS(0.936)S(0.057)PS(0.005)LS(0.002)DLGK	FMS(12.13)S(-12.13)PS(-22.93)LS(-27.52)DLGK	1
Q765P7	MTSS1-like protein	MTSS1L	S(0.009)S(0.015)T(0.975)IPRNS(0.002)NIAQNYRR	516	0.580861	1.49574	1.30801	+		3.13844	3.21477	3.06976	2.80722	2.71726	2.15591	T	3		0.974616	0.00577019	66.977	23.167	57.173	3.7254	133930000	516	Q765P7	516	Q765P7	MTSS1-like protein	MTSS1L	GDADSEGPPEFDKSSTIPRNSNIAQNYRRLI	>sp|Q765P7|MTSSL_HUMAN MTSS1-like protein OS=Homo sapiens GN=MTSS1L PE=1 SV=1	S(0.009)S(0.015)T(0.975)IPRNS(0.002)NIAQNYRR	S(-20.36)S(-18.18)T(18.18)IPRNS(-28)NIAQNY(-44.66)RR	1
Q9H1B7	Interferon regulatory factor 2-binding protein-like	IRF2BPL	NS(0.003)S(0.373)S(0.642)PVS(0.979)PAS(0.003)VPGQR	662	0.579727	1.49457	1.59415	+		0.142769	-0.000915527	-0.0901413	-0.286035	-0.589589	-0.811844	S	2		0.97926	5.17726e-09	120.56	97.931	116.98	0.35809	18927000	662	Q9H1B7	662	Q9H1B7	Interferon regulatory factor 2-binding protein-like	IRF2BPL	HSTTASARRNSSSPVSPASVPGQRRLASRNG	>sp|Q9H1B7|I2BPL_HUMAN Interferon regulatory factor 2-binding protein-like OS=Homo sapiens GN=IRF2BPL PE=1 SV=1	NS(0.003)S(0.373)S(0.642)PVS(0.979)PAS(0.003)VPGQR	NS(-23.91)S(-2.45)S(2.45)PVS(15.36)PAS(-26.21)VPGQR	1;2
Q9Y4R8	Telomere length regulation protein TEL2 homolog	TELO2	LLPPAS(1)P	836	0.578284	1.49307	2.48313	+		-0.192686	-0.269098	-0.423368	-0.86063	-0.987057	-0.772318	S	1		1	0.00650696	132.57	125.67	46.813	0.3959	14117000	836	Q9Y4R8	836	Q9Y4R8	Telomere length regulation protein TEL2 homolog	TELO2	LLLLQRLKNRLLPPASP______________	>sp|Q9Y4R8|TELO2_HUMAN Telomere length regulation protein TEL2 homolog OS=Homo sapiens GN=TELO2 PE=1 SV=2	LLPPAS(1)P	LLPPAS(46.81)P	1
Q99575	Ribonucleases P/MRP protein subunit POP1	POP1	SAVCIADPLPT(0.29)PS(0.71)QEK	367	0.578174	1.49296	2.08992	+		0.37451	0.198229	0.315155	-0.302702	-0.0884933	-0.455433	S	2		0.710246	6.46031e-07	98.175	78.534	98.175	-0.072131	10560000	367	Q99575	367	Q99575	Ribonucleases P/MRP protein subunit POP1	POP1	PIKSAVCIADPLPTPSQEKSQTELPDEKIGK	>sp|Q99575|POP1_HUMAN Ribonucleases P/MRP protein subunit POP1 OS=Homo sapiens GN=POP1 PE=1 SV=2	SAVCIADPLPT(0.29)PS(0.71)QEK	S(-46.4)AVCIADPLPT(-3.89)PS(3.89)QEK	1
Q15678	Tyrosine-protein phosphatase non-receptor type 14	PTPN14	TDPPAVNGASLGPS(0.013)IS(0.986)EPDLT(0.001)SVK	809	0.576659	1.49139	2.13268	+		0.723223	0.567043	0.411005	0.128286	-0.048336	-0.108656	S	2		0.98622	8.81458e-28	117.57	107.32	104.12	-0.037658	59593000	809	Q15678	809	Q15678	Tyrosine-protein phosphatase non-receptor type 14	PTPN14	TDPPAVNGASLGPSISEPDLTSVKERVKKEP	>sp|Q15678|PTN14_HUMAN Tyrosine-protein phosphatase non-receptor type 14 OS=Homo sapiens GN=PTPN14 PE=1 SV=2	TDPPAVNGASLGPS(0.013)IS(0.986)EPDLT(0.001)SVK	T(-85.85)DPPAVNGAS(-44.58)LGPS(-18.94)IS(18.94)EPDLT(-30.19)S(-36.76)VK	1
Q08AD1	Calmodulin-regulated spectrin-associated protein 2	CAMSAP2	GALS(0.419)PIT(0.572)DNT(0.009)EVDTGIHVPSEDIPETMDEDSSLR	614	0.574782	1.48945	1.50234	+		-1.745	-1.53143	-1.64742	-2.12567	-2.53771	-1.98481	T	3		0.572127	9.13998e-84	135.84	125.81	135.84	0.52243	35065000	614	Q08AD1;Q08AD1-2;Q08AD1-3	614;587;603	Q08AD1	Calmodulin-regulated spectrin-associated protein 2	CAMSAP2	SPDNVTDTKGALSPITDNTEVDTGIHVPSED	>sp|Q08AD1|CAMP2_HUMAN Calmodulin-regulated spectrin-associated protein 2 OS=Homo sapiens GN=CAMSAP2 PE=1 SV=3;>sp|Q08AD1-2|CAMP2_HUMAN Isoform 2 of Calmodulin-regulated spectrin-associated protein 2 OS=Homo sapiens GN=CAMSAP2;>sp|Q08AD1-3|CAMP2_HUMAN Isof	GALS(0.419)PIT(0.572)DNT(0.009)EVDTGIHVPSEDIPETMDEDSSLR	GALS(-1.35)PIT(1.35)DNT(-18.05)EVDT(-63.18)GIHVPS(-84.52)EDIPET(-98.38)MDEDS(-113.98)S(-113.46)LR	1
Q8IWW6-3	Rho GTPase-activating protein 12	ARHGAP12	S(1)FGHFPGPEFLDVEK	176	0.574552	1.48921	2.11735	+		-1.10298	-1.39339	-1.37434	-1.9909	-1.76027	-1.84319	S	3		1	0.000173644	68.088	51.738	68.088	-0.27998	7116400	176	Q8IWW6-3;Q8IWW6;Q8IWW6-2;Q8IWW6-4	176;176;176;176	Q8IWW6-3	Rho GTPase-activating protein 12	ARHGAP12	NDSHSPKVSSQNRTRSFGHFPGPEFLDVEKT	>sp|Q8IWW6-3|RHG12_HUMAN Isoform 3 of Rho GTPase-activating protein 12 OS=Homo sapiens GN=ARHGAP12;>sp|Q8IWW6|RHG12_HUMAN Rho GTPase-activating protein 12 OS=Homo sapiens GN=ARHGAP12 PE=1 SV=1;>sp|Q8IWW6-2|RHG12_HUMAN Isoform 2 of Rho GTPase-activating pro	S(1)FGHFPGPEFLDVEK	S(68.09)FGHFPGPEFLDVEK	1
Q09666	Neuroblast differentiation-associated protein AHNAK	AHNAK	IHMS(1)GPK	5031	0.570499	1.48504	1.84498	+		1.67719	1.43301	1.6993	0.858969	1.00862	1.23041	S	2		1	0.00645733	66.692	50.021	59.35	0.095936	19396000	5031	Q09666	5031	Q09666	Neuroblast differentiation-associated protein AHNAK	AHNAK	GKGKKSKFKMPKIHMSGPKIKAKKQGFDLNV	>sp|Q09666|AHNK_HUMAN Neuroblast differentiation-associated protein AHNAK OS=Homo sapiens GN=AHNAK PE=1 SV=2	IHMS(1)GPK	IHMS(59.35)GPK	1
Q96PE2	Rho guanine nucleotide exchange factor 17	ARHGEF17	S(0.418)PS(0.582)FGAGEGLLR	420	0.569668	1.48418	2.79145	+		0.431118	0.428104	0.407335	-0.0369911	-0.28977	-0.115684	S	2		0.581753	0.000248002	104.08	68.405	104.08	-0.19839	20587000	420	Q96PE2	420	Q96PE2	Rho guanine nucleotide exchange factor 17	ARHGEF17	WSSRGSGGWGVYRSPSFGAGEGLLRSQARTR	>sp|Q96PE2|ARHGH_HUMAN Rho guanine nucleotide exchange factor 17 OS=Homo sapiens GN=ARHGEF17 PE=1 SV=1	S(0.418)PS(0.582)FGAGEGLLR	S(-1.43)PS(1.43)FGAGEGLLR	1
Q16890	Tumor protein D53	TPD52L1	NSPT(0.015)FKS(0.985)FEER	149	0.568918	1.48341	2.17086	+		0.246172	-0.059124	0.081068	-0.506929	-0.578566	-0.353142	S	3		0.984955	0.00154132	53.3	30.866	53.3	-0.35053	5596500	149	Q16890;Q16890-5	149;120	Q16890	Tumor protein D53	TPD52L1	HSISMPAMRNSPTFKSFEERVETTVTSLKTK	>sp|Q16890|TPD53_HUMAN Tumor protein D53 OS=Homo sapiens GN=TPD52L1 PE=1 SV=1;>sp|Q16890-5|TPD53_HUMAN Isoform 5 of Tumor protein D53 OS=Homo sapiens GN=TPD52L1	NSPT(0.015)FKS(0.985)FEER	NS(-34.47)PT(-18.26)FKS(18.26)FEER	1
Q9GZR7	ATP-dependent RNA helicase DDX24	DDX24	S(1)PGKAEAES(0.985)DALPDDT(0.015)VIESEALPSDIAAEAR	287	0.568581	1.48306	2.28631	+		0.140617	0.173479	0.114454	-0.224358	-0.510586	-0.542248	S	3		0.999766	1.88717e-58	116.68	109.81	116.68	0.11564	697350000	287	Q9GZR7;Q9GZR7-2	287;232	Q9GZR7	ATP-dependent RNA helicase DDX24	DDX24	APPGETRTEAGAETRSPGKAEAESDALPDDT	>sp|Q9GZR7|DDX24_HUMAN ATP-dependent RNA helicase DDX24 OS=Homo sapiens GN=DDX24 PE=1 SV=1;>sp|Q9GZR7-2|DDX24_HUMAN Isoform 2 of ATP-dependent RNA helicase DDX24 OS=Homo sapiens GN=DDX24	S(1)PGKAEAES(0.985)DALPDDT(0.015)VIESEALPSDIAAEAR	S(36.28)PGKAEAES(18.26)DALPDDT(-18.26)VIES(-46.21)EALPS(-71.72)DIAAEAR	1;2
Q69YH5	Cell division cycle-associated protein 2	CDCA2	ACAVET(0.173)S(0.811)VDLS(0.014)EIS(0.001)SK	240	0.566141	1.48056	1.73193	+		-1.15546	-1.40128	-1.62463	-2.02682	-1.84312	-2.00985	S	2		0.811327	0.00176178	50.305	41.895	50.305	-0.26194	1207500	240	Q69YH5	240	Q69YH5	Cell division cycle-associated protein 2	CDCA2	QIFNIDTDRACAVETSVDLSEISSKLGSTQS	>sp|Q69YH5|CDCA2_HUMAN Cell division cycle-associated protein 2 OS=Homo sapiens GN=CDCA2 PE=1 SV=2	ACAVET(0.173)S(0.811)VDLS(0.014)EIS(0.001)SK	ACAVET(-6.71)S(6.71)VDLS(-17.6)EIS(-28.21)S(-33.05)K	1
Q9P0V3	SH3 domain-binding protein 4	SH3BP4	SYS(0.959)LS(0.04)ELSVLQAK	246	0.565989	1.4804	1.54553	+		0.885643	0.763342	0.404978	0.142828	0.256958	-0.0437908	S	2		0.959256	5.26856e-41	177.58	156.85	177.58	0.16994	42419000	246	Q9P0V3;Q9P0V3-2	246;246	Q9P0V3	SH3 domain-binding protein 4	SH3BP4	PVRRDNPFFRSKRSYSLSELSVLQAKSDAPT	>sp|Q9P0V3|SH3B4_HUMAN SH3 domain-binding protein 4 OS=Homo sapiens GN=SH3BP4 PE=1 SV=1;>sp|Q9P0V3-2|SH3B4_HUMAN Isoform 2 of SH3 domain-binding protein 4 OS=Homo sapiens GN=SH3BP4	SYS(0.959)LS(0.04)ELSVLQAK	S(-36.03)Y(-129.05)S(13.78)LS(-13.78)ELS(-35.13)VLQAK	1
P08651	Nuclear factor 1 C-type	NFIC	NWTEDMEGGIS(0.5)S(0.5)PVKK	322	0.564613	1.47899	2.24042	+		3.03609	3.27075	3.09008	2.67384	2.61169	2.41754	S	3		0.5	3.25509e-134	217.33	195.28	217.33	-0.024477	109900000	322	P08651;P08651-5;P08651-3;P08651-6;P08651-2;P08651-4	322;322;313;322;313;289	P08651	Nuclear factor 1 C-type	NFIC	TSSSRNWTEDMEGGISSPVKKTEMDKSPFNS	>sp|P08651|NFIC_HUMAN Nuclear factor 1 C-type OS=Homo sapiens GN=NFIC PE=1 SV=2;>sp|P08651-5|NFIC_HUMAN Isoform 5 of Nuclear factor 1 C-type OS=Homo sapiens GN=NFIC;>sp|P08651-3|NFIC_HUMAN Isoform 2 of Nuclear factor 1 C-type OS=Homo sapiens GN=NFIC;>sp|P0	NWTEDMEGGIS(0.5)S(0.5)PVKK	NWT(-106.72)EDMEGGIS(0)S(0)PVKK	1
Q8IVF2	Protein AHNAK2	AHNAK2	IKLPS(1)FR	4962	0.564402	1.47877	3.26433	+		3.32487	3.17647	3.34541	2.72551	2.74328	2.68475	S	3		1	0.00575172	59.931	37.351	57.032	-0.28013	20874000	4962	Q8IVF2;Q8IVF2-3	4962;4862	Q8IVF2	Protein AHNAK2	AHNAK2	EGKGSPLKMPKIKLPSFRWSPKKETGPKVDP	>sp|Q8IVF2|AHNK2_HUMAN Protein AHNAK2 OS=Homo sapiens GN=AHNAK2 PE=1 SV=2;>sp|Q8IVF2-3|AHNK2_HUMAN Isoform 3 of Protein AHNAK2 OS=Homo sapiens GN=AHNAK2	IKLPS(1)FR	IKLPS(57.03)FR	1
Q4G0J3	La-related protein 7	LARP7	DIEIS(0.539)T(0.461)EEEKDTGDLKDSSLLK	337	0.564369	1.47874	2.40815	+		0.0972347	0.166973	-0.096941	-0.522593	-0.413394	-0.589853	S	4		0.538524	9.7908e-07	72.755	62.407	72.755	-0.49461	15613000	337	Q4G0J3;Q4G0J3-3	337;344	Q4G0J3	La-related protein 7	LARP7	KEASEASKENRDIEISTEEEKDTGDLKDSSL	>sp|Q4G0J3|LARP7_HUMAN La-related protein 7 OS=Homo sapiens GN=LARP7 PE=1 SV=1;>sp|Q4G0J3-3|LARP7_HUMAN Isoform 3 of La-related protein 7 OS=Homo sapiens GN=LARP7	DIEIS(0.539)T(0.461)EEEKDTGDLKDSSLLK	DIEIS(0.67)T(-0.67)EEEKDT(-35.39)GDLKDS(-46.01)S(-50.51)LLK	1
O43166	Signal-induced proliferation-associated 1-like protein 1	SIPA1L1	SSDLEDNRS(0.984)EDS(0.016)VRPWTCPK	318	0.563431	1.47778	2.47665	+		-0.503933	-0.427797	-0.61373	-0.97833	-1.03878	-1.21864	S	4		0.984211	2.45936e-07	78.451	72.086	78.451	-0.036425	15794000	318	O43166;O43166-3;O43166-2	318;318;318	O43166	Signal-induced proliferation-associated 1-like protein 1	SIPA1L1	KGEELGKSSDLEDNRSEDSVRPWTCPKCFAH	>sp|O43166|SI1L1_HUMAN Signal-induced proliferation-associated 1-like protein 1 OS=Homo sapiens GN=SIPA1L1 PE=1 SV=4;>sp|O43166-3|SI1L1_HUMAN Isoform 3 of Signal-induced proliferation-associated 1-like protein 1 OS=Homo sapiens GN=SIPA1L1;>sp|O43166-2|SI1L	SSDLEDNRS(0.984)EDS(0.016)VRPWTCPK	S(-44.41)S(-44.41)DLEDNRS(17.98)EDS(-17.98)VRPWT(-43.61)CPK	1
Q4L235	Acyl-CoA synthetase family member 4	AASDH	GLNS(1)PVLIGK	724	0.563213	1.47756	1.4359	+		-1.59853	-1.6573	-1.54428	-2.35509	-1.80463	-2.33003	S	2		1	0.0019028	57.175	42.031	57.175	0.28622	2435900	724	Q4L235;Q4L235-3;Q4L235-4;Q4L235-2	724;724;724;624	Q4L235	Acyl-CoA synthetase family member 4	AASDH	DSVSQTNIQNLKGLNSPVLIGKSKDPSCVAK	>sp|Q4L235|ACSF4_HUMAN Acyl-CoA synthetase family member 4 OS=Homo sapiens GN=AASDH PE=1 SV=3;>sp|Q4L235-3|ACSF4_HUMAN Isoform 3 of Acyl-CoA synthetase family member 4 OS=Homo sapiens GN=AASDH;>sp|Q4L235-4|ACSF4_HUMAN Isoform 4 of Acyl-CoA synthetase famil	GLNS(1)PVLIGK	GLNS(57.17)PVLIGK	1
Q14847	LIM and SH3 domain protein 1	LASP1	GFSVVADT(1)PELQR	104	0.562996	1.47733	2.1228	+		2.60484	2.49655	2.28924	2.02867	1.84841	1.82457	T	2		0.999735	6.34428e-48	182.57	142.09	62.055	0.95039	75298000	104	Q14847;Q14847-2;Q14847-3	104;104;48	Q14847	LIM and SH3 domain protein 1	LASP1	EFEKNKGKGFSVVADTPELQRIKKTQDQISN	>sp|Q14847|LASP1_HUMAN LIM and SH3 domain protein 1 OS=Homo sapiens GN=LASP1 PE=1 SV=2;>sp|Q14847-2|LASP1_HUMAN Isoform 2 of LIM and SH3 domain protein 1 OS=Homo sapiens GN=LASP1;>sp|Q14847-3|LASP1_HUMAN Isoform 3 of LIM and SH3 domain protein 1 OS=Homo sa	GFSVVADT(1)PELQR	GFS(-35.76)VVADT(35.76)PELQR	1
P46013	Antigen KI-67	MKI67	ILCKS(0.494)PQS(0.506)DPADTPTNTK	1864	0.562469	1.47679	1.74591	+		2.23836	2.34504	2.35113	1.85003	1.92573	1.47137	S	3		0.506209	4.2971e-84	181.85	160.5	181.85	-0.24599	27942000	1864	P46013;P46013-2	1864;1504	P46013	Antigen KI-67	MKI67	TDEKTTKKILCKSPQSDPADTPTNTKQRPKR	>sp|P46013|KI67_HUMAN Antigen KI-67 OS=Homo sapiens GN=MKI67 PE=1 SV=2;>sp|P46013-2|KI67_HUMAN Isoform Short of Antigen KI-67 OS=Homo sapiens GN=MKI67	ILCKS(0.494)PQS(0.506)DPADTPTNTK	ILCKS(-0.11)PQS(0.11)DPADT(-55.83)PT(-71.11)NT(-85.84)K	1
P85037	Forkhead box protein K1	FOXK1	SGGLQTPECLS(1)R	441	0.561363	1.47566	1.74188	+		3.40757	3.12883	3.16358	2.90222	2.53337	2.58029	S	2		1	1.27297e-20	153.2	137.24	149.59	-0.088269	139720000	441	P85037;P85037-2	441;278	P85037	Forkhead box protein K1	FOXK1	LMSPRSGGLQTPECLSREGSPIPHDPEFGSK	>sp|P85037|FOXK1_HUMAN Forkhead box protein K1 OS=Homo sapiens GN=FOXK1 PE=1 SV=1;>sp|P85037-2|FOXK1_HUMAN Isoform 2 of Forkhead box protein K1 OS=Homo sapiens GN=FOXK1	SGGLQTPECLS(1)R	S(-145.65)GGLQT(-85.07)PECLS(85.07)R	1;2
Q03001	Dystonin	DST	FCGVNET(0.195)ENEDNT(0.156)NRDS(0.646)PIFDY(0.002)S(0.001)PR	2215	0.560602	1.47488	1.95822	+		-1.58058	-1.69829	-1.97122	-2.21495	-2.36005	-2.35689	S	3		0.646212	0.000157519	48.077	44.878	48.077	0.65223	2466300	2215	Q03001;Q03001-9	2215;1889	Q03001	Dystonin	DST	CGVNETENEDNTNRDSPIFDYSPRLSALLSH	>sp|Q03001|DYST_HUMAN Dystonin OS=Homo sapiens GN=DST PE=1 SV=4;>sp|Q03001-9|DYST_HUMAN Isoform 4 of Dystonin OS=Homo sapiens GN=DST	FCGVNET(0.195)ENEDNT(0.156)NRDS(0.646)PIFDY(0.002)S(0.001)PR	FCGVNET(-5.21)ENEDNT(-6.17)NRDS(5.21)PIFDY(-25.19)S(-27.84)PR	1
Q5T5S1	Coiled-coil domain-containing protein 183	CCDC183	Y(0.002)NT(0.075)RIS(0.923)FENR	486	0.559552	1.47381	1.83928	+		0.401367	0.0643539	0.363827	-0.181786	-0.448693	-0.218628	S	2		0.92339	0.00878195	48.527	21.197	48.527	-0.012296	11679000	486	Q5T5S1	486	Q5T5S1	Coiled-coil domain-containing protein 183	CCDC183	TLESSTLMEKYNTRISFENREEDMIDTFQFP	>sp|Q5T5S1|CC183_HUMAN Coiled-coil domain-containing protein 183 OS=Homo sapiens GN=CCDC183 PE=2 SV=3	Y(0.002)NT(0.075)RIS(0.923)FENR	Y(-27.13)NT(-10.91)RIS(10.91)FENR	1
Q6ZN30	Zinc finger protein basonuclin-2	BNC2	T(0.001)EPACVS(0.733)PIQNS(0.26)APVS(0.006)DLTK	403	0.558363	1.4726	1.59179	+		-1.20078	-1.52029	-1.46817	-1.7211	-1.98575	-2.15747	S	2		0.732668	0.000294856	56.681	39.116	56.681	-0.17166	9949800	403	Q6ZN30;Q6ZN30-2	403;403	Q6ZN30	Zinc finger protein basonuclin-2	BNC2	TSITNVEPKTEPACVSPIQNSAPVSDLTKTE	>sp|Q6ZN30|BNC2_HUMAN Zinc finger protein basonuclin-2 OS=Homo sapiens GN=BNC2 PE=1 SV=1;>sp|Q6ZN30-2|BNC2_HUMAN Isoform 2 of Zinc finger protein basonuclin-2 OS=Homo sapiens GN=BNC2	T(0.001)EPACVS(0.733)PIQNS(0.26)APVS(0.006)DLTK	T(-27.9)EPACVS(4.5)PIQNS(-4.5)APVS(-21.06)DLT(-35.73)K	1
Q15311	RalA-binding protein 1	RALBP1	T(0.105)PS(0.743)S(0.153)EEISPTKFPGLYR	29	0.555887	1.47007	1.37158	+		2.09441	2.08295	1.64069	1.50573	1.49352	1.15114	S	3		0.742646	3.45667e-153	228.38	200.44	228.38	0.50433	31102000	29	Q15311	29	Q15311	RalA-binding protein 1	RALBP1	EHRRVEHGSGLTRTPSSEEISPTKFPGLYRT	>sp|Q15311|RBP1_HUMAN RalA-binding protein 1 OS=Homo sapiens GN=RALBP1 PE=1 SV=3	T(0.105)PS(0.743)S(0.153)EEISPTKFPGLYR	T(-8.51)PS(6.87)S(-6.87)EEIS(-58.89)PT(-106.61)KFPGLY(-189.72)R	1
Q8IZQ1	WD repeat and FYVE domain-containing protein 3	WDFY3	VS(0.034)S(0.964)GFGLS(0.002)K	2278	0.553209	1.46735	2.13993	+		-0.755142	-0.750615	-0.681835	-1.12444	-1.48644	-1.23634	S	2		0.963629	0.0035402	58.172	6.8859	58.172	0.085315	1727200	2278	Q8IZQ1;Q8IZQ1-2	2278;2278	Q8IZQ1	WD repeat and FYVE domain-containing protein 3	WDFY3	EALAPTTQSKLSRVSSGFGLSKLTGSRRNRK	>sp|Q8IZQ1|WDFY3_HUMAN WD repeat and FYVE domain-containing protein 3 OS=Homo sapiens GN=WDFY3 PE=1 SV=2;>sp|Q8IZQ1-2|WDFY3_HUMAN Isoform 2 of WD repeat and FYVE domain-containing protein 3 OS=Homo sapiens GN=WDFY3	VS(0.034)S(0.964)GFGLS(0.002)K	VS(-14.49)S(14.49)GFGLS(-26.58)K	1
Q8WYP5	Protein ELYS	AHCTF1	NLS(0.997)FNELY(0.002)PSGTLK	1541	0.553	1.46713	1.62184	+		0.76401	0.787683	0.515461	0.250593	0.279743	-0.122183	S	3		0.997436	0.000241926	81.157	67.411	43.946	-0.13209	41257000	1541	Q8WYP5;Q8WYP5-2;Q8WYP5-3	1541;1576;1550	Q8WYP5	Protein ELYS	AHCTF1	EKLEAQDSGEEARNLSFNELYPSGTLKLQYN	>sp|Q8WYP5|ELYS_HUMAN Protein ELYS OS=Homo sapiens GN=AHCTF1 PE=1 SV=3;>sp|Q8WYP5-2|ELYS_HUMAN Isoform 2 of Protein ELYS OS=Homo sapiens GN=AHCTF1;>sp|Q8WYP5-3|ELYS_HUMAN Isoform 3 of Protein ELYS OS=Homo sapiens GN=AHCTF1	NLS(0.997)FNELY(0.002)PSGTLK	NLS(26.4)FNELY(-26.4)PS(-37.28)GT(-40.3)LK	1
Q8IX90	Spindle and kinetochore-associated protein 3	SKA3	TDVKDDLSDPPVAS(0.004)S(0.016)CIS(0.046)EKS(0.933)PR	152	0.551785	1.4659	1.42675	+		0.3824	0.26676	0.115032	0.0262318	-0.486817	-0.430576	S	4		0.933463	6.79063e-24	106.6	94.38	106.6	0.30509	23203000	152	Q8IX90;Q8IX90-3	152;152	Q8IX90	Spindle and kinetochore-associated protein 3	SKA3	DLSDPPVASSCISEKSPRSPQLSDFGLERYI	>sp|Q8IX90|SKA3_HUMAN Spindle and kinetochore-associated protein 3 OS=Homo sapiens GN=SKA3 PE=1 SV=2;>sp|Q8IX90-3|SKA3_HUMAN Isoform 3 of Spindle and kinetochore-associated protein 3 OS=Homo sapiens GN=SKA3	TDVKDDLSDPPVAS(0.004)S(0.016)CIS(0.046)EKS(0.933)PR	T(-97.14)DVKDDLS(-69.55)DPPVAS(-23.26)S(-17.57)CIS(-13.09)EKS(13.09)PR	1
Q96QE3	ATPase family AAA domain-containing protein 5	ATAD5	QFEMENS(0.017)LS(0.983)DPENEQTVQKR	356	0.550387	1.46448	2.03203	+		0.283562	0.291008	0.303257	-0.0669022	-0.236313	-0.47012	S	3		0.982614	2.28618e-24	123.64	111.62	123.64	0.09537	11615000	356	Q96QE3;Q96QE3-2	356;356	Q96QE3	ATPase family AAA domain-containing protein 5	ATAD5	RIFLKQKQFEMENSLSDPENEQTVQKRKSNV	>sp|Q96QE3|ATAD5_HUMAN ATPase family AAA domain-containing protein 5 OS=Homo sapiens GN=ATAD5 PE=1 SV=4;>sp|Q96QE3-2|ATAD5_HUMAN Isoform 2 of ATPase family AAA domain-containing protein 5 OS=Homo sapiens GN=ATAD5	QFEMENS(0.017)LS(0.983)DPENEQTVQKR	QFEMENS(-17.52)LS(17.52)DPENEQT(-62.03)VQKR	1
Q8IY92	Structure-specific endonuclease subunit SLX4	SLX4	FSVIRPQT(1)PPPQTPSSCLT(0.045)PVS(0.832)PGT(0.065)S(0.057)DGRR	1329	0.549238	1.46331	1.88678	+		-0.5881	-0.779514	-0.718388	-1.35984	-1.36064	-1.01323	S	4		0.831764	2.85478e-47	121.61	109.21	121.61	-0.15127	41250000	1329	Q8IY92;Q8IY92-2	1329;1017	Q8IY92	Structure-specific endonuclease subunit SLX4	SLX4	QTPPPQTPSSCLTPVSPGTSDGRRQGHRSPS	>sp|Q8IY92|SLX4_HUMAN Structure-specific endonuclease subunit SLX4 OS=Homo sapiens GN=SLX4 PE=1 SV=3;>sp|Q8IY92-2|SLX4_HUMAN Isoform 2 of Structure-specific endonuclease subunit SLX4 OS=Homo sapiens GN=SLX4	FSVIRPQT(1)PPPQTPSSCLT(0.045)PVS(0.832)PGT(0.065)S(0.057)DGRR	FS(-38.12)VIRPQT(38.12)PPPQT(-39.58)PS(-37.79)S(-32.98)CLT(-12.67)PVS(11.04)PGT(-11.04)S(-11.62)DGRR	2
Q8IY92	Structure-specific endonuclease subunit SLX4	SLX4	FSVIRPQT(1)PPPQTPSSCLT(0.045)PVS(0.832)PGT(0.065)S(0.057)DGRR	1315	0.549238	1.46331	1.88678	+		-0.5881	-0.779514	-0.718388	-1.35984	-1.36064	-1.01323	T	4		0.999652	2.85478e-47	121.61	109.21	121.61	-0.15127	41250000	1315	Q8IY92;Q8IY92-2	1315;1003	Q8IY92	Structure-specific endonuclease subunit SLX4	SLX4	EGNEVAQKFSVIRPQTPPPQTPSSCLTPVSP	>sp|Q8IY92|SLX4_HUMAN Structure-specific endonuclease subunit SLX4 OS=Homo sapiens GN=SLX4 PE=1 SV=3;>sp|Q8IY92-2|SLX4_HUMAN Isoform 2 of Structure-specific endonuclease subunit SLX4 OS=Homo sapiens GN=SLX4	FSVIRPQT(1)PPPQTPSSCLT(0.045)PVS(0.832)PGT(0.065)S(0.057)DGRR	FS(-38.12)VIRPQT(38.12)PPPQT(-39.58)PS(-37.79)S(-32.98)CLT(-12.67)PVS(11.04)PGT(-11.04)S(-11.62)DGRR	2
Q99490	Arf-GAP with GTPase, ANK repeat and PH domain-containing protein 2	AGAP2	ALS(0.424)T(0.557)DCT(0.017)PS(0.002)GDLSPLSR	809	0.548777	1.46284	2.13768	+		-1.09533	-1.28637	-0.996243	-1.54478	-1.77369	-1.7058	T	2		0.556669	0.00153244	56.017	48.886	56.017	-0.60666	2925200	809	Q99490;Q99490-2	809;473	Q99490	Arf-GAP with GTPase, ANK repeat and PH domain-containing protein 2	AGAP2	KHLLKPDRNLARALSTDCTPSGDLSPLSREP	>sp|Q99490|AGAP2_HUMAN Arf-GAP with GTPase, ANK repeat and PH domain-containing protein 2 OS=Homo sapiens GN=AGAP2 PE=1 SV=2;>sp|Q99490-2|AGAP2_HUMAN Isoform 2 of Arf-GAP with GTPase, ANK repeat and PH domain-containing protein 2 OS=Homo sapiens GN=AGAP2	ALS(0.424)T(0.557)DCT(0.017)PS(0.002)GDLSPLSR	ALS(-1.18)T(1.18)DCT(-15.07)PS(-24.88)GDLS(-33.78)PLS(-41.87)R	1
Q9Y446	Plakophilin-3	PKP3	T(0.169)LQRLS(0.662)S(0.169)GFDDIDLPSAVK	313	0.546152	1.46019	1.40607	+		-0.341556	-0.322493	-0.648478	-0.693632	-1.08725	-1.1701	S	3		0.66178	8.09411e-07	77.576	63.3	77.576	-0.011331	5287600	313	Q9Y446;Q9Y446-2	313;328	Q9Y446	Plakophilin-3	PKP3	HGFNSYGSHRTLQRLSSGFDDIDLPSAVKYL	>sp|Q9Y446|PKP3_HUMAN Plakophilin-3 OS=Homo sapiens GN=PKP3 PE=1 SV=1;>sp|Q9Y446-2|PKP3_HUMAN Isoform PKP3b of Plakophilin-3 OS=Homo sapiens GN=PKP3	T(0.169)LQRLS(0.662)S(0.169)GFDDIDLPSAVK	T(-5.93)LQRLS(5.93)S(-5.93)GFDDIDLPS(-45.69)AVK	1
Q9UIS9-4	Methyl-CpG-binding domain protein 1	MBD1	ALAPS(1)PPAEFIYYCVDEDELKR	311	0.545535	1.45956	1.3186	+		-1.13746	-1.45937	-1.67396	-1.76899	-1.97113	-2.16728	S	3		0.999663	6.12101e-11	81.974	74.326	81.974	-0.087979	9684500	311	Q9UIS9-4;Q9UIS9-11;Q9UIS9-7	311;311;311	Q9UIS9-4	Methyl-CpG-binding domain protein 1	MBD1	QSPEPTEPHPRALAPSPPAEFIYYCVDEDEL	>sp|Q9UIS9-4|MBD1_HUMAN Isoform 4 of Methyl-CpG-binding domain protein 1 OS=Homo sapiens GN=MBD1;>sp|Q9UIS9-11|MBD1_HUMAN Isoform 11 of Methyl-CpG-binding domain protein 1 OS=Homo sapiens GN=MBD1;>sp|Q9UIS9-7|MBD1_HUMAN Isoform 7 of Methyl-CpG-binding doma	ALAPS(1)PPAEFIYYCVDEDELKR	ALAPS(35.02)PPAEFIY(-35.02)Y(-46.44)CVDEDELKR	1
Q86W50	Methyltransferase-like protein 16	METTL16	ELSLKAS(1)PLR	329	0.545261	1.45928	3.24752	+		1.51739	1.47661	1.4487	0.964661	1.00553	0.836729	S	3		0.999922	4.7852e-05	99.669	24.681	99.669	0.061843	35476000	329	Q86W50	329	Q86W50	Methyltransferase-like protein 16	METTL16	FVVLASVMKELSLKASPLRSETAEGIVVVTT	>sp|Q86W50|MET16_HUMAN Methyltransferase-like protein 16 OS=Homo sapiens GN=METTL16 PE=1 SV=2	ELSLKAS(1)PLR	ELS(-41.07)LKAS(41.07)PLR	1
P46013	Antigen KI-67	MKI67	LDLAGT(0.001)LPGS(0.999)KR	1207	0.544996	1.45902	1.89249	+		0.268423	0.36228	0.010519	-0.373898	-0.191546	-0.428324	S	3		0.998652	5.54813e-05	92.38	61.491	92.38	0.065505	5091900	1207	P46013;P46013-2	1207;847	P46013	Antigen KI-67	MKI67	GTPVQKLDLAGTLPGSKRQLQTPKEKAQALE	>sp|P46013|KI67_HUMAN Antigen KI-67 OS=Homo sapiens GN=MKI67 PE=1 SV=2;>sp|P46013-2|KI67_HUMAN Isoform Short of Antigen KI-67 OS=Homo sapiens GN=MKI67	LDLAGT(0.001)LPGS(0.999)KR	LDLAGT(-28.7)LPGS(28.7)KR	1
Q12872	Splicing factor, suppressor of white-apricot homolog	SFSWAP	GVS(1)QEKEAQISSAIVSSVQSK	909	0.54464	1.45866	1.3423	+		1.26455	1.22882	0.821218	0.808008	0.399895	0.472773	S	3		0.999662	1.56533e-39	143.32	129.21	143.32	-0.068648	4947200	909	Q12872;Q12872-2	909;961	Q12872	Splicing factor, suppressor of white-apricot homolog	SFSWAP	PVESRGSSQERSRGVSQEKEAQISSAIVSSV	>sp|Q12872|SFSWA_HUMAN Splicing factor, suppressor of white-apricot homolog OS=Homo sapiens GN=SFSWAP PE=1 SV=3;>sp|Q12872-2|SFSWA_HUMAN Isoform 2 of Splicing factor, suppressor of white-apricot homolog OS=Homo sapiens GN=SFSWAP	GVS(1)QEKEAQISSAIVSSVQSK	GVS(34.75)QEKEAQIS(-34.75)S(-55.08)AIVS(-102.89)S(-108.19)VQS(-127.6)K	1
Q9NQS7	Inner centromere protein	INCENP	TSS(0.001)AVWNS(0.999)PPLQGAR	899	0.544519	1.45853	2.14863	+		-1.20799	-1.22648	-1.37362	-1.65077	-1.81584	-1.97503	S	2		0.998931	7.55882e-05	75.548	60.757	75.548	0.12341	2279500	899	Q9NQS7;Q9NQS7-2	899;895	Q9NQS7	Inner centromere protein	INCENP	SKPRYHKRTSSAVWNSPPLQGARVPSSLAYS	>sp|Q9NQS7|INCE_HUMAN Inner centromere protein OS=Homo sapiens GN=INCENP PE=1 SV=3;>sp|Q9NQS7-2|INCE_HUMAN Isoform 2 of Inner centromere protein OS=Homo sapiens GN=INCENP	TSS(0.001)AVWNS(0.999)PPLQGAR	T(-42.69)S(-42.69)S(-30.16)AVWNS(30.16)PPLQGAR	1
Q8ND76	Cyclin-Y	CCNY	Y(0.001)S(0.501)S(0.439)CS(0.029)T(0.029)IFLDDSTVSQPNLK	99	0.542925	1.45692	1.58253	+		-1.93658	-1.93807	-2.18736	-2.32322	-2.58234	-2.78523	S	3		0.501396	3.54051e-17	95.153	82.686	55.705	0.33023	19271000	99	Q8ND76;Q8ND76-2;Q8ND76-3	99;74;45	Q8ND76	Cyclin-Y	CCNY	LFINHHPPGQIARKYSSCSTIFLDDSTVSQP	>sp|Q8ND76|CCNY_HUMAN Cyclin-Y OS=Homo sapiens GN=CCNY PE=1 SV=2;>sp|Q8ND76-2|CCNY_HUMAN Isoform 2 of Cyclin-Y OS=Homo sapiens GN=CCNY;>sp|Q8ND76-3|CCNY_HUMAN Isoform 3 of Cyclin-Y OS=Homo sapiens GN=CCNY	Y(0.001)S(0.501)S(0.439)CS(0.029)T(0.029)IFLDDSTVSQPNLK	Y(-26.1)S(0.58)S(-0.58)CS(-12.36)T(-12.36)IFLDDS(-44.72)T(-44.72)VS(-50.7)QPNLK	1
P27815	cAMP-specific 3',5'-cyclic phosphodiesterase 4A	PDE4A	S(0.016)LS(0.927)LS(0.057)LPGPR	13	0.540964	1.45494	2.30727	+		-1.96022	-2.23898	-2.10928	-2.66357	-2.72361	-2.5442	S	2		0.927308	0.00619426	47.062	37.55	47.062	0.31335	2022000	13	P27815	13	P27815	cAMP-specific 3',5'-cyclic phosphodiesterase 4A	PDE4A	___MEPPTVPSERSLSLSLPGPREGQATLKP	>sp|P27815|PDE4A_HUMAN cAMP-specific 3',5'-cyclic phosphodiesterase 4A OS=Homo sapiens GN=PDE4A PE=1 SV=3	S(0.016)LS(0.927)LS(0.057)LPGPR	S(-17.76)LS(12.1)LS(-12.1)LPGPR	1
P49757	Protein numb homolog	NUMB	T(0.995)PS(0.005)EADRWLEEVSK	436	0.540923	1.4549	3.29238	+		1.55944	1.6034	1.48396	1.07773	1.00562	0.940681	T	3		0.994617	6.24249e-05	99.044	83.104	99.044	0.012159	31737000	436	P49757;P49757-3;P49757-2;P49757-4;P49757-8;P49757-7;P49757-6;P49757-5;P49757-9	436;425;388;377;230;241;279;290;134	P49757	Protein numb homolog	NUMB	SGAASPGLFQAGHRRTPSEADRWLEEVSKSV	>sp|P49757|NUMB_HUMAN Protein numb homolog OS=Homo sapiens GN=NUMB PE=1 SV=2;>sp|P49757-3|NUMB_HUMAN Isoform 3 of Protein numb homolog OS=Homo sapiens GN=NUMB;>sp|P49757-2|NUMB_HUMAN Isoform 2 of Protein numb homolog OS=Homo sapiens GN=NUMB;>sp|P49757-4|NU	T(0.995)PS(0.005)EADRWLEEVSK	T(22.67)PS(-22.67)EADRWLEEVS(-80.22)K	1
Q86UU1	Pleckstrin homology-like domain family B member 1	PHLDB1	KLS(0.275)S(0.725)GDLR	564	0.540515	1.45449	2.43301	+		3.40963	3.24889	3.5414	2.91372	2.83568	2.82898	S	3		0.724736	0.000298776	92.445	52.093	92.445	0.5691	159090000	564	Q86UU1;Q86UU1-3;Q86UU1-2	564;564;564	Q86UU1	Pleckstrin homology-like domain family B member 1	PHLDB1	GASPCQSPCVQRKLSSGDLRVPVTRERKNSI	>sp|Q86UU1|PHLB1_HUMAN Pleckstrin homology-like domain family B member 1 OS=Homo sapiens GN=PHLDB1 PE=1 SV=1;>sp|Q86UU1-3|PHLB1_HUMAN Isoform 3 of Pleckstrin homology-like domain family B member 1 OS=Homo sapiens GN=PHLDB1;>sp|Q86UU1-2|PHLB1_HUMAN Isoform	KLS(0.275)S(0.725)GDLR	KLS(-4.2)S(4.2)GDLR	1
P30260	Cell division cycle protein 27 homolog	CDC27	GGIT(0.001)QPNINDS(0.735)LEIT(0.237)KLDS(0.013)S(0.013)IIS(0.002)EGK	426	0.539783	1.45375	1.49133	+		-0.794354	-1.30156	-1.1476	-1.59223	-1.50872	-1.76191	S	3		0.734965	4.16644e-05	56.68	46.425	56.68	0.11339	4092900	426	P30260;P30260-2	426;432	P30260	Cell division cycle protein 27 homolog	CDC27	SKTNKGGITQPNINDSLEITKLDSSIISEGK	>sp|P30260|CDC27_HUMAN Cell division cycle protein 27 homolog OS=Homo sapiens GN=CDC27 PE=1 SV=2;>sp|P30260-2|CDC27_HUMAN Isoform 2 of Cell division cycle protein 27 homolog OS=Homo sapiens GN=CDC27	GGIT(0.001)QPNINDS(0.735)LEIT(0.237)KLDS(0.013)S(0.013)IIS(0.002)EGK	GGIT(-31.6)QPNINDS(4.92)LEIT(-4.92)KLDS(-17.47)S(-17.47)IIS(-26.73)EGK	1
Q99683	Mitogen-activated protein kinase kinase kinase 5	MAP3K5	TLFLGIPDENFEDHS(0.153)APPS(0.847)PEEK	1033	0.539769	1.45374	2.51551	+		-1.81914	-1.78931	-1.61117	-2.32994	-2.33671	-2.17228	S	3		0.846829	0.00104641	41.65	32.629	41.65	0.41509	6272200	1033	Q99683;Q99683-2	1033;280	Q99683	Mitogen-activated protein kinase kinase kinase 5	MAP3K5	LGIPDENFEDHSAPPSPEEKDSGFFMLRKDS	>sp|Q99683|M3K5_HUMAN Mitogen-activated protein kinase kinase kinase 5 OS=Homo sapiens GN=MAP3K5 PE=1 SV=1;>sp|Q99683-2|M3K5_HUMAN Isoform 2 of Mitogen-activated protein kinase kinase kinase 5 OS=Homo sapiens GN=MAP3K5	TLFLGIPDENFEDHS(0.153)APPS(0.847)PEEK	T(-35.69)LFLGIPDENFEDHS(-7.43)APPS(7.43)PEEK	1
Q99700	Ataxin-2	ATXN2	T(0.441)S(0.501)PS(0.052)GGT(0.005)WS(0.001)SVVSGVPR	667	0.539385	1.45335	1.73443	+		-1.09073	-0.995713	-1.15365	-1.38873	-1.84835	-1.62116	S	2		0.50121	0.00181712	48.053	28.81	48.053	0.15504	17281000	667	Q99700;Q99700-2;Q99700-4;Q99700-5	667;667;667;378	Q99700	Ataxin-2	ATXN2	HNPPSEAATPPVARTSPSGGTWSSVVSGVPR	>sp|Q99700|ATX2_HUMAN Ataxin-2 OS=Homo sapiens GN=ATXN2 PE=1 SV=2;>sp|Q99700-2|ATX2_HUMAN Isoform 2 of Ataxin-2 OS=Homo sapiens GN=ATXN2;>sp|Q99700-4|ATX2_HUMAN Isoform 4 of Ataxin-2 OS=Homo sapiens GN=ATXN2;>sp|Q99700-5|ATX2_HUMAN Isoform 5 of Ataxin-2 OS	T(0.441)S(0.501)PS(0.052)GGT(0.005)WS(0.001)SVVSGVPR	T(-0.55)S(0.55)PS(-9.83)GGT(-20.34)WS(-29.82)S(-33.79)VVS(-36.73)GVPR	1
P59923	Zinc finger protein 445	ZNF445	SAQIWSLAS(1)PLR	171	0.539263	1.45323	1.50429	+		-1.41311	-1.43431	-1.72607	-2.06841	-1.83365	-2.28921	S	2		0.99985	0.000100338	94.007	74.875	94.007	-0.061622	3815500	171	P59923	171	P59923	Zinc finger protein 445	ZNF445	MGTGALRSAQIWSLASPLRSSSALGDHLEPP	>sp|P59923|ZN445_HUMAN Zinc finger protein 445 OS=Homo sapiens GN=ZNF445 PE=2 SV=1	SAQIWSLAS(1)PLR	S(-84.44)AQIWS(-38.25)LAS(38.25)PLR	1
P04035	3-hydroxy-3-methylglutaryl-coenzyme A reductase	HMGCR	S(1)KINLQDLQGACTK	872	0.539176	1.45314	1.85245	+		0.493505	0.582356	0.481148	0.208849	-0.0463715	-0.222998	S	3		1	4.95517e-06	111.57	79.923	111.57	-0.068759	13940000	872	P04035;P04035-2;P04035-3	872;819;892	P04035	3-hydroxy-3-methylglutaryl-coenzyme A reductase	HMGCR	LAAGHLVKSHMIHNRSKINLQDLQGACTKKT	>sp|P04035|HMDH_HUMAN 3-hydroxy-3-methylglutaryl-coenzyme A reductase OS=Homo sapiens GN=HMGCR PE=1 SV=1;>sp|P04035-2|HMDH_HUMAN Isoform 2 of 3-hydroxy-3-methylglutaryl-coenzyme A reductase OS=Homo sapiens GN=HMGCR;>sp|P04035-3|HMDH_HUMAN Isoform 3 of 3-hy	S(1)KINLQDLQGACTK	S(81)KINLQDLQGACT(-81)K	1
Q13029	PR domain zinc finger protein 2	PRDM2	T(0.878)AS(0.122)PPALPK	641	0.537349	1.4513	1.58912	+		4.36493	4.5253	4.38499	4.08351	3.97921	3.60045	T	2		0.877638	1.28051e-07	127.83	84.061	127.83	-0.030731	79831000	641	Q13029;Q13029-2;Q13029-5;Q13029-3	641;641;440;440	Q13029	PR domain zinc finger protein 2	PRDM2	KEPLGSTNSEAKKRRTASPPALPKIKAETDS	>sp|Q13029|PRDM2_HUMAN PR domain zinc finger protein 2 OS=Homo sapiens GN=PRDM2 PE=1 SV=3;>sp|Q13029-2|PRDM2_HUMAN Isoform 2 of PR domain zinc finger protein 2 OS=Homo sapiens GN=PRDM2;>sp|Q13029-5|PRDM2_HUMAN Isoform 5 of PR domain zinc finger protein 2 O	T(0.878)AS(0.122)PPALPK	T(8.56)AS(-8.56)PPALPK	1
O94782	Ubiquitin carboxyl-terminal hydrolase 1	USP1	ASEIDQVVPAAQS(0.5)S(0.5)PINCEKR	66	0.53693	1.45088	1.77901	+		1.19141	1.09638	1.04095	0.77985	0.599724	0.338373	S	3		0.5	1.1993e-73	164.27	145.02	164.27	-0.24485	42802000	66	O94782	66	O94782	Ubiquitin carboxyl-terminal hydrolase 1	USP1	EYRASEIDQVVPAAQSSPINCEKRENLLPFV	>sp|O94782|UBP1_HUMAN Ubiquitin carboxyl-terminal hydrolase 1 OS=Homo sapiens GN=USP1 PE=1 SV=1	ASEIDQVVPAAQS(0.5)S(0.5)PINCEKR	AS(-80.54)EIDQVVPAAQS(0)S(0)PINCEKR	1
O94782	Ubiquitin carboxyl-terminal hydrolase 1	USP1	ASEIDQVVPAAQS(0.5)S(0.5)PINCEKR	67	0.53693	1.45088	1.77901	+		1.19141	1.09638	1.04095	0.77985	0.599724	0.338373	S	3		0.5	1.1993e-73	164.27	145.02	164.27	-0.24485	42802000	67	O94782	67	O94782	Ubiquitin carboxyl-terminal hydrolase 1	USP1	YRASEIDQVVPAAQSSPINCEKRENLLPFVG	>sp|O94782|UBP1_HUMAN Ubiquitin carboxyl-terminal hydrolase 1 OS=Homo sapiens GN=USP1 PE=1 SV=1	ASEIDQVVPAAQS(0.5)S(0.5)PINCEKR	AS(-80.54)EIDQVVPAAQS(0)S(0)PINCEKR	1
Q9NQW6	Actin-binding protein anillin	ANLN	S(0.001)CEGQNPELLPKT(0.999)PIS(1)PLK	323	0.53627	1.45022	2.38289	+		7.32119	7.43325	7.4242	7.02174	6.7964	6.7517	S	3		0.999892	0.00399387	92.445	23.989	49.559	0.095944	1248100000	323	Q9NQW6;Q9NQW6-2	323;323	Q9NQW6	Actin-binding protein anillin	ANLN	SCEGQNPELLPKTPISPLKTGVSKPIVKSTL	>sp|Q9NQW6|ANLN_HUMAN Actin-binding protein anillin OS=Homo sapiens GN=ANLN PE=1 SV=2;>sp|Q9NQW6-2|ANLN_HUMAN Isoform 2 of Actin-binding protein anillin OS=Homo sapiens GN=ANLN	S(0.001)CEGQNPELLPKT(0.999)PIS(1)PLK	S(-30.69)CEGQNPELLPKT(30.69)PIS(39.66)PLK	1;2
Q93100	Phosphorylase b kinase regulatory subunit beta	PHKB	RQS(0.907)S(0.766)T(0.284)PS(0.043)APELGQQPDVNISEWK	701	0.536187	1.45013	1.6029	+		0.872784	0.558752	0.650276	0.400602	0.0501156	0.0225334	S	3		0.765546	1.02259e-24	114.2	103.22	45.748	0.57849	33344000	701	Q93100;Q93100-2;Q93100-4;Q93100-3	701;694;694;701	Q93100	Phosphorylase b kinase regulatory subunit beta	PHKB	EELEPPKHSKVKRQSSTPSAPELGQQPDVNI	>sp|Q93100|KPBB_HUMAN Phosphorylase b kinase regulatory subunit beta OS=Homo sapiens GN=PHKB PE=1 SV=3;>sp|Q93100-2|KPBB_HUMAN Isoform 2 of Phosphorylase b kinase regulatory subunit beta OS=Homo sapiens GN=PHKB;>sp|Q93100-4|KPBB_HUMAN Isoform 4 of Phosphor	RQS(0.907)S(0.766)T(0.284)PS(0.043)APELGQQPDVNISEWK	RQS(9.69)S(5.32)T(-5.32)PS(-14.52)APELGQQPDVNIS(-41.83)EWK	1;2
Q9H6S0	Probable ATP-dependent RNA helicase YTHDC2	YTHDC2	VDGIPNDS(0.545)S(0.419)DS(0.036)EMEDKTTANLAALK	1089	0.535489	1.44943	1.75448	+		0.171728	0.254066	0.136898	-0.221067	-0.208912	-0.613795	S	3		0.54484	1.21708e-09	76.573	69.156	76.573	-0.09858	16483000	1089	Q9H6S0	1089	Q9H6S0	Probable ATP-dependent RNA helicase YTHDC2	YTHDC2	LQEPSSFRVDGIPNDSSDSEMEDKTTANLAA	>sp|Q9H6S0|YTDC2_HUMAN Probable ATP-dependent RNA helicase YTHDC2 OS=Homo sapiens GN=YTHDC2 PE=1 SV=2	VDGIPNDS(0.545)S(0.419)DS(0.036)EMEDKTTANLAALK	VDGIPNDS(1.14)S(-1.14)DS(-11.85)EMEDKT(-36.51)T(-41)ANLAALK	1
Q92521	GPI mannosyltransferase 3	PIGB	S(0.863)T(0.026)LYFNT(0.11)QEK	39	0.535456	1.4494	3.90274	+		0.293516	0.187143	0.211834	-0.29372	-0.281801	-0.338354	S	2		0.862992	0.00015354	88.075	62.601	88.075	-0.13636	3512800	39	Q92521	39	Q92521	GPI mannosyltransferase 3	PIGB	LQNRSHGKIKLRKRKSTLYFNTQEKSARRRG	>sp|Q92521|PIGB_HUMAN GPI mannosyltransferase 3 OS=Homo sapiens GN=PIGB PE=2 SV=1	S(0.863)T(0.026)LYFNT(0.11)QEK	S(8.93)T(-15.18)LY(-33.82)FNT(-8.93)QEK	1
Q99661	Kinesin-like protein KIF2C	KIF2C	MEGAEINKS(1)LLALK	519	0.534892	1.44883	1.78576	+		0.216641	0.124603	-0.109015	-0.366804	-0.36215	-0.643492	S	3		1	3.15115e-05	87.24	62.759	87.24	-0.14508	10803000	519	Q99661;Q99661-2	519;465	Q99661	Kinesin-like protein KIF2C	KIF2C	SADRQTRMEGAEINKSLLALKECIRALGQNK	>sp|Q99661|KIF2C_HUMAN Kinesin-like protein KIF2C OS=Homo sapiens GN=KIF2C PE=1 SV=2;>sp|Q99661-2|KIF2C_HUMAN Isoform 2 of Kinesin-like protein KIF2C OS=Homo sapiens GN=KIF2C	MEGAEINKS(1)LLALK	MEGAEINKS(87.24)LLALK	1
O14978	Zinc finger protein 263	ZNF263	GTEVLLEEPLPLET(0.237)ARES(0.673)PS(0.09)FK	153	0.534631	1.44857	1.44722	+		-1.20063	-1.21643	-1.31042	-1.46317	-2.03871	-1.82949	S	3		0.672607	0.000879401	42.347	28.684	42.347	-0.098886	23765000	153	O14978	153	O14978	Zinc finger protein 263	ZNF263	EVLLEEPLPLETARESPSFKLEPMETERSPG	>sp|O14978|ZN263_HUMAN Zinc finger protein 263 OS=Homo sapiens GN=ZNF263 PE=2 SV=2	GTEVLLEEPLPLET(0.237)ARES(0.673)PS(0.09)FK	GT(-38.04)EVLLEEPLPLET(-4.53)ARES(4.53)PS(-8.73)FK	1
Q96ST8	Centrosomal protein of 89 kDa	CEP89	RS(0.517)S(0.422)LPS(0.058)FET(0.002)LDYGDEEDIETQLSSSGK	113	0.534161	1.4481	1.97864	+		-1.23262	-1.0733	-1.4354	-1.76833	-1.87984	-1.69562	S	3		0.517416	1.3915e-05	54.867	47.769	54.867	0.35231	16216000	113	Q96ST8;Q96ST8-3	113;113	Q96ST8	Centrosomal protein of 89 kDa	CEP89	QLRPRPNWQSEMGRRSSLPSFETLDYGDEED	>sp|Q96ST8|CEP89_HUMAN Centrosomal protein of 89 kDa OS=Homo sapiens GN=CEP89 PE=1 SV=3;>sp|Q96ST8-3|CEP89_HUMAN Isoform 3 of Centrosomal protein of 89 kDa OS=Homo sapiens GN=CEP89	RS(0.517)S(0.422)LPS(0.058)FET(0.002)LDYGDEEDIETQLSSSGK	RS(0.88)S(-0.88)LPS(-9.52)FET(-23.95)LDY(-36.76)GDEEDIET(-37.77)QLS(-48.83)S(-50.71)S(-52.19)GK	1
Q14738	Serine/threonine-protein phosphatase 2A 56 kDa regulatory subunit delta isoform	PPP2R5D	RKS(1)ELPQDVYTIK	573	0.531667	1.4456	2.22972	+		3.31135	3.1522	2.98493	2.62792	2.66688	2.55867	S	4		1	1.22981e-13	143.97	90.525	121.03	-0.025461	86795000	573	Q14738;Q14738-2;Q14738-3	573;541;467	Q14738	Serine/threonine-protein phosphatase 2A 56 kDa regulatory subunit delta isoform	PPP2R5D	MLKDIKKEKVLLRRKSELPQDVYTIKALEAH	>sp|Q14738|2A5D_HUMAN Serine/threonine-protein phosphatase 2A 56 kDa regulatory subunit delta isoform OS=Homo sapiens GN=PPP2R5D PE=1 SV=1;>sp|Q14738-2|2A5D_HUMAN Isoform Delta-2 of Serine/threonine-protein phosphatase 2A 56 kDa regulatory subunit delta is	RKS(1)ELPQDVYTIK	RKS(83.24)ELPQDVY(-83.24)T(-89.94)IK	1
Q16799	Reticulon-1	RTN1	GS(0.028)IS(0.972)EDELITAIK	352	0.531065	1.445	1.94697	+		-1.1681	-1.24892	-1.09467	-1.63033	-1.55541	-1.91915	S	2		0.972069	0.000158096	86.497	63.124	86.497	0.22093	2067600	352	Q16799	352	Q16799	Reticulon-1	RTN1	GTEPSAAESQGKGSISEDELITAIKEAKGLS	>sp|Q16799|RTN1_HUMAN Reticulon-1 OS=Homo sapiens GN=RTN1 PE=1 SV=1	GS(0.028)IS(0.972)EDELITAIK	GS(-15.42)IS(15.42)EDELIT(-53.79)AIK	1
P06493;P24941	Cyclin-dependent kinase 1;Cyclin-dependent kinase 3;Cyclin-dependent kinase 2	CDK1;CDK3;CDK2	IGEGT(1)Y(0.999)GVVY(0.001)K	15	0.530544	1.44447	2.30699	+		7.58378	7.47151	7.35599	7.05719	6.94	6.82246	Y	2		0.99878	4.35801e-19	169.82	70.07	72.891	0.39034	1087500000	15	P06493;P06493-2;Q00526;P24941;P24941-2	15;15;15;15;15	P06493;P24941	Cyclin-dependent kinase 1;Cyclin-dependent kinase 3;Cyclin-dependent kinase 2	CDK1;CDK3;CDK2	_MEDYTKIEKIGEGTYGVVYKGRHKTTGQVV;_MENFQKVEKIGEGTYGVVYKARNKLTGEVV	>sp|P06493|CDK1_HUMAN Cyclin-dependent kinase 1 OS=Homo sapiens GN=CDK1 PE=1 SV=3;>sp|P06493-2|CDK1_HUMAN Isoform 2 of Cyclin-dependent kinase 1 OS=Homo sapiens GN=CDK1;>sp|Q00526|CDK3_HUMAN Cyclin-dependent kinase 3 OS=Homo sapiens GN=CDK3 PE=1 SV=1;>sp|P	IGEGT(1)Y(0.999)GVVY(0.001)K	IGEGT(54.27)Y(29.13)GVVY(-29.13)K	1;2
Q4KMP7	TBC1 domain family member 10B	TBC1D10B	QQPPLGPS(0.211)S(0.152)S(0.616)LLS(0.021)LPGLK	658	0.530252	1.44418	2.52381	+		2.34531	2.36348	2.23619	1.86944	1.84353	1.64127	S	2		0.61578	3.77071e-06	77.221	50.929	77.221	0.24466	264080000	658	Q4KMP7;Q4KMP7-2	658;83	Q4KMP7	TBC1 domain family member 10B	TBC1D10B	HEERRRQQPPLGPSSSLLSLPGLKSRGSRAA	>sp|Q4KMP7|TB10B_HUMAN TBC1 domain family member 10B OS=Homo sapiens GN=TBC1D10B PE=1 SV=3;>sp|Q4KMP7-2|TB10B_HUMAN Isoform 2 of TBC1 domain family member 10B OS=Homo sapiens GN=TBC1D10B	QQPPLGPS(0.211)S(0.152)S(0.616)LLS(0.021)LPGLK	QQPPLGPS(-4.65)S(-6.07)S(4.65)LLS(-14.63)LPGLK	1
P46379	Large proline-rich protein BAG6	BAG6	LQEDPNYS(1)PQRFPNAQR	1117	0.52904	1.44297	2.28901	+		2.93029	2.94282	2.70443	2.36446	2.40423	2.22172	S	3		1	0	275.23	228.01	275.23	-0.12687	93897000	1117	P46379;P46379-2;P46379-3;P46379-5;P46379-4	1117;1111;1147;1062;888	P46379	Large proline-rich protein BAG6	BAG6	LRSDIQKRLQEDPNYSPQRFPNAQRAFADDP	>sp|P46379|BAG6_HUMAN Large proline-rich protein BAG6 OS=Homo sapiens GN=BAG6 PE=1 SV=2;>sp|P46379-2|BAG6_HUMAN Isoform 2 of Large proline-rich protein BAG6 OS=Homo sapiens GN=BAG6;>sp|P46379-3|BAG6_HUMAN Isoform 3 of Large proline-rich protein BAG6 OS=Hom	LQEDPNYS(1)PQRFPNAQR	LQEDPNY(-158.37)S(158.37)PQRFPNAQR	1
Q01850	Cerebellar degeneration-related protein 2	CDR2	S(0.026)S(0.026)S(0.926)ET(0.022)ILSSLAGSDIVK	311	0.528046	1.44198	2.05591	+		1.34651	1.43723	1.32252	1.00457	0.64541	0.872139	S	2		0.926287	7.44424e-39	146.68	114.59	146.68	-0.30099	5105300	311	Q01850	311	Q01850	Cerebellar degeneration-related protein 2	CDR2	LTVPESHRKPLKRSSSETILSSLAGSDIVKG	>sp|Q01850|CDR2_HUMAN Cerebellar degeneration-related protein 2 OS=Homo sapiens GN=CDR2 PE=1 SV=2	S(0.026)S(0.026)S(0.926)ET(0.022)ILSSLAGSDIVK	S(-15.55)S(-15.55)S(15.55)ET(-16.21)ILS(-57.71)S(-75.78)LAGS(-98.99)DIVK	1
Q8NEY1	Neuron navigator 1	NAV1	S(1)LPRPAK	672	0.527894	1.44182	2.21599	+		1.9748	2.00748	1.86564	1.58931	1.39301	1.28191	S	3		1	0.00266433	79.474	28.128	79.474	0.11814	8470900	672	Q8NEY1;Q8NEY1-2;Q8NEY1-6;Q8NEY1-7;Q8NEY1-4;Q8NEY1-3;Q8NEY1-5	672;672;672;672;672;672;281	Q8NEY1	Neuron navigator 1	NAV1	PGFLAPGARSNIQYRSLPRPAKSSSMSVTGG	>sp|Q8NEY1|NAV1_HUMAN Neuron navigator 1 OS=Homo sapiens GN=NAV1 PE=1 SV=2;>sp|Q8NEY1-2|NAV1_HUMAN Isoform 2 of Neuron navigator 1 OS=Homo sapiens GN=NAV1;>sp|Q8NEY1-6|NAV1_HUMAN Isoform 6 of Neuron navigator 1 OS=Homo sapiens GN=NAV1;>sp|Q8NEY1-7|NAV1_HUM	S(1)LPRPAK	S(79.47)LPRPAK	1
P46013	Antigen KI-67	MKI67	DINT(0.031)FLGT(0.969)PVQK	1801	0.527678	1.44161	2.21857	+		0.590366	0.4258	0.3708	-0.000837326	0.0183544	-0.213585	T	2		0.968939	0.000330197	106.6	77.785	106.6	0.16176	17394000	1801	P46013;P46013-2	1801;1441	P46013	Antigen KI-67	MKI67	KPAVGEEKDINTFLGTPVQKLDQPGNLPGSN	>sp|P46013|KI67_HUMAN Antigen KI-67 OS=Homo sapiens GN=MKI67 PE=1 SV=2;>sp|P46013-2|KI67_HUMAN Isoform Short of Antigen KI-67 OS=Homo sapiens GN=MKI67	DINT(0.031)FLGT(0.969)PVQK	DINT(-14.94)FLGT(14.94)PVQK	1
Q12802	A-kinase anchor protein 13	AKAP13	S(0.997)AVLLVDET(0.003)ATTPIFANRR	1876	0.5266	1.44053	1.53523	+		-1.24153	-1.65167	-1.4146	-1.79633	-2.15517	-1.9361	S	3		0.996812	7.52447e-10	82.635	67.755	82.635	0.16035	6008600	1876	Q12802;Q12802-2;Q12802-4	1876;1880;1858	Q12802	A-kinase anchor protein 13	AKAP13	VIMRNKPSQPKERPRSAVLLVDETATTPIFA	>sp|Q12802|AKP13_HUMAN A-kinase anchor protein 13 OS=Homo sapiens GN=AKAP13 PE=1 SV=2;>sp|Q12802-2|AKP13_HUMAN Isoform 2 of A-kinase anchor protein 13 OS=Homo sapiens GN=AKAP13;>sp|Q12802-4|AKP13_HUMAN Isoform 3 of A-kinase anchor protein 13 OS=Homo sapien	S(0.997)AVLLVDET(0.003)ATTPIFANRR	S(25.49)AVLLVDET(-25.49)AT(-35.09)T(-42.14)PIFANRR	1
Q86VI3	Ras GTPase-activating-like protein IQGAP3	IQGAP3	S(0.99)LT(0.01)AHSLLPLAEK	1424	0.526435	1.44037	2.26464	+		0.839889	0.725872	0.802288	0.330418	0.0842457	0.374083	S	2		0.990147	5.75008e-24	139.21	120.4	67.646	0.18666	45766000	1424	Q86VI3	1424	Q86VI3	Ras GTPase-activating-like protein IQGAP3	IQGAP3	QACTAQTPEPLRRHRSLTAHSLLPLAEKQRR	>sp|Q86VI3|IQGA3_HUMAN Ras GTPase-activating-like protein IQGAP3 OS=Homo sapiens GN=IQGAP3 PE=1 SV=2	S(0.99)LT(0.01)AHSLLPLAEK	S(20.1)LT(-20.1)AHS(-37.57)LLPLAEK	1
Q9Y2D9	Zinc finger protein 652	ZNF652	ES(0.017)GS(0.713)PY(0.115)S(0.154)VLVDTK	57	0.526086	1.44002	1.44156	+		-1.14601	-1.67729	-1.5618	-1.89483	-1.99217	-2.07635	S	2		0.713381	0.00216306	55.546	44.227	55.546	0.22947	18409000	57	Q9Y2D9	57	Q9Y2D9	Zinc finger protein 652	ZNF652	QELDLSTKVYKRESGSPYSVLVDTKMSKPHL	>sp|Q9Y2D9|ZN652_HUMAN Zinc finger protein 652 OS=Homo sapiens GN=ZNF652 PE=1 SV=3	ES(0.017)GS(0.713)PY(0.115)S(0.154)VLVDTK	ES(-16.21)GS(6.65)PY(-7.92)S(-6.65)VLVDT(-37.96)K	1
Q12888	Tumor suppressor p53-binding protein 1	TP53BP1	AADIS(1)LDNLVEGKR	1618	0.52576	1.43969	1.36163	+		0.916061	1.10523	0.702337	0.649679	0.305887	0.190786	S	3		1	1.77884e-05	106.93	90.989	106.93	0.0021969	25810000	1618	Q12888;Q12888-2;Q12888-3	1618;1623;1623	Q12888	Tumor suppressor p53-binding protein 1	TP53BP1	GPYEAVTPLTKAADISLDNLVEGKRKRRSNV	>sp|Q12888|TP53B_HUMAN Tumor suppressor p53-binding protein 1 OS=Homo sapiens GN=TP53BP1 PE=1 SV=2;>sp|Q12888-2|TP53B_HUMAN Isoform 2 of Tumor suppressor p53-binding protein 1 OS=Homo sapiens GN=TP53BP1;>sp|Q12888-3|TP53B_HUMAN Isoform 3 of Tumor suppresso	AADIS(1)LDNLVEGKR	AADIS(106.93)LDNLVEGKR	1
Q9UJU6	Drebrin-like protein	DBNL	AMSTTSIS(0.081)S(0.919)PQPGK	275	0.525517	1.43945	1.74736	+		0.418808	0.543188	0.388372	0.147604	-0.292269	-0.0815163	S	2		0.918631	7.83214e-51	176.4	160.55	176.4	0.020857	9640200	275	Q9UJU6;Q9UJU6-2;Q9UJU6-5;Q9UJU6-4;Q9UJU6-6;Q9UJU6-3	275;276;172;181;227;284	Q9UJU6	Drebrin-like protein	DBNL	IFKQKERAMSTTSISSPQPGKLRSPFLQKQL	>sp|Q9UJU6|DBNL_HUMAN Drebrin-like protein OS=Homo sapiens GN=DBNL PE=1 SV=1;>sp|Q9UJU6-2|DBNL_HUMAN Isoform 2 of Drebrin-like protein OS=Homo sapiens GN=DBNL;>sp|Q9UJU6-5|DBNL_HUMAN Isoform 5 of Drebrin-like protein OS=Homo sapiens GN=DBNL;>sp|Q9UJU6-4|DB	AMSTTSIS(0.081)S(0.919)PQPGK	AMS(-93.73)T(-86.89)T(-64.16)S(-40)IS(-10.53)S(10.53)PQPGK	1
Q9UPU5	Ubiquitin carboxyl-terminal hydrolase 24	USP24	T(0.546)IS(0.454)AQDTLAYATALLNEK	2559	0.524681	1.43862	1.91303	+		-1.77293	-2.1062	-2.08698	-2.56187	-2.57279	-2.40549	T	3		0.54573	1.61807e-10	98.3	79.057	98.3	-0.6396	12014000	2559	Q9UPU5	2559	Q9UPU5	Ubiquitin carboxyl-terminal hydrolase 24	USP24	SNVSNETSTGKTFQRTISAQDTLAYATALLN	>sp|Q9UPU5|UBP24_HUMAN Ubiquitin carboxyl-terminal hydrolase 24 OS=Homo sapiens GN=USP24 PE=1 SV=3	T(0.546)IS(0.454)AQDTLAYATALLNEK	T(0.8)IS(-0.8)AQDT(-31.19)LAY(-82.58)AT(-89.64)ALLNEK	1
Q9NQS3	Nectin-3	PVRL3	ESQIDVLQQDELDS(0.098)Y(0.024)PDS(0.878)VKK	469	0.52466	1.43859	1.90488	+		-0.979572	-0.939611	-1.1222	-1.32622	-1.60913	-1.68002	S	3		0.87751	5.80348e-05	58.272	49.251	58.272	-0.41468	5721300	469	Q9NQS3	469	Q9NQS3	Nectin-3	PVRL3	QIDVLQQDELDSYPDSVKKENKNPVNNLIRK	>sp|Q9NQS3|PVRL3_HUMAN Nectin-3 OS=Homo sapiens GN=PVRL3 PE=1 SV=1	ESQIDVLQQDELDS(0.098)Y(0.024)PDS(0.878)VKK	ES(-50.85)QIDVLQQDELDS(-9.5)Y(-15.63)PDS(9.5)VKK	1
O96013	Serine/threonine-protein kinase PAK 4	PAK4	S(0.942)LVGT(0.058)PYWMAPELISR	474	0.524556	1.43849	2.06435	+		1.62484	1.75711	1.42084	0.980938	1.10864	1.13954	S	2		0.941983	5.01347e-70	180.08	157.22	180.08	-0.53588	96222000	474	O96013;O96013-2;O96013-4;O96013-3	474;309;384;321	O96013	Serine/threonine-protein kinase PAK 4	PAK4	FGFCAQVSKEVPRRKSLVGTPYWMAPELISR	>sp|O96013|PAK4_HUMAN Serine/threonine-protein kinase PAK 4 OS=Homo sapiens GN=PAK4 PE=1 SV=1;>sp|O96013-2|PAK4_HUMAN Isoform 2 of Serine/threonine-protein kinase PAK 4 OS=Homo sapiens GN=PAK4;>sp|O96013-4|PAK4_HUMAN Isoform 4 of Serine/threonine-protein k	S(0.942)LVGT(0.058)PYWMAPELISR	S(12.1)LVGT(-12.1)PY(-89.35)WMAPELIS(-86.7)R	1
P05114	Non-histone chromosomal protein HMG-14	HMGN1	LS(1)AKPPAK	25	0.523942	1.43788	3.23229	+		0.435902	0.454027	0.584068	-0.00833321	-0.0826874	-0.00680924	S	3		1	0.00735479	40.496	30.039	40.496	0.25497	4646100	25	P05114	25	P05114	Non-histone chromosomal protein HMG-14	HMGN1	EGAAKEEPKRRSARLSAKPPAKVEAKPKKAA	>sp|P05114|HMGN1_HUMAN Non-histone chromosomal protein HMG-14 OS=Homo sapiens GN=HMGN1 PE=1 SV=3	LS(1)AKPPAK	LS(40.5)AKPPAK	1
Q9ULD4	Bromodomain and PHD finger-containing protein 3	BRPF3	GT(0.004)HLPES(0.996)PKLEDFYR	713	0.521824	1.43577	1.38189	+		-0.663544	-0.421976	-0.962646	-1.27582	-1.04243	-1.29539	S	4		0.995863	0.000191445	67.418	49.987	67.418	-0.078834	10802000	713	Q9ULD4;Q9ULD4-3;Q9ULD4-2	713;713;713	Q9ULD4	Bromodomain and PHD finger-containing protein 3	BRPF3	ENIGYDPERGTHLPESPKLEDFYRFSWEDVD	>sp|Q9ULD4|BRPF3_HUMAN Bromodomain and PHD finger-containing protein 3 OS=Homo sapiens GN=BRPF3 PE=1 SV=2;>sp|Q9ULD4-3|BRPF3_HUMAN Isoform 3 of Bromodomain and PHD finger-containing protein 3 OS=Homo sapiens GN=BRPF3;>sp|Q9ULD4-2|BRPF3_HUMAN Isoform 2 of B	GT(0.004)HLPES(0.996)PKLEDFYR	GT(-23.83)HLPES(23.83)PKLEDFY(-50.28)R	1
Q9NRY4	Rho GTPase-activating protein 35	ARHGAP35	TSFSVGS(1)DDELGPIR	1179	0.521759	1.4357	2.15825	+		0.314901	0.18219	0.130179	-0.149221	-0.441269	-0.347517	S	2		0.999519	1.18529e-51	178.51	158.62	178.51	-0.10365	39226000	1179	Q9NRY4	1179	Q9NRY4	Rho GTPase-activating protein 35	ARHGAP35	RLGRFASYRTSFSVGSDDELGPIRKKEEDQA	>sp|Q9NRY4|RHG35_HUMAN Rho GTPase-activating protein 35 OS=Homo sapiens GN=ARHGAP35 PE=1 SV=3	TSFSVGS(1)DDELGPIR	T(-84.74)S(-79.12)FS(-33.18)VGS(33.18)DDELGPIR	1
P46013	Antigen KI-67	MKI67	ASQPDLVDT(0.802)PT(0.16)S(0.032)S(0.007)KPQPK	1747	0.521093	1.43504	1.61264	+		0.801439	0.775236	0.783541	0.47348	0.343613	-0.0201569	T	3		0.801695	9.8416e-54	155.76	133.66	155.76	0.49582	18293000	1747	P46013;P46013-2	1747;1387	P46013	Antigen KI-67	MKI67	TTKVSYRASQPDLVDTPTSSKPQPKRSLRKA	>sp|P46013|KI67_HUMAN Antigen KI-67 OS=Homo sapiens GN=MKI67 PE=1 SV=2;>sp|P46013-2|KI67_HUMAN Isoform Short of Antigen KI-67 OS=Homo sapiens GN=MKI67	ASQPDLVDT(0.802)PT(0.16)S(0.032)S(0.007)KPQPK	AS(-57.21)QPDLVDT(7.01)PT(-7.01)S(-13.97)S(-20.88)KPQPK	1
Q92994	Transcription factor IIIB 90 kDa subunit	BRF1	DGSTEDTASSLCGEEDT(0.999)EDEELEAAASHLNK	365	0.520175	1.43413	2.05879	+		-0.39426	-0.665628	-0.607853	-0.958643	-1.0666	-1.20302	T	3		0.999484	2.03822e-58	117.83	106	117.83	0.38611	22203000	365	Q92994;Q92994-9;Q92994-3;Q92994-7;Q92994-8;Q92994-5	365;127;161;250;250;338	Q92994	Transcription factor IIIB 90 kDa subunit	BRF1	GSTEDTASSLCGEEDTEDEELEAAASHLNKD	>sp|Q92994|TF3B_HUMAN Transcription factor IIIB 90 kDa subunit OS=Homo sapiens GN=BRF1 PE=1 SV=1;>sp|Q92994-9|TF3B_HUMAN Isoform 9 of Transcription factor IIIB 90 kDa subunit OS=Homo sapiens GN=BRF1;>sp|Q92994-3|TF3B_HUMAN Isoform 3 of Transcription factor	DGSTEDTASSLCGEEDT(0.999)EDEELEAAASHLNK	DGS(-68.4)T(-68.79)EDT(-52.68)AS(-40.36)S(-33.91)LCGEEDT(33.91)EDEELEAAAS(-49.17)HLNK	1
Q14676	Mediator of DNA damage checkpoint protein 1	MDC1	SQPPGEDS(1)DT(1)DVDDDSRPPGRPAEVHLER	299	0.517666	1.43164	1.7768	+		2.19753	1.93356	1.86488	1.64215	1.43237	1.36845	S	4		1	5.18705e-220	216	188.18	167.53	-0.17253	190020000	299	Q14676;Q14676-3;Q14676-2;Q14676-4	299;299;299;299	Q14676	Mediator of DNA damage checkpoint protein 1	MDC1	PAGVILERSQPPGEDSDTDVDDDSRPPGRPA	>sp|Q14676|MDC1_HUMAN Mediator of DNA damage checkpoint protein 1 OS=Homo sapiens GN=MDC1 PE=1 SV=3;>sp|Q14676-3|MDC1_HUMAN Isoform 3 of Mediator of DNA damage checkpoint protein 1 OS=Homo sapiens GN=MDC1;>sp|Q14676-2|MDC1_HUMAN Isoform 2 of Mediator of DN	SQPPGEDS(1)DT(1)DVDDDSRPPGRPAEVHLER	S(-64.48)QPPGEDS(64.48)DT(76.84)DVDDDS(-76.84)RPPGRPAEVHLER	1;2
Q9BWF2	E3 ubiquitin-protein ligase TRAIP	TRAIP	LVLES(1)PAPVEVNLK	295	0.517345	1.43132	2.10671	+		-1.15058	-1.40073	-1.35574	-1.7027	-1.80842	-1.94796	S	2		1	4.49503e-05	90.348	72.386	90.348	-0.036549	1761800	295	Q9BWF2	295	Q9BWF2	E3 ubiquitin-protein ligase TRAIP	TRAIP	LPPVASETVDRLVLESPAPVEVNLKLRRPSF	>sp|Q9BWF2|TRAIP_HUMAN E3 ubiquitin-protein ligase TRAIP OS=Homo sapiens GN=TRAIP PE=1 SV=1	LVLES(1)PAPVEVNLK	LVLES(90.35)PAPVEVNLK	1
O14639;O14639-5	Actin-binding LIM protein 1	ABLIM1	S(0.008)T(0.012)S(0.976)QGS(0.004)INSPVYSR	164	0.516934	1.43091	1.83153	+		1.79302	1.6236	1.37239	1.02535	1.0843	1.12857	S	2		0.97604	1.70826e-78	197.94	164.26	196.71	0.20372	55433000	164	O14639;O14639-2;O14639-6;O14639-5;O14639-4;O14639-3	452;392;420;164;110;136	O14639;O14639-5	Actin-binding LIM protein 1	ABLIM1	EGYQDVRDRMIHRSTSQGSINSPVYSRHSYT	>sp|O14639|ABLM1_HUMAN Actin-binding LIM protein 1 OS=Homo sapiens GN=ABLIM1 PE=1 SV=3;>sp|O14639-2|ABLM1_HUMAN Isoform 2 of Actin-binding LIM protein 1 OS=Homo sapiens GN=ABLIM1;>sp|O14639-6|ABLM1_HUMAN Isoform 6 of Actin-binding LIM protein 1 OS=Homo sap	S(0.008)T(0.012)S(0.976)QGS(0.004)INSPVYSR	S(-20.91)T(-19.27)S(19.27)QGS(-23.37)INS(-67.29)PVY(-106.96)S(-99.9)R	1
O43432	Eukaryotic translation initiation factor 4 gamma 3	EIF4G3	LDFIES(0.04)DS(0.614)PCS(0.17)S(0.17)EALS(0.005)K	1409	0.516385	1.43037	1.5434	+		-1.2873	-1.47439	-1.30322	-2.11002	-1.61831	-1.88572	S	2		0.614001	0.00556454	40.493	33.589	40.493	0.51323	2905000	1409	O43432;O43432-3;O43432-4	1409;1415;1129	O43432	Eukaryotic translation initiation factor 4 gamma 3	EIF4G3	HNFLLEQKLDFIESDSPCSSEALSKKELSAE	>sp|O43432|IF4G3_HUMAN Eukaryotic translation initiation factor 4 gamma 3 OS=Homo sapiens GN=EIF4G3 PE=1 SV=2;>sp|O43432-3|IF4G3_HUMAN Isoform 3 of Eukaryotic translation initiation factor 4 gamma 3 OS=Homo sapiens GN=EIF4G3;>sp|O43432-4|IF4G3_HUMAN Isofor	LDFIES(0.04)DS(0.614)PCS(0.17)S(0.17)EALS(0.005)K	LDFIES(-11.87)DS(5.56)PCS(-5.56)S(-5.56)EALS(-20.82)K	1
Q7L2J0	7SK snRNA methylphosphate capping enzyme	MEPCE	TLNAETPKS(0.027)S(0.972)PLPAK	217	0.515617	1.42961	1.4849	+		3.05724	2.97871	2.84395	2.72901	2.37432	2.22971	S	3		0.972388	6.79019e-37	150.68	125.49	150.68	0.053174	93713000	217	Q7L2J0	217	Q7L2J0	7SK snRNA methylphosphate capping enzyme	MEPCE	DEEVSRTLNAETPKSSPLPAKGRDPVEILIP	>sp|Q7L2J0|MEPCE_HUMAN 7SK snRNA methylphosphate capping enzyme OS=Homo sapiens GN=MEPCE PE=1 SV=1	TLNAETPKS(0.027)S(0.972)PLPAK	T(-89.74)LNAET(-36.82)PKS(-15.5)S(15.5)PLPAK	1;2
O76094	Signal recognition particle subunit SRP72	SRP72	T(0.009)VS(0.181)S(0.809)PPT(0.348)S(0.65)PRPGS(0.002)AAT(0.001)VSASTSNIIPPR	625	0.515273	1.42926	1.77691	+		1.29518	1.31169	1.0648	0.890928	0.534506	0.700411	S	3		0.649658	1.98155e-29	100.07	83.978	100.07	0.11781	32495000	625	O76094;O76094-2	625;564	O76094	Signal recognition particle subunit SRP72	SRP72	SSELDASKTVSSPPTSPRPGSAATVSASTSN	>sp|O76094|SRP72_HUMAN Signal recognition particle subunit SRP72 OS=Homo sapiens GN=SRP72 PE=1 SV=3;>sp|O76094-2|SRP72_HUMAN Isoform 2 of Signal recognition particle subunit SRP72 OS=Homo sapiens GN=SRP72	T(0.009)VS(0.181)S(0.809)PPT(0.348)S(0.65)PRPGS(0.002)AAT(0.001)VSASTSNIIPPR	T(-19.35)VS(-6.88)S(6.88)PPT(-2.92)S(2.92)PRPGS(-24.96)AAT(-31.01)VS(-32.16)AS(-37.11)T(-40.48)S(-43.8)NIIPPR	2
Q96RU2	Ubiquitin carboxyl-terminal hydrolase 28	USP28	EPPTIRPNS(1)PYDLCSR	1053	0.514036	1.42804	2.69184	+		0.685391	0.802933	0.573698	0.22525	0.166758	0.127907	S	3		0.999838	4.4326e-63	175.65	149.8	175.65	-0.068312	23964000	1053	Q96RU2;Q96RU2-2	1053;1021	Q96RU2	Ubiquitin carboxyl-terminal hydrolase 28	USP28	AEIIVLKEPPTIRPNSPYDLCSRFAAVMESI	>sp|Q96RU2|UBP28_HUMAN Ubiquitin carboxyl-terminal hydrolase 28 OS=Homo sapiens GN=USP28 PE=1 SV=1;>sp|Q96RU2-2|UBP28_HUMAN Isoform 2 of Ubiquitin carboxyl-terminal hydrolase 28 OS=Homo sapiens GN=USP28	EPPTIRPNS(1)PYDLCSR	EPPT(-65.27)IRPNS(37.92)PY(-82.85)DLCS(-37.92)R	1
Q96B97	SH3 domain-containing kinase-binding protein 1	SH3KBP1	S(1)IEVENDFLPVEK	230	0.512035	1.42606	2.0293	+		1.0856	1.14027	1.16859	0.673782	0.770327	0.414244	S	2		1	1.54273e-24	143.46	103.18	143.46	-0.020198	72117000	230	Q96B97;Q96B97-2	230;193	Q96B97	SH3 domain-containing kinase-binding protein 1	SH3KBP1	FGDIFKDKPIKLRPRSIEVENDFLPVEKTIG	>sp|Q96B97|SH3K1_HUMAN SH3 domain-containing kinase-binding protein 1 OS=Homo sapiens GN=SH3KBP1 PE=1 SV=2;>sp|Q96B97-2|SH3K1_HUMAN Isoform 2 of SH3 domain-containing kinase-binding protein 1 OS=Homo sapiens GN=SH3KBP1	S(1)IEVENDFLPVEK	S(143.46)IEVENDFLPVEK	1
Q3V6T2	Girdin	CCDC88A	RT(0.5)S(0.5)IHDFLTK	1820	0.511716	1.42574	2.13406	+		-1.03111	-1.16723	-1.02791	-1.45761	-1.7622	-1.5416	S	4		0.499989	0.000796005	66.004	45.216	66.004	-0.14332	3040300	1820	Q3V6T2;Q3V6T2-5;Q3V6T2-4;Q3V6T2-2;Q3V6T2-3	1820;1745;1791;1792;1819	Q3V6T2	Girdin	CCDC88A	ASSVISTAEGTTRRTSIHDFLTKDSRLPISV	>sp|Q3V6T2|GRDN_HUMAN Girdin OS=Homo sapiens GN=CCDC88A PE=1 SV=2;>sp|Q3V6T2-5|GRDN_HUMAN Isoform 5 of Girdin OS=Homo sapiens GN=CCDC88A;>sp|Q3V6T2-4|GRDN_HUMAN Isoform 4 of Girdin OS=Homo sapiens GN=CCDC88A;>sp|Q3V6T2-2|GRDN_HUMAN Isoform 2 of Girdin OS=H	RT(0.5)S(0.5)IHDFLTK	RT(0)S(0)IHDFLT(-43.68)K	1
Q3V6T2	Girdin	CCDC88A	RT(0.5)S(0.5)IHDFLTK	1819	0.511716	1.42574	2.13406	+		-1.03111	-1.16723	-1.02791	-1.45761	-1.7622	-1.5416	T	4		0.499989	0.000796005	66.004	45.216	66.004	-0.14332	3040300	1819	Q3V6T2;Q3V6T2-5;Q3V6T2-4;Q3V6T2-2;Q3V6T2-3	1819;1744;1790;1791;1818	Q3V6T2	Girdin	CCDC88A	RASSVISTAEGTTRRTSIHDFLTKDSRLPIS	>sp|Q3V6T2|GRDN_HUMAN Girdin OS=Homo sapiens GN=CCDC88A PE=1 SV=2;>sp|Q3V6T2-5|GRDN_HUMAN Isoform 5 of Girdin OS=Homo sapiens GN=CCDC88A;>sp|Q3V6T2-4|GRDN_HUMAN Isoform 4 of Girdin OS=Homo sapiens GN=CCDC88A;>sp|Q3V6T2-2|GRDN_HUMAN Isoform 2 of Girdin OS=H	RT(0.5)S(0.5)IHDFLTK	RT(0)S(0)IHDFLT(-43.68)K	1
Q86X51	Uncharacterized protein CXorf67	CXorf67	S(1)PHEVFGCVVPEGGSQAAVGPQK	105	0.511637	1.42567	2.36551	+		5.30384	5.21122	5.2199	4.82965	4.8015	4.5689	S	3		0.999998	2.01741e-46	143.19	122.27	143.19	-0.45989	1678800000	105	Q86X51	105	Q86X51	Uncharacterized protein CXorf67	CXorf67	AAVLTERHSDRQDCRSPHEVFGCVVPEGGSQ	>sp|Q86X51|CX067_HUMAN Uncharacterized protein CXorf67 OS=Homo sapiens GN=CXorf67 PE=2 SV=1	S(1)PHEVFGCVVPEGGSQAAVGPQK	S(57.45)PHEVFGCVVPEGGS(-57.45)QAAVGPQK	1
Q01082	Spectrin beta chain, non-erythrocytic 1	SPTBN1	AQT(0.933)LPT(0.061)S(0.006)VVTIT(0.001)S(0.004)ES(0.194)S(0.801)PGKR	2328	0.511251	1.42529	2.35753	+		1.49249	1.26459	1.20589	0.796335	0.80093	0.831957	T	3		0.933167	3.04638e-132	201.51	185.98	201.51	0.033929	43007000	2328	Q01082	2328	Q01082	Spectrin beta chain, non-erythrocytic 1	SPTBN1	VSASTQSTPASSRAQTLPTSVVTITSESSPG	>sp|Q01082|SPTB2_HUMAN Spectrin beta chain, non-erythrocytic 1 OS=Homo sapiens GN=SPTBN1 PE=1 SV=2	AQT(0.933)LPT(0.061)S(0.006)VVTIT(0.001)S(0.004)ES(0.194)S(0.801)PGKR	AQT(11.84)LPT(-11.84)S(-21.97)VVT(-61.99)IT(-28.11)S(-23.07)ES(-6.16)S(6.16)PGKR	1;2
Q9HCK8	Chromodomain-helicase-DNA-binding protein 8	CHD8	T(0.04)AS(0.96)PLPLRPDAPVEK	1995	0.511084	1.42512	2.40215	+		1.98297	1.98564	1.83375	1.561	1.36729	1.34082	S	3		0.959679	1.94255e-13	126.25	101.32	126.25	0.21963	75162000	1995	Q9HCK8;Q9HCK8-2	1995;1716	Q9HCK8	Chromodomain-helicase-DNA-binding protein 8	CHD8	CSTPLLHQQYTSRTASPLPLRPDAPVEKSPE	>sp|Q9HCK8|CHD8_HUMAN Chromodomain-helicase-DNA-binding protein 8 OS=Homo sapiens GN=CHD8 PE=1 SV=5;>sp|Q9HCK8-2|CHD8_HUMAN Isoform 2 of Chromodomain-helicase-DNA-binding protein 8 OS=Homo sapiens GN=CHD8	T(0.04)AS(0.96)PLPLRPDAPVEK	T(-13.77)AS(13.77)PLPLRPDAPVEK	1;2
Q01581	Hydroxymethylglutaryl-CoA synthase, cytoplasmic	HMGCS1	PGS(1)LPLNAEACWPK	4	0.51076	1.4248	1.59655	+		-0.74777	-0.577368	-0.84825	-1.16592	-1.06441	-1.47534	S	2		1	0.00108282	59.728	52.598	59.728	-0.051916	14125000	4	Q01581	4	Q01581	Hydroxymethylglutaryl-CoA synthase, cytoplasmic	HMGCS1	____________MPGSLPLNAEACWPKDVGI	>sp|Q01581|HMCS1_HUMAN Hydroxymethylglutaryl-CoA synthase, cytoplasmic OS=Homo sapiens GN=HMGCS1 PE=1 SV=2	PGS(1)LPLNAEACWPK	PGS(59.73)LPLNAEACWPK	1
Q86YV5	Tyrosine-protein kinase SgK223	SGK223	S(0.004)AS(0.996)FAFEFPK	696	0.509792	1.42385	1.45304	+		0.527508	0.505407	0.216896	0.140491	-0.303122	-0.116936	S	2		0.996219	0.00014633	84.365	64.158	84.365	-0.028309	5481400	696	Q86YV5	696	Q86YV5	Tyrosine-protein kinase SgK223	SGK223	SGQNSKVGTGMSKSASFAFEFPKDRSGIETF	>sp|Q86YV5|SG223_HUMAN Tyrosine-protein kinase SgK223 OS=Homo sapiens GN=SGK223 PE=1 SV=4	S(0.004)AS(0.996)FAFEFPK	S(-24.21)AS(24.21)FAFEFPK	1
P49757	Protein numb homolog	NUMB	LRQS(1)FRR	7	0.508931	1.423	1.49351	+		2.12833	1.92324	1.68329	1.56505	1.39416	1.24886	S	3		1	0.0174115	58.981	41.75	58.981	-0.049949	38026000	7	P49757;P49757-3;P49757-2;P49757-4;P49757-8;P49757-7;P49757-6;P49757-5	7;7;7;7;7;7;7;7	P49757	Protein numb homolog	NUMB	_________MNKLRQSFRRKKDVYVPEASRP	>sp|P49757|NUMB_HUMAN Protein numb homolog OS=Homo sapiens GN=NUMB PE=1 SV=2;>sp|P49757-3|NUMB_HUMAN Isoform 3 of Protein numb homolog OS=Homo sapiens GN=NUMB;>sp|P49757-2|NUMB_HUMAN Isoform 2 of Protein numb homolog OS=Homo sapiens GN=NUMB;>sp|P49757-4|NU	LRQS(1)FRR	LRQS(58.98)FRR	1
P08651	Nuclear factor 1 C-type	NFIC	NWTEDMEGGIS(0.219)S(0.781)PVKK	323	0.507697	1.42178	2.25144	+		3.46521	3.68727	3.52174	3.12859	3.10284	2.9197	S	3		0.781056	3.25509e-134	217.33	195.28	49.768	-0.3714	140920000	323	P08651;P08651-5;P08651-3;P08651-6;P08651-2;P08651-4	323;323;314;323;314;290	P08651	Nuclear factor 1 C-type	NFIC	SSSRNWTEDMEGGISSPVKKTEMDKSPFNSP	>sp|P08651|NFIC_HUMAN Nuclear factor 1 C-type OS=Homo sapiens GN=NFIC PE=1 SV=2;>sp|P08651-5|NFIC_HUMAN Isoform 5 of Nuclear factor 1 C-type OS=Homo sapiens GN=NFIC;>sp|P08651-3|NFIC_HUMAN Isoform 2 of Nuclear factor 1 C-type OS=Homo sapiens GN=NFIC;>sp|P0	NWTEDMEGGIS(0.219)S(0.781)PVKK	NWT(-33.41)EDMEGGIS(-5.53)S(5.53)PVKK	1
Q09666	Neuroblast differentiation-associated protein AHNAK	AHNAK	LKFGTFGGLGS(1)K	5830	0.507654	1.42174	2.2051	+		4.14113	3.94936	4.04432	3.40192	3.53454	3.67539	S	3		0.999997	1.95838e-22	105.9	81.963	105.9	-0.040621	292450000	5830	Q09666	5830	Q09666	Neuroblast differentiation-associated protein AHNAK	AHNAK	GKHGKLKFGTFGGLGSKSKGHYEVTGSDDET	>sp|Q09666|AHNK_HUMAN Neuroblast differentiation-associated protein AHNAK OS=Homo sapiens GN=AHNAK PE=1 SV=2	LKFGTFGGLGS(1)K	LKFGT(-55.59)FGGLGS(55.59)K	1
Q86WB0	Nuclear-interacting partner of ALK	ZC3HC1	LPLVPES(1)PRR	321	0.507564	1.42165	2.69133	+		4.10018	4.27718	4.21574	3.59412	3.72505	3.75124	S	2		1	8.96849e-10	128.57	96.095	101.45	-0.28221	296620000	321	Q86WB0;Q86WB0-2;Q86WB0-3	321;300;321	Q86WB0	Nuclear-interacting partner of ALK	ZC3HC1	PGLEGRPERLPLVPESPRRMMTRSQDATFSP	>sp|Q86WB0|NIPA_HUMAN Nuclear-interacting partner of ALK OS=Homo sapiens GN=ZC3HC1 PE=1 SV=1;>sp|Q86WB0-2|NIPA_HUMAN Isoform 2 of Nuclear-interacting partner of ALK OS=Homo sapiens GN=ZC3HC1;>sp|Q86WB0-3|NIPA_HUMAN Isoform 3 of Nuclear-interacting partner	LPLVPES(1)PRR	LPLVPES(101.45)PRR	1
Q7RTP6	Protein-methionine sulfoxide oxidase MICAL3	MICAL3	LPCPAEGEAELELRVS(1)EDEEKLPAS(1)PK	1134	0.507556	1.42164	2.80675	+		1.65718	1.61618	1.67106	1.26798	1.06337	1.09041	S	4		1	9.62963e-42	126.8	113.45	126.8	-0.28731	19688000	1134	Q7RTP6	1134	Q7RTP6	Protein-methionine sulfoxide oxidase MICAL3	MICAL3	LPCPAEGEAELELRVSEDEEKLPASPKHQER	>sp|Q7RTP6|MICA3_HUMAN Protein-methionine sulfoxide oxidase MICAL3 OS=Homo sapiens GN=MICAL3 PE=1 SV=2	LPCPAEGEAELELRVS(1)EDEEKLPAS(1)PK	LPCPAEGEAELELRVS(126.8)EDEEKLPAS(126.8)PK	1;2
Q8IY67-2	Ribonucleoprotein PTB-binding 1	RAVER1	DS(0.001)GPLPT(0.991)PPGVS(0.008)LLGEPPKDYR	488	0.507534	1.42162	1.40193	+		-1.00628	-1.3607	-1.55019	-1.82097	-1.90504	-1.71377	T	3		0.990836	3.82114e-11	86.18	75.199	86.18	0.173	6930800	488	Q8IY67-2	488	Q8IY67-2	Ribonucleoprotein PTB-binding 1	RAVER1	GSGLRGLQKDSGPLPTPPGVSLLGEPPKDYR	>sp|Q8IY67-2|RAVR1_HUMAN Isoform 2 of Ribonucleoprotein PTB-binding 1 OS=Homo sapiens GN=RAVER1	DS(0.001)GPLPT(0.991)PPGVS(0.008)LLGEPPKDYR	DS(-30.76)GPLPT(20.75)PPGVS(-20.75)LLGEPPKDY(-72.57)R	1
Q69YQ0	Cytospin-A	SPECC1L	T(0.555)KS(0.364)S(0.081)DDLLAGMAGGVTVTNGVK	52	0.507269	1.42136	2.52036	+		0.916313	0.783274	0.881388	0.422489	0.216711	0.419968	T	3		0.555298	2.17464e-79	164.41	149.33	164.41	0.32547	8560400	52	Q69YQ0;Q69YQ0-2	52;52	Q69YQ0	Cytospin-A	SPECC1L	GGKLVKPGTAASLSKTKSSDDLLAGMAGGVT	>sp|Q69YQ0|CYTSA_HUMAN Cytospin-A OS=Homo sapiens GN=SPECC1L PE=1 SV=2;>sp|Q69YQ0-2|CYTSA_HUMAN Isoform 2 of Cytospin-A OS=Homo sapiens GN=SPECC1L	T(0.555)KS(0.364)S(0.081)DDLLAGMAGGVTVTNGVK	T(1.83)KS(-1.83)S(-8.39)DDLLAGMAGGVT(-89.75)VT(-102.46)NGVK	1
Q99661	Kinesin-like protein KIF2C	KIF2C	IPAPKES(1)LR	106	0.506699	1.4208	2.09297	+		-0.000190735	-0.188539	0.0143585	-0.71067	-0.43374	-0.550058	S	3		1	0.0129776	42.031	26.401	42.031	-0.93921	0	106	Q99661;Q99661-2	106;52	Q99661	Kinesin-like protein KIF2C	KIF2C	QKRRSVNSKIPAPKESLRSRSTRMSTVSELR	>sp|Q99661|KIF2C_HUMAN Kinesin-like protein KIF2C OS=Homo sapiens GN=KIF2C PE=1 SV=2;>sp|Q99661-2|KIF2C_HUMAN Isoform 2 of Kinesin-like protein KIF2C OS=Homo sapiens GN=KIF2C	IPAPKES(1)LR	IPAPKES(42.03)LR	1
O43314	Inositol hexakisphosphate and diphosphoinositol-pentakisphosphate kinase 2	PPIP5K2	T(0.144)S(0.144)S(0.712)EEEDSRREEPSLLLVLK	493	0.506681	1.42078	1.69702	+		-1.06258	-1.17694	-1.44139	-1.5953	-1.74894	-1.85671	S	4		0.712128	2.0766e-24	125.31	110.01	125.31	0.56602	4660900	493	O43314;O43314-2	493;493	O43314	Inositol hexakisphosphate and diphosphoinositol-pentakisphosphate kinase 2	PPIP5K2	KVQLTYLPHGCPKTSSEEEDSRREEPSLLLV	>sp|O43314|VIP2_HUMAN Inositol hexakisphosphate and diphosphoinositol-pentakisphosphate kinase 2 OS=Homo sapiens GN=PPIP5K2 PE=1 SV=3;>sp|O43314-2|VIP2_HUMAN Isoform 2 of Inositol hexakisphosphate and diphosphoinositol-pentakisphosphate kinase 2 OS=Homo sa	T(0.144)S(0.144)S(0.712)EEEDSRREEPSLLLVLK	T(-6.94)S(-6.94)S(6.94)EEEDS(-46.33)RREEPS(-58.2)LLLVLK	1
Q13136	Liprin-alpha-1	PPFIA1	VGS(0.116)GS(0.884)LDNLGR	668	0.506446	1.42055	3.05287	+		0.344751	0.270733	0.264887	-0.31414	-0.153214	-0.171612	S	2		0.883854	0.000520122	74.587	57.673	74.587	-0.19238	13417000	668	Q13136;Q13136-2	668;668	Q13136	Liprin-alpha-1	PPFIA1	TEQRAEEIESRVGSGSLDNLGRFRSMSSIPP	>sp|Q13136|LIPA1_HUMAN Liprin-alpha-1 OS=Homo sapiens GN=PPFIA1 PE=1 SV=1;>sp|Q13136-2|LIPA1_HUMAN Isoform 2 of Liprin-alpha-1 OS=Homo sapiens GN=PPFIA1	VGS(0.116)GS(0.884)LDNLGR	VGS(-8.81)GS(8.81)LDNLGR	1
P43307	Translocon-associated protein subunit alpha	SSR1	VEMGTSS(0.002)QNDVDMS(0.614)WIPQET(0.062)LNQINKAS(0.323)PR	254	0.506334	1.42044	3.22569	+		-1.72467	-1.76036	-1.84499	-2.22005	-2.34806	-2.28091	S	3		0.61362	1.84206e-05	43.306	35.132	43.306	-0.37869	293790000	254	P43307;P43307-2	254;227	P43307	Translocon-associated protein subunit alpha	SSR1	QKVEMGTSSQNDVDMSWIPQETLNQINKASP	>sp|P43307|SSRA_HUMAN Translocon-associated protein subunit alpha OS=Homo sapiens GN=SSR1 PE=1 SV=3;>sp|P43307-2|SSRA_HUMAN Isoform 2 of Translocon-associated protein subunit alpha OS=Homo sapiens GN=SSR1	VEMGTSS(0.002)QNDVDMS(0.614)WIPQET(0.062)LNQINKAS(0.323)PR	VEMGT(-34.52)S(-31.71)S(-25.69)QNDVDMS(2.79)WIPQET(-9.99)LNQINKAS(-2.79)PR	1
Q09666	Neuroblast differentiation-associated protein AHNAK	AHNAK	FNFS(1)KPK	5720	0.506318	1.42042	2.33283	+		2.49999	2.28527	2.31216	1.74526	1.92685	1.90636	S	3		1	0.00566203	61.161	47.57	61.161	0.34363	16774000	5720	Q09666	5720	Q09666	Neuroblast differentiation-associated protein AHNAK	AHNAK	VKLKKSKIKMPKFNFSKPKGKGGVTGSPEAS	>sp|Q09666|AHNK_HUMAN Neuroblast differentiation-associated protein AHNAK OS=Homo sapiens GN=AHNAK PE=1 SV=2	FNFS(1)KPK	FNFS(61.16)KPK	1
P54646	5'-AMP-activated protein kinase catalytic subunit alpha-2	PRKAA2	MPPLIADS(1)PK	377	0.504871	1.419	1.63149	+		-0.59655	-0.260489	-0.656193	-1.14802	-0.934644	-0.945177	S	2		1	7.64917e-05	92.856	70.829	92.856	0.1023	6061500	377	P54646	377	P54646	5'-AMP-activated protein kinase catalytic subunit alpha-2	PRKAA2	GLKPHPERMPPLIADSPKARCPLDALNTTKP	>sp|P54646|AAPK2_HUMAN 5'-AMP-activated protein kinase catalytic subunit alpha-2 OS=Homo sapiens GN=PRKAA2 PE=1 SV=2	MPPLIADS(1)PK	MPPLIADS(92.86)PK	1
Q9BSG1	Zinc finger protein 2	ZNF2	ECLGRQS(1)PLCPK	119	0.50462	1.41875	2.68858	+		0.564396	0.393372	0.568737	-0.0496006	0.0846138	-0.0223675	S	3		1	0.000436327	57.794	45.874	57.794	-1.2007	0	119	Q9BSG1;Q9BSG1-3;Q9BSG1-4;Q9BSG1-2	119;77;81;119	Q9BSG1	Zinc finger protein 2	ZNF2	DKKSEGSLRECLGRQSPLCPKFEVHTPNGRM	>sp|Q9BSG1|ZNF2_HUMAN Zinc finger protein 2 OS=Homo sapiens GN=ZNF2 PE=2 SV=4;>sp|Q9BSG1-3|ZNF2_HUMAN Isoform 3 of Zinc finger protein 2 OS=Homo sapiens GN=ZNF2;>sp|Q9BSG1-4|ZNF2_HUMAN Isoform 4 of Zinc finger protein 2 OS=Homo sapiens GN=ZNF2;>sp|Q9BSG1-2	ECLGRQS(1)PLCPK	ECLGRQS(57.79)PLCPK	1
Q9Y5T5	Ubiquitin carboxyl-terminal hydrolase 16	USP16	NINMDNDLEVLT(0.008)S(0.66)S(0.325)PT(0.008)R	551	0.504293	1.41843	1.98017	+		0.418524	0.382723	0.151705	-0.0501347	-0.299664	-0.210129	S	2		0.659686	2.77052e-152	223.93	194.84	223.93	-0.15762	46283000	551	Q9Y5T5;Q9Y5T5-3;Q9Y5T5-2;Q9Y5T5-4	551;536;550;241	Q9Y5T5	Ubiquitin carboxyl-terminal hydrolase 16	USP16	DMKNINMDNDLEVLTSSPTRNLNGAYLTEGS	>sp|Q9Y5T5|UBP16_HUMAN Ubiquitin carboxyl-terminal hydrolase 16 OS=Homo sapiens GN=USP16 PE=1 SV=1;>sp|Q9Y5T5-3|UBP16_HUMAN Isoform 3 of Ubiquitin carboxyl-terminal hydrolase 16 OS=Homo sapiens GN=USP16;>sp|Q9Y5T5-2|UBP16_HUMAN Isoform 2 of Ubiquitin carbo	NINMDNDLEVLT(0.008)S(0.66)S(0.325)PT(0.008)R	NINMDNDLEVLT(-19.43)S(3.07)S(-3.07)PT(-19.43)R	1
Q96JC9	ELL-associated factor 1	EAF1	T(0.501)S(0.501)PLKDNPS(0.999)PEPQLDDIKR	157	0.504081	1.41822	1.85596	+		0.546297	0.436138	0.305685	0.118828	-0.138981	-0.20397	T	4		0.500655	0.00020229	58.373	47.999	54.167	-0.36817	71579000	157	Q96JC9;Q96JC9-2	157;56	Q96JC9	ELL-associated factor 1	EAF1	PMPFRAPTKPPVGPKTSPLKDNPSPEPQLDD	>sp|Q96JC9|EAF1_HUMAN ELL-associated factor 1 OS=Homo sapiens GN=EAF1 PE=1 SV=1;>sp|Q96JC9-2|EAF1_HUMAN Isoform 2 of ELL-associated factor 1 OS=Homo sapiens GN=EAF1	T(0.501)S(0.501)PLKDNPS(0.999)PEPQLDDIKR	T(0)S(0)PLKDNPS(25.81)PEPQLDDIKR	1;2
Q92625	Ankyrin repeat and SAM domain-containing protein 1A	ANKS1A	S(0.172)PS(0.697)FAS(0.131)EWDEIEK	663	0.50369	1.41784	2.71381	+		2.76281	2.88492	2.78243	2.41797	2.2803	2.22083	S	2		0.696873	6.43227e-81	203.78	162.23	203.78	0.65354	34456000	663	Q92625	663	Q92625	Ankyrin repeat and SAM domain-containing protein 1A	ANKS1A	LSNCSIGKKRLEKSPSFASEWDEIEKIMSSI	>sp|Q92625|ANS1A_HUMAN Ankyrin repeat and SAM domain-containing protein 1A OS=Homo sapiens GN=ANKS1A PE=1 SV=4	S(0.172)PS(0.697)FAS(0.131)EWDEIEK	S(-6.07)PS(6.07)FAS(-7.26)EWDEIEK	1
Q8WW12	PEST proteolytic signal-containing nuclear protein	PCNP	DTPTS(0.001)AGPNS(0.999)FNK	147	0.502554	1.41672	1.66265	+		-0.328974	-0.497093	-0.17194	-0.798818	-1.02487	-0.68198	S	2		0.998591	0.00112392	63.682	49.003	63.682	0.28054	5812000	147	Q8WW12;Q8WW12-3	147;24	Q8WW12	PEST proteolytic signal-containing nuclear protein	PCNP	MKNIGRDTPTSAGPNSFNKGKHGFSDNQKLW	>sp|Q8WW12|PCNP_HUMAN PEST proteolytic signal-containing nuclear protein OS=Homo sapiens GN=PCNP PE=1 SV=2;>sp|Q8WW12-3|PCNP_HUMAN Isoform 3 of PEST proteolytic signal-containing nuclear protein OS=Homo sapiens GN=PCNP	DTPTS(0.001)AGPNS(0.999)FNK	DT(-47.84)PT(-36)S(-29.42)AGPNS(29.42)FNK	1
P35568	Insulin receptor substrate 1	IRS1	LARPT(0.201)RLS(0.799)LGDPK	862	0.502087	1.41626	1.32628	+		-1.6911	-1.85909	-2.04668	-2.12877	-2.34671	-2.62765	S	4		0.799322	0.00188215	49.595	31.966	49.595	-0.21269	2220100	862	P35568	862	P35568	Insulin receptor substrate 1	IRS1	TAAQTNSRLARPTRLSLGDPKASTLPRAREQ	>sp|P35568|IRS1_HUMAN Insulin receptor substrate 1 OS=Homo sapiens GN=IRS1 PE=1 SV=1	LARPT(0.201)RLS(0.799)LGDPK	LARPT(-6)RLS(6)LGDPK	1
Q00537	Cyclin-dependent kinase 17	CDK17	RAS(0.999)LS(0.001)EIGFGK	180	0.501952	1.41613	1.57809	+		-1.96778	-2.26581	-2.36285	-2.8072	-2.76238	-2.53272	S	3		0.999499	0.000172813	76.759	42.791	76.759	-0.01046	1915200	180	Q00537;Q00537-2	180;180	Q00537	Cyclin-dependent kinase 17	CDK17	SPPFDQPMSRRSRRASLSEIGFGKMETYIKL	>sp|Q00537|CDK17_HUMAN Cyclin-dependent kinase 17 OS=Homo sapiens GN=CDK17 PE=1 SV=2;>sp|Q00537-2|CDK17_HUMAN Isoform 2 of Cyclin-dependent kinase 17 OS=Homo sapiens GN=CDK17	RAS(0.999)LS(0.001)EIGFGK	RAS(33)LS(-33)EIGFGK	1
P43250	G protein-coupled receptor kinase 6;G protein-coupled receptor kinase 5	GRK6;GRK5	DVLDIEQFS(0.751)T(0.249)VK	484	0.501928	1.41611	2.03486	+		-0.25729	-0.0287914	-0.291517	-0.639873	-0.614938	-0.828572	S	2		0.75103	2.25188e-10	125.5	96.688	125.5	-0.077302	23051000	484	P43250;P43250-2;P43250-3;P34947	484;484;484;484	P43250	G protein-coupled receptor kinase 6;G protein-coupled receptor kinase 5	GRK6;GRK5	PQAIYCKDVLDIEQFSTVKGVELEPTDQDFY	>sp|P43250|GRK6_HUMAN G protein-coupled receptor kinase 6 OS=Homo sapiens GN=GRK6 PE=1 SV=2;>sp|P43250-2|GRK6_HUMAN Isoform GRK6B of G protein-coupled receptor kinase 6 OS=Homo sapiens GN=GRK6;>sp|P43250-3|GRK6_HUMAN Isoform GRK6C of G protein-coupled rece	DVLDIEQFS(0.751)T(0.249)VK	DVLDIEQFS(4.8)T(-4.8)VK	1
Q8NEY1	Neuron navigator 1	NAV1	RNS(0.993)T(0.007)IVLR	452	0.500797	1.41499	2.7039	+		-0.447666	-0.658323	-0.567453	-1.06804	-0.996417	-1.11138	S	3		0.992993	0.000343936	105.4	81.408	105.4	0.040702	14150000	452	Q8NEY1;Q8NEY1-2;Q8NEY1-6;Q8NEY1-7;Q8NEY1-4;Q8NEY1-3;Q8NEY1-5	452;452;452;452;452;452;61	Q8NEY1	Neuron navigator 1	NAV1	SLNSLPSTPTASRRNSTIVLRTDSEKRSLAE	>sp|Q8NEY1|NAV1_HUMAN Neuron navigator 1 OS=Homo sapiens GN=NAV1 PE=1 SV=2;>sp|Q8NEY1-2|NAV1_HUMAN Isoform 2 of Neuron navigator 1 OS=Homo sapiens GN=NAV1;>sp|Q8NEY1-6|NAV1_HUMAN Isoform 6 of Neuron navigator 1 OS=Homo sapiens GN=NAV1;>sp|Q8NEY1-7|NAV1_HUM	RNS(0.993)T(0.007)IVLR	RNS(21.51)T(-21.51)IVLR	1
Q9UK76	Hematological and neurological expressed 1 protein;Hematological and neurological expressed 1 protein, N-terminally processed	HN1	MASNIFGT(0.994)PEENQAS(0.006)WAK	54	0.498424	1.41267	3.60422	+		-0.207087	-0.296637	-0.26738	-0.807561	-0.757384	-0.701428	T	2		0.994407	1.05497e-08	81.884	69.751	81.884	-0.85988	12891000	54	Q9UK76;Q9UK76-2;Q9UK76-3	54;54;8	Q9UK76	Hematological and neurological expressed 1 protein;Hematological and neurological expressed 1 protein, N-terminally processed	HN1	EQPVRKNKMASNIFGTPEENQASWAKSAGAK	>sp|Q9UK76|HN1_HUMAN Hematological and neurological expressed 1 protein OS=Homo sapiens GN=HN1 PE=1 SV=3;>sp|Q9UK76-2|HN1_HUMAN Isoform 2 of Hematological and neurological expressed 1 protein OS=Homo sapiens GN=HN1;>sp|Q9UK76-3|HN1_HUMAN Isoform 3 of Hemat	MASNIFGT(0.994)PEENQAS(0.006)WAK	MAS(-42.23)NIFGT(22.55)PEENQAS(-22.55)WAK	1
Q9ULD2-2	Microtubule-associated tumor suppressor 1	MTUS1	QLS(0.808)T(0.192)EQAVLQESLEK	1149	0.497123	1.4114	1.56551	+		-0.819763	-0.895577	-0.517778	-1.23422	-1.40014	-1.09013	S	2		0.807963	9.19174e-05	81.016	65.575	81.016	-0.034305	13664000	1149	Q9ULD2-2;Q9ULD2;Q9ULD2-6;Q9ULD2-3;Q9ULD2-4;Q9ULD2-7	1149;1203;450;369;275;348	Q9ULD2-2	Microtubule-associated tumor suppressor 1	MTUS1	LKARMDKHMAISRQLSTEQAVLQESLEKESK	>sp|Q9ULD2-2|MTUS1_HUMAN Isoform 2 of Microtubule-associated tumor suppressor 1 OS=Homo sapiens GN=MTUS1;>sp|Q9ULD2|MTUS1_HUMAN Microtubule-associated tumor suppressor 1 OS=Homo sapiens GN=MTUS1 PE=1 SV=2;>sp|Q9ULD2-6|MTUS1_HUMAN Isoform 6 of Microtubule-a	QLS(0.808)T(0.192)EQAVLQESLEK	QLS(6.24)T(-6.24)EQAVLQES(-47.75)LEK	1
Q8TEQ0	Sorting nexin-29	SNX29	VTNIIS(1)FDDEEDEQNSGDVFKK	268	0.49705	1.41132	1.35459	+		0.149635	-0.221231	0.202311	-0.667105	-0.319653	-0.373678	S	3		0.999562	6.85323e-11	81.346	70.365	81.346	0.41383	7748300	268	Q8TEQ0;Q8TEQ0-2	268;268	Q8TEQ0	Sorting nexin-29	SNX29	CKKERKKKKKVTNIISFDDEEDEQNSGDVFK	>sp|Q8TEQ0|SNX29_HUMAN Sorting nexin-29 OS=Homo sapiens GN=SNX29 PE=1 SV=3;>sp|Q8TEQ0-2|SNX29_HUMAN Isoform 2 of Sorting nexin-29 OS=Homo sapiens GN=SNX29	VTNIIS(1)FDDEEDEQNSGDVFKK	VT(-33.62)NIIS(33.62)FDDEEDEQNS(-55.22)GDVFKK	1
Q96R06	Sperm-associated antigen 5	SPAG5	S(0.999)PACS(0.001)SLTPSLCK	43	0.496463	1.41075	1.39391	+		-0.529755	-0.518047	-0.85954	-0.927585	-1.35187	-1.11728	S	2		0.998522	0.000289479	83.54	73.885	83.54	-0.14158	10773000	43	Q96R06	43	Q96R06	Sperm-associated antigen 5	SPAG5	ELTLQPGALTNSGKRSPACSSLTPSLCKLGL	>sp|Q96R06|SPAG5_HUMAN Sperm-associated antigen 5 OS=Homo sapiens GN=SPAG5 PE=1 SV=2	S(0.999)PACS(0.001)SLTPSLCK	S(28.53)PACS(-28.53)S(-41.23)LT(-58.17)PS(-61.99)LCK	1
Q8TAF3	WD repeat-containing protein 48	WDR48	AS(1)GDYDNDCTNPITPLCTQPDQVIK	335	0.495855	1.41016	2.10044	+		0.472847	0.316441	0.174023	-0.0733948	-0.204464	-0.246395	S	3		0.999988	2.01599e-46	130.21	120.65	130.21	0.013893	95550000	335	Q8TAF3;Q8TAF3-3;Q8TAF3-4	335;326;253	Q8TAF3	WD repeat-containing protein 48	WDR48	TVNKWTLKGIHNFRASGDYDNDCTNPITPLC	>sp|Q8TAF3|WDR48_HUMAN WD repeat-containing protein 48 OS=Homo sapiens GN=WDR48 PE=1 SV=1;>sp|Q8TAF3-3|WDR48_HUMAN Isoform 3 of WD repeat-containing protein 48 OS=Homo sapiens GN=WDR48;>sp|Q8TAF3-4|WDR48_HUMAN Isoform 4 of WD repeat-containing protein 48 O	AS(1)GDYDNDCTNPITPLCTQPDQVIK	AS(49.48)GDY(-62.39)DNDCT(-49.48)NPIT(-88.54)PLCT(-101.47)QPDQVIK	1
P68363;Q13748;Q9BQE3	Tubulin alpha-1B chain;Tubulin alpha-1A chain;Tubulin alpha-3C/D chain;Tubulin alpha-3E chain;Tubulin alpha-1C chain	TUBA1B;TUBA1A;TUBA3C;TUBA3E;TUBA1C	TIGGGDDS(0.941)FNT(0.059)FFSETGAGK	48	0.495745	1.41005	2.13473	+		-1.53396	-1.75299	-1.59108	-1.99947	-2.25372	-2.11206	S	3		0.940923	6.38204e-07	76.807	65.164	76.807	0.049885	53405000	48	P68363;Q71U36;Q71U36-2;P68363-2;Q13748;Q13748-2;Q6PEY2;Q9BQE3	48;48;13;48;48;48;48;48	P68363;Q13748;Q9BQE3	Tubulin alpha-1B chain;Tubulin alpha-1A chain;Tubulin alpha-3C/D chain;Tubulin alpha-3E chain;Tubulin alpha-1C chain	TUBA1B;TUBA1A;TUBA3C;TUBA3E;TUBA1C	DGQMPSDKTIGGGDDSFNTFFSETGAGKHVP	>sp|P68363|TBA1B_HUMAN Tubulin alpha-1B chain OS=Homo sapiens GN=TUBA1B PE=1 SV=1;>sp|Q71U36|TBA1A_HUMAN Tubulin alpha-1A chain OS=Homo sapiens GN=TUBA1A PE=1 SV=1;>sp|Q71U36-2|TBA1A_HUMAN Isoform 2 of Tubulin alpha-1A chain OS=Homo sapiens GN=TUBA1A;>sp|P	TIGGGDDS(0.941)FNT(0.059)FFSETGAGK	T(-34.1)IGGGDDS(12.06)FNT(-12.06)FFS(-38.96)ET(-48.86)GAGK	1
P13861	cAMP-dependent protein kinase type II-alpha regulatory subunit	PRKAR2A	APASVLPAAT(1)PR	54	0.495365	1.40968	2.37653	+		1.11427	1.01777	0.907129	0.633329	0.435793	0.483952	T	2		0.999692	0.00382219	58.814	44.657	58.814	0.10793	10713000	54	P13861;P13861-2	54;54	P13861	cAMP-dependent protein kinase type II-alpha regulatory subunit	PRKAR2A	RLREARAPASVLPAATPRQSLGHPPPEPGPD	>sp|P13861|KAP2_HUMAN cAMP-dependent protein kinase type II-alpha regulatory subunit OS=Homo sapiens GN=PRKAR2A PE=1 SV=2;>sp|P13861-2|KAP2_HUMAN Isoform 2 of cAMP-dependent protein kinase type II-alpha regulatory subunit OS=Homo sapiens GN=PRKAR2A	APASVLPAAT(1)PR	APAS(-35.12)VLPAAT(35.12)PR	1
Q9Y4F9-2	Protein FAM65B	FAM65B	S(0.073)QS(0.927)FAGFSGLQER	21	0.493159	1.40752	2.09317	+		1.74461	1.65102	1.53365	1.29642	1.13306	1.02033	S	2		0.927409	1.33175e-81	207.55	178.08	207.55	-0.38365	57780000	21	Q9Y4F9-2;Q9Y4F9	21;21	Q9Y4F9-2	Protein FAM65B	FAM65B	QSFSPGGPNGIIRSQSFAGFSGLQERRSRCN	>sp|Q9Y4F9-2|FA65B_HUMAN Isoform 2 of Protein FAM65B OS=Homo sapiens GN=FAM65B;>sp|Q9Y4F9|FA65B_HUMAN Protein FAM65B OS=Homo sapiens GN=FAM65B PE=1 SV=4	S(0.073)QS(0.927)FAGFSGLQER	S(-11.06)QS(11.06)FAGFS(-61.18)GLQER	1
P07355	Annexin A2;Putative annexin A2-like protein	ANXA2;ANXA2P2	S(0.5)T(0.5)VHEILCK	2	0.492626	1.407	2.30251	+		1.51888	1.30794	1.48168	0.831434	0.966612	1.03258	S	2		0.5	0.000181675	87.184	52.411	52.247	1.6364	39983000	2	P07355;P07355-2;A6NMY6	2;20;2	P07355	Annexin A2;Putative annexin A2-like protein	ANXA2;ANXA2P2	______________MSTVHEILCKLSLEGDH	>sp|P07355|ANXA2_HUMAN Annexin A2 OS=Homo sapiens GN=ANXA2 PE=1 SV=2;>sp|P07355-2|ANXA2_HUMAN Isoform 2 of Annexin A2 OS=Homo sapiens GN=ANXA2;>sp|A6NMY6|AXA2L_HUMAN Putative annexin A2-like protein OS=Homo sapiens GN=ANXA2P2 PE=5 SV=2	S(0.5)T(0.5)VHEILCK	S(0)T(0)VHEILCK	1
P07355	Annexin A2;Putative annexin A2-like protein	ANXA2;ANXA2P2	S(0.5)T(0.5)VHEILCK	3	0.492626	1.407	2.30251	+		1.51888	1.30794	1.48168	0.831434	0.966612	1.03258	T	2		0.5	0.000181675	87.184	52.411	52.247	1.6364	39983000	3	P07355;P07355-2;A6NMY6	3;21;3	P07355	Annexin A2;Putative annexin A2-like protein	ANXA2;ANXA2P2	_____________MSTVHEILCKLSLEGDHS	>sp|P07355|ANXA2_HUMAN Annexin A2 OS=Homo sapiens GN=ANXA2 PE=1 SV=2;>sp|P07355-2|ANXA2_HUMAN Isoform 2 of Annexin A2 OS=Homo sapiens GN=ANXA2;>sp|A6NMY6|AXA2L_HUMAN Putative annexin A2-like protein OS=Homo sapiens GN=ANXA2P2 PE=5 SV=2	S(0.5)T(0.5)VHEILCK	S(0)T(0)VHEILCK	1
O60292	Signal-induced proliferation-associated 1-like protein 3	SIPA1L3	AFHRLS(1)R	142	0.492393	1.40678	2.32004	+		-0.764051	-0.703754	-0.768412	-1.32848	-1.31569	-1.06922	S	3		1	0.0110044	46.129	29.215	46.129	0.057666	2489800	142	O60292	142	O60292	Signal-induced proliferation-associated 1-like protein 3	SIPA1L3	TSTPASSGSKAFHRLSRRRSKDVEFQDGWPR	>sp|O60292|SI1L3_HUMAN Signal-induced proliferation-associated 1-like protein 3 OS=Homo sapiens GN=SIPA1L3 PE=1 SV=3	AFHRLS(1)R	AFHRLS(46.13)R	1
Q86UU1	Pleckstrin homology-like domain family B member 1	PHLDB1	ELPPLS(0.918)PS(0.082)LSR	461	0.49217	1.40656	2.00238	+		1.30352	1.18584	1.06294	0.580727	0.849649	0.64542	S	2		0.918241	9.35586e-17	162.67	102.74	162.67	0.19106	23437000	461	Q86UU1;Q86UU1-3;Q86UU1-2	461;461;461	Q86UU1	Pleckstrin homology-like domain family B member 1	PHLDB1	LGRRGLDSMRELPPLSPSLSRRALSPLPTRT	>sp|Q86UU1|PHLB1_HUMAN Pleckstrin homology-like domain family B member 1 OS=Homo sapiens GN=PHLDB1 PE=1 SV=1;>sp|Q86UU1-3|PHLB1_HUMAN Isoform 3 of Pleckstrin homology-like domain family B member 1 OS=Homo sapiens GN=PHLDB1;>sp|Q86UU1-2|PHLB1_HUMAN Isoform	ELPPLS(0.918)PS(0.082)LSR	ELPPLS(10.5)PS(-10.5)LS(-67.89)R	1
Q8IUC4	Rhophilin-2;Putative rhophilin-2-like protein RHPN2P1	RHPN2;RHPN2P1	S(0.003)AS(0.944)T(0.052)LCLPS(0.001)VGAARPQVK	654	0.491186	1.4056	2.52091	+		-0.0252953	0.00540924	-0.148487	-0.484894	-0.48926	-0.667776	S	3		0.943964	2.72859e-06	75.773	62.736	75.773	-0.45703	15702000	654	Q8IUC4;Q8IUC4-2;A8MT19	654;503;551	Q8IUC4	Rhophilin-2;Putative rhophilin-2-like protein RHPN2P1	RHPN2;RHPN2P1	SFLSWGTNKNRQKSASTLCLPSVGAARPQVK	>sp|Q8IUC4|RHPN2_HUMAN Rhophilin-2 OS=Homo sapiens GN=RHPN2 PE=1 SV=1;>sp|Q8IUC4-2|RHPN2_HUMAN Isoform 2 of Rhophilin-2 OS=Homo sapiens GN=RHPN2;>sp|A8MT19|RHN2P_HUMAN Putative rhophilin-2-like protein RHPN2P1 OS=Homo sapiens GN=RHPN2P1 PE=5 SV=2	S(0.003)AS(0.944)T(0.052)LCLPS(0.001)VGAARPQVK	S(-25.57)AS(12.55)T(-12.55)LCLPS(-30.07)VGAARPQVK	1
Q86V48	Leucine zipper protein 1	LUZP1	S(0.013)QRPFS(0.987)PR	745	0.490296	1.40473	1.38338	+		0.205317	0.457004	0.291262	-0.0933208	0.0349731	-0.458958	S	3		0.986617	0.00337836	58.743	34.048	58.743	-0.259	9141400	745	Q86V48;Q86V48-2;Q86V48-3	745;745;745	Q86V48	Leucine zipper protein 1	LUZP1	LPDTNGAGVKSQRPFSPREALRSRAIIKPVI	>sp|Q86V48|LUZP1_HUMAN Leucine zipper protein 1 OS=Homo sapiens GN=LUZP1 PE=1 SV=2;>sp|Q86V48-2|LUZP1_HUMAN Isoform 2 of Leucine zipper protein 1 OS=Homo sapiens GN=LUZP1;>sp|Q86V48-3|LUZP1_HUMAN Isoform 3 of Leucine zipper protein 1 OS=Homo sapiens GN=LUZ	S(0.013)QRPFS(0.987)PR	S(-18.68)QRPFS(18.68)PR	1
P49757	Protein numb homolog	NUMB	TNPS(0.169)PT(0.83)NPFS(0.001)SDLQK	636	0.490238	1.40468	1.30193	+		0.236933	0.40745	0.0901337	0.0552845	-0.376583	-0.4149	T	2		0.830397	1.81781e-09	122.49	109.09	122.49	-0.24537	17321000	636	P49757;P49757-3;P49757-2;P49757-4;P49757-8;P49757-7;P49757-6;P49757-5;P49757-9	636;625;588;577;430;441;479;490;334	P49757	Protein numb homolog	NUMB	AALENKSKQRTNPSPTNPFSSDLQKTFEIEL	>sp|P49757|NUMB_HUMAN Protein numb homolog OS=Homo sapiens GN=NUMB PE=1 SV=2;>sp|P49757-3|NUMB_HUMAN Isoform 3 of Protein numb homolog OS=Homo sapiens GN=NUMB;>sp|P49757-2|NUMB_HUMAN Isoform 2 of Protein numb homolog OS=Homo sapiens GN=NUMB;>sp|P49757-4|NU	TNPS(0.169)PT(0.83)NPFS(0.001)SDLQK	T(-38.24)NPS(-6.92)PT(6.92)NPFS(-32.1)S(-38.73)DLQK	1
Q86WB0	Nuclear-interacting partner of ALK	ZC3HC1	S(1)PGPIVSR	344	0.489119	1.40359	2.38131	+		3.86497	4.03558	4.06387	3.60146	3.48306	3.41254	S	2		0.999999	7.83243e-56	150.55	135.92	93.477	0.4929	360470000	344	Q86WB0;Q86WB0-2	344;323	Q86WB0	Nuclear-interacting partner of ALK	ZC3HC1	SQDATFSPGSEQAEKSPGPIVSRTRSWDSSS	>sp|Q86WB0|NIPA_HUMAN Nuclear-interacting partner of ALK OS=Homo sapiens GN=ZC3HC1 PE=1 SV=1;>sp|Q86WB0-2|NIPA_HUMAN Isoform 2 of Nuclear-interacting partner of ALK OS=Homo sapiens GN=ZC3HC1	S(1)PGPIVSR	S(60.04)PGPIVS(-60.04)R	1;2
Q99569	Plakophilin-4	PKP4	T(0.036)GS(0.964)VGIGNLQR	447	0.488901	1.40338	1.87234	+		-0.704315	-0.971966	-0.909281	-1.44041	-1.42649	-1.18537	S	2		0.963854	0.000188377	93.348	59.348	93.348	0.0025655	4001500	447	Q99569;Q99569-2	447;447	Q99569	Plakophilin-4	PKP4	TVELQGSQTALYRTGSVGIGNLQRTSSQRST	>sp|Q99569|PKP4_HUMAN Plakophilin-4 OS=Homo sapiens GN=PKP4 PE=1 SV=2;>sp|Q99569-2|PKP4_HUMAN Isoform 2 of Plakophilin-4 OS=Homo sapiens GN=PKP4	T(0.036)GS(0.964)VGIGNLQR	T(-14.26)GS(14.26)VGIGNLQR	1
Q07002	Cyclin-dependent kinase 18	CDK18	RFS(1)LSVPR	12	0.488462	1.40295	1.60465	+		-1.18658	-1.18613	-1.04132	-1.83929	-1.65192	-1.38821	S	3		0.999871	0.000405463	102.52	79.882	102.52	0.0087603	8862400	12	Q07002;Q07002-2;Q07002-3	12;14;14	Q07002	Cyclin-dependent kinase 18	CDK18	____MNKMKNFKRRFSLSVPRTETIEESLAE	>sp|Q07002|CDK18_HUMAN Cyclin-dependent kinase 18 OS=Homo sapiens GN=CDK18 PE=1 SV=3;>sp|Q07002-2|CDK18_HUMAN Isoform 2 of Cyclin-dependent kinase 18 OS=Homo sapiens GN=CDK18;>sp|Q07002-3|CDK18_HUMAN Isoform 3 of Cyclin-dependent kinase 18 OS=Homo sapiens	RFS(1)LSVPR	RFS(38.9)LS(-38.9)VPR	1
O60343	TBC1 domain family member 4	TBC1D4	SLT(0.002)S(0.176)S(0.821)LENIFSR	570	0.488337	1.40283	1.56371	+		-1.19249	-1.61611	-1.36981	-1.81865	-2.02961	-1.79516	S	2		0.821428	0.000435179	74.853	50	74.853	-0.018211	7707600	570	O60343;O60343-2;O60343-3	570;570;570	O60343	TBC1 domain family member 4	TBC1D4	KLDILKNKAKRSLTSSLENIFSRGANRMRGR	>sp|O60343|TBCD4_HUMAN TBC1 domain family member 4 OS=Homo sapiens GN=TBC1D4 PE=1 SV=2;>sp|O60343-2|TBCD4_HUMAN Isoform 2 of TBC1 domain family member 4 OS=Homo sapiens GN=TBC1D4;>sp|O60343-3|TBCD4_HUMAN Isoform 3 of TBC1 domain family member 4 OS=Homo sap	SLT(0.002)S(0.176)S(0.821)LENIFSR	S(-37.93)LT(-25.64)S(-6.69)S(6.69)LENIFS(-56.06)R	1
Q9P0V3	SH3 domain-binding protein 4	SH3BP4	S(1)CHDLDLLGQSPGWGQTQAVETNIVCK	296	0.487315	1.40183	1.72491	+		-0.392389	-0.251614	-0.182959	-0.901002	-0.846372	-0.541532	S	3		0.999742	1.61446e-26	96.707	87.86	96.707	-0.55404	22107000	296	Q9P0V3;Q9P0V3-2	296;296	Q9P0V3	SH3 domain-binding protein 4	SH3BP4	EDFRTAWLNHRKLARSCHDLDLLGQSPGWGQ	>sp|Q9P0V3|SH3B4_HUMAN SH3 domain-binding protein 4 OS=Homo sapiens GN=SH3BP4 PE=1 SV=1;>sp|Q9P0V3-2|SH3B4_HUMAN Isoform 2 of SH3 domain-binding protein 4 OS=Homo sapiens GN=SH3BP4	S(1)CHDLDLLGQSPGWGQTQAVETNIVCK	S(36.24)CHDLDLLGQS(-36.24)PGWGQT(-46.94)QAVET(-75.65)NIVCK	1
Q15121	Astrocytic phosphoprotein PEA-15	PEA15	QPS(1)EEEIIK	116	0.486275	1.40082	2.40072	+		5.3304	5.19202	5.37951	4.83069	4.70469	4.90773	S	2		1	1.0103e-41	179.03	137.61	101.3	-0.21861	375450000	116	Q15121;Q15121-2	116;137	Q15121	Astrocytic phosphoprotein PEA-15	PEA15	RIPSAKKYKDIIRQPSEEEIIKLAPPPKKA_	>sp|Q15121|PEA15_HUMAN Astrocytic phosphoprotein PEA-15 OS=Homo sapiens GN=PEA15 PE=1 SV=2;>sp|Q15121-2|PEA15_HUMAN Isoform 2 of Astrocytic phosphoprotein PEA-15 OS=Homo sapiens GN=PEA15	QPS(1)EEEIIK	QPS(101.3)EEEIIK	1
Q9HD64-4	X antigen family member 1	XAGE1A	VGILHLGS(1)R	20	0.485053	1.39964	2.28443	+		-1.24535	-1.25879	-1.25907	-1.73733	-1.89199	-1.58905	S	3		1	0.00428842	52.247	39.239	52.247	-0.25158	0	20	Q9HD64-4;Q9HD64	20;20	Q9HD64-4	X antigen family member 1	XAGE1A	KKKNQQLKVGILHLGSRQKKIRIQLRSQVLG	>sp|Q9HD64-4|XAGE1_HUMAN Isoform D of X antigen family member 1 OS=Homo sapiens GN=XAGE1A;>sp|Q9HD64|XAGE1_HUMAN X antigen family member 1 OS=Homo sapiens GN=XAGE1A PE=2 SV=3	VGILHLGS(1)R	VGILHLGS(52.25)R	1
Q13153	Serine/threonine-protein kinase PAK 1	PAK1	AVSETPAVPPVS(1)EDEDDDDDDATPPPVIAPRPEHTK	174	0.48262	1.39728	1.88001	+		2.7344	2.91487	2.77309	2.52381	2.22271	2.22798	S	4		0.99965	7.52754e-78	126.91	118.56	126.91	-0.17751	264250000	174	Q13153;Q13153-2	174;174	Q13153	Serine/threonine-protein kinase PAK 1	PAK1	LNVKAVSETPAVPPVSEDEDDDDDDATPPPV	>sp|Q13153|PAK1_HUMAN Serine/threonine-protein kinase PAK 1 OS=Homo sapiens GN=PAK1 PE=1 SV=2;>sp|Q13153-2|PAK1_HUMAN Isoform 2 of Serine/threonine-protein kinase PAK 1 OS=Homo sapiens GN=PAK1	AVSETPAVPPVS(1)EDEDDDDDDATPPPVIAPRPEHTK	AVS(-47.84)ET(-35.76)PAVPPVS(35.76)EDEDDDDDDAT(-41.7)PPPVIAPRPEHT(-88.76)K	1
Q14684	Ribosomal RNA processing protein 1 homolog B	RRP1B	VAEPGAEAT(0.001)S(0.009)S(0.008)T(0.024)GEES(0.731)GS(0.228)EHPPAVPMHNKR	458	0.482229	1.3969	1.71348	+		-1.59873	-1.51259	-1.58436	-1.93397	-2.29628	-1.91213	S	4		0.730669	4.31422e-09	67.553	59.795	67.553	-0.062092	6262100	458	Q14684;Q14684-2	458;440	Q14684	Ribosomal RNA processing protein 1 homolog B	RRP1B	VAEPGAEATSSTGEESGSEHPPAVPMHNKRK	>sp|Q14684|RRP1B_HUMAN Ribosomal RNA processing protein 1 homolog B OS=Homo sapiens GN=RRP1B PE=1 SV=3;>sp|Q14684-2|RRP1B_HUMAN Isoform 2 of Ribosomal RNA processing protein 1 homolog B OS=Homo sapiens GN=RRP1B	VAEPGAEAT(0.001)S(0.009)S(0.008)T(0.024)GEES(0.731)GS(0.228)EHPPAVPMHNKR	VAEPGAEAT(-28.92)S(-19.16)S(-19.56)T(-14.86)GEES(5.07)GS(-5.07)EHPPAVPMHNKR	1
P55196	Afadin	MLLT4	DLQYIT(0.031)VS(0.969)KEELSSGDSLSPDPWKR	1501	0.482104	1.39678	1.4935	+		0.472368	0.703743	0.218828	0.0156937	0.0523109	-0.119377	S	4		0.969157	2.00513e-40	124.06	107.21	124.06	0.032935	20031000	1501	P55196;P55196-5;P55196-3;P55196-1;P55196-2;P55196-6	1501;1500;1484;1484;1485;1501	P55196	Afadin	MLLT4	QPRTIERRDLQYITVSKEELSSGDSLSPDPW	>sp|P55196|AFAD_HUMAN Afadin OS=Homo sapiens GN=MLLT4 PE=1 SV=3;>sp|P55196-5|AFAD_HUMAN Isoform 5 of Afadin OS=Homo sapiens GN=MLLT4;>sp|P55196-3|AFAD_HUMAN Isoform 3 of Afadin OS=Homo sapiens GN=MLLT4;>sp|P55196-1|AFAD_HUMAN Isoform 2 of Afadin OS=Homo sa	DLQYIT(0.031)VS(0.969)KEELSSGDSLSPDPWKR	DLQY(-98.25)IT(-14.98)VS(14.98)KEELS(-41.34)S(-53.49)GDS(-70.06)LS(-84.38)PDPWKR	1
Q9UMZ2	Synergin gamma	SYNRG	SGS(0.001)LDDS(0.962)FS(0.037)DFQELPASSK	473	0.480401	1.39513	1.33008	+		0.490669	0.385635	0.194363	0.103441	-0.080431	-0.393545	S	2		0.962001	5.86264e-11	100.76	89.103	100.76	0.77984	16555000	473	Q9UMZ2;Q9UMZ2-6;Q9UMZ2-9;Q9UMZ2-4;Q9UMZ2-8;Q9UMZ2-3;Q9UMZ2-7;Q9UMZ2-5	473;312;395;395;394;395;395;473	Q9UMZ2	Synergin gamma	SYNRG	FQDFQDASKSGSLDDSFSDFQELPASSKTSN	>sp|Q9UMZ2|SYNRG_HUMAN Synergin gamma OS=Homo sapiens GN=SYNRG PE=1 SV=2;>sp|Q9UMZ2-6|SYNRG_HUMAN Isoform 5 of Synergin gamma OS=Homo sapiens GN=SYNRG;>sp|Q9UMZ2-9|SYNRG_HUMAN Isoform 8 of Synergin gamma OS=Homo sapiens GN=SYNRG;>sp|Q9UMZ2-4|SYNRG_HUMAN Is	SGS(0.001)LDDS(0.962)FS(0.037)DFQELPASSK	S(-35.55)GS(-29.11)LDDS(14.2)FS(-14.2)DFQELPAS(-73.92)S(-78.71)K	1
P09543	2',3'-cyclic-nucleotide 3'-phosphodiesterase	CNP	NQWQLS(1)ADDLKK	170	0.480111	1.39485	1.68325	+		0.824203	1.15867	0.774733	0.348337	0.50827	0.460669	S	3		1	0.00159528	64.104	50.02	40.278	0.39275	8719200	170	P09543;P09543-2	170;150	P09543	2',3'-cyclic-nucleotide 3'-phosphodiesterase	CNP	RLDCAQLKEKNQWQLSADDLKKLKPGLEKDF	>sp|P09543|CN37_HUMAN 2',3'-cyclic-nucleotide 3'-phosphodiesterase OS=Homo sapiens GN=CNP PE=1 SV=2;>sp|P09543-2|CN37_HUMAN Isoform CNPI of 2',3'-cyclic-nucleotide 3'-phosphodiesterase OS=Homo sapiens GN=CNP	NQWQLS(1)ADDLKK	NQWQLS(40.28)ADDLKK	1
P49792	E3 SUMO-protein ligase RanBP2	RANBP2	LPPTFFCGVCS(0.5)DT(0.5)DEDNGNGEDFQSELQK	2741	0.479733	1.39449	2.07536	+		0.865452	0.917889	0.765871	0.51193	0.207294	0.390787	S	3		0.499985	2.45634e-22	88.244	79.774	88.244	-0.14976	76082000	2741	P49792	2741	P49792	E3 SUMO-protein ligase RanBP2	RANBP2	ADTLKLPPTFFCGVCSDTDEDNGNGEDFQSE	>sp|P49792|RBP2_HUMAN E3 SUMO-protein ligase RanBP2 OS=Homo sapiens GN=RANBP2 PE=1 SV=2	LPPTFFCGVCS(0.5)DT(0.5)DEDNGNGEDFQSELQK	LPPT(-42.33)FFCGVCS(0)DT(0)DEDNGNGEDFQS(-56.47)ELQK	1
P49792	E3 SUMO-protein ligase RanBP2	RANBP2	LPPTFFCGVCS(0.5)DT(0.5)DEDNGNGEDFQSELQK	2743	0.479733	1.39449	2.07536	+		0.865452	0.917889	0.765871	0.51193	0.207294	0.390787	T	3		0.499985	2.45634e-22	88.244	79.774	88.244	-0.14976	76082000	2743	P49792	2743	P49792	E3 SUMO-protein ligase RanBP2	RANBP2	TLKLPPTFFCGVCSDTDEDNGNGEDFQSELQ	>sp|P49792|RBP2_HUMAN E3 SUMO-protein ligase RanBP2 OS=Homo sapiens GN=RANBP2 PE=1 SV=2	LPPTFFCGVCS(0.5)DT(0.5)DEDNGNGEDFQSELQK	LPPT(-42.33)FFCGVCS(0)DT(0)DEDNGNGEDFQS(-56.47)ELQK	1
Q14980	Nuclear mitotic apparatus protein 1	NUMA1	SQAPLESSLDS(0.003)LGDVFLDS(0.997)GRK	1800	0.479595	1.39435	2.25257	+		-1.20275	-1.36508	-1.23871	-1.65186	-1.89245	-1.70101	S	3		0.996729	1.90908e-05	65.765	57.294	65.765	0.19739	6519400	1800	Q14980;Q14980-2;Q14980-5	1800;1786;664	Q14980	Nuclear mitotic apparatus protein 1	NUMA1	PLESSLDSLGDVFLDSGRKTRSARRRTTQII	>sp|Q14980|NUMA1_HUMAN Nuclear mitotic apparatus protein 1 OS=Homo sapiens GN=NUMA1 PE=1 SV=2;>sp|Q14980-2|NUMA1_HUMAN Isoform 2 of Nuclear mitotic apparatus protein 1 OS=Homo sapiens GN=NUMA1;>sp|Q14980-5|NUMA1_HUMAN Isoform 5 of Nuclear mitotic apparatus	SQAPLESSLDS(0.003)LGDVFLDS(0.997)GRK	S(-61.56)QAPLES(-42.18)S(-38.01)LDS(-25.14)LGDVFLDS(25.14)GRK	1
Q14CB8	Rho GTPase-activating protein 19	ARHGAP19	S(0.956)FS(0.044)GLIK	422	0.479214	1.39398	3.32911	+		0.340557	0.356464	0.235691	-0.197197	-0.117239	-0.190495	S	2		0.955749	0.00655855	74.173	19.191	74.173	-0.038814	0	422	Q14CB8;Q14CB8-4;Q14CB8-6;Q14CB8-7;Q14CB8-3;Q14CB8-2	422;40;393;407;413;422	Q14CB8	Rho GTPase-activating protein 19	ARHGAP19	REPSTSQVQKRARSRSFSGLIKRKVLGNQMM	>sp|Q14CB8|RHG19_HUMAN Rho GTPase-activating protein 19 OS=Homo sapiens GN=ARHGAP19 PE=1 SV=1;>sp|Q14CB8-4|RHG19_HUMAN Isoform 4 of Rho GTPase-activating protein 19 OS=Homo sapiens GN=ARHGAP19;>sp|Q14CB8-6|RHG19_HUMAN Isoform 6 of Rho GTPase-activating pro	S(0.956)FS(0.044)GLIK	S(13.34)FS(-13.34)GLIK	1
O60504	Vinexin	SORBS3	LCDDGPQLPT(0.016)S(0.984)PR	530	0.478347	1.39315	2.27963	+		5.0703	5.19632	4.98808	4.61855	4.70734	4.49376	S	2		0.983588	6.20053e-96	214.54	169.71	214.54	-0.43274	660380000	530	O60504;O60504-2	530;188	O60504	Vinexin	SORBS3	EPRLRLCDDGPQLPTSPRLTAAARSARHPSS	>sp|O60504|VINEX_HUMAN Vinexin OS=Homo sapiens GN=SORBS3 PE=1 SV=2;>sp|O60504-2|VINEX_HUMAN Isoform Beta of Vinexin OS=Homo sapiens GN=SORBS3	LCDDGPQLPT(0.016)S(0.984)PR	LCDDGPQLPT(-17.78)S(17.78)PR	1
Q9C0G0	Zinc finger protein 407	ZNF407	EQIS(0.139)S(0.861)EPEDFAQPGDVYSQR	994	0.478141	1.39295	2.00802	+		-1.22509	-1.36005	-1.33271	-1.60593	-1.81735	-1.929	S	2		0.860756	8.45014e-05	67.827	60.352	67.827	-0.059058	13696000	994	Q9C0G0;Q9C0G0-3;Q9C0G0-2	994;994;994	Q9C0G0	Zinc finger protein 407	ZNF407	GEVNSHLLDKKEQISSEPEDFAQPGDVYSQR	>sp|Q9C0G0|ZN407_HUMAN Zinc finger protein 407 OS=Homo sapiens GN=ZNF407 PE=1 SV=2;>sp|Q9C0G0-3|ZN407_HUMAN Isoform 3 of Zinc finger protein 407 OS=Homo sapiens GN=ZNF407;>sp|Q9C0G0-2|ZN407_HUMAN Isoform 2 of Zinc finger protein 407 OS=Homo sapiens GN=ZNF4	EQIS(0.139)S(0.861)EPEDFAQPGDVYSQR	EQIS(-7.92)S(7.92)EPEDFAQPGDVY(-39.49)S(-43.8)QR	1
Q96DR7	Rho guanine nucleotide exchange factor 26	ARHGEF26	AVVSGFDFDSPT(0.003)S(0.982)S(0.015)K	332	0.477971	1.39278	1.89125	+		0.623051	0.398294	0.539898	-0.115757	0.0458717	0.197216	S	2		0.981813	4.09651e-51	174.87	152.78	174.87	0.56298	25236000	332	Q96DR7;Q96DR7-3;Q96DR7-4	332;332;332	Q96DR7	Rho guanine nucleotide exchange factor 26	ARHGEF26	YRRAVVSGFDFDSPTSSKKKNRMSQPVLKVV	>sp|Q96DR7|ARHGQ_HUMAN Rho guanine nucleotide exchange factor 26 OS=Homo sapiens GN=ARHGEF26 PE=1 SV=4;>sp|Q96DR7-3|ARHGQ_HUMAN Isoform 2 of Rho guanine nucleotide exchange factor 26 OS=Homo sapiens GN=ARHGEF26;>sp|Q96DR7-4|ARHGQ_HUMAN Isoform 3 of Rho gua	AVVSGFDFDSPT(0.003)S(0.982)S(0.015)K	AVVS(-110.34)GFDFDS(-38.24)PT(-24.91)S(18.2)S(-18.2)K	1
Q86WB0	Nuclear-interacting partner of ALK	ZC3HC1	SMGTGDTPGLEVPS(0.022)S(0.978)PLRK	395	0.477481	1.39231	3.83941	+		3.66436	3.77287	3.72634	3.23724	3.26744	3.22644	S	3		0.97843	5.23212e-208	241.13	197.97	241.13	-0.11611	315400000	395	Q86WB0;Q86WB0-2	395;374	Q86WB0	Nuclear-interacting partner of ALK	ZC3HC1	RSMGTGDTPGLEVPSSPLRKAKRARLCSSSS	>sp|Q86WB0|NIPA_HUMAN Nuclear-interacting partner of ALK OS=Homo sapiens GN=ZC3HC1 PE=1 SV=1;>sp|Q86WB0-2|NIPA_HUMAN Isoform 2 of Nuclear-interacting partner of ALK OS=Homo sapiens GN=ZC3HC1	SMGTGDTPGLEVPS(0.022)S(0.978)PLRK	S(-149.97)MGT(-135.67)GDT(-106.28)PGLEVPS(-16.57)S(16.57)PLRK	1
P16403	Histone H1.2	HIST1H1C	S(0.961)ET(0.039)APAAPAAAPPAEK	2	0.477475	1.3923	2.20525	+		-0.661621	-0.521538	-0.702972	-0.961901	-1.174	-1.18265	S	2		0.961431	8.67884e-07	102.98	13.967	102.98	0.16919	4176200	2	P16403	2	P16403	Histone H1.2	HIST1H1C	______________MSETAPAAPAAAPPAEK	>sp|P16403|H12_HUMAN Histone H1.2 OS=Homo sapiens GN=HIST1H1C PE=1 SV=2	S(0.961)ET(0.039)APAAPAAAPPAEK	S(13.97)ET(-13.97)APAAPAAAPPAEK	1
Q8IWX8	Calcium homeostasis endoplasmic reticulum protein	CHERP	S(0.006)YS(0.994)FIAR	904	0.477358	1.39219	1.72036	+		-0.709324	-0.880778	-0.937857	-1.47079	-1.11795	-1.37129	S	2		0.993594	0.0107262	66.27	39.828	66.27	0.53744	1445400	904	Q8IWX8	904	Q8IWX8	Calcium homeostasis endoplasmic reticulum protein	CHERP	ALDDPYENYRRNKSYSFIARMKARDECK___	>sp|Q8IWX8|CHERP_HUMAN Calcium homeostasis endoplasmic reticulum protein OS=Homo sapiens GN=CHERP PE=1 SV=3	S(0.006)YS(0.994)FIAR	S(-21.92)Y(-46.63)S(21.92)FIAR	1
Q00536	Cyclin-dependent kinase 16	CDK16	QLS(0.992)MT(0.008)LR	12	0.476424	1.39129	1.50757	+		-0.895237	-0.798364	-0.456446	-1.12466	-1.31344	-1.14122	S	2		0.991556	0.00556729	78.556	40.829	78.556	0.0062223	4394300	12	Q00536;Q00536-2;Q00536-3	12;86;18	Q00536	Cyclin-dependent kinase 16	CDK16	____MDRMKKIKRQLSMTLRGGRGIDKTNGA	>sp|Q00536|CDK16_HUMAN Cyclin-dependent kinase 16 OS=Homo sapiens GN=CDK16 PE=1 SV=1;>sp|Q00536-2|CDK16_HUMAN Isoform 2 of Cyclin-dependent kinase 16 OS=Homo sapiens GN=CDK16;>sp|Q00536-3|CDK16_HUMAN Isoform 3 of Cyclin-dependent kinase 16 OS=Homo sapiens	QLS(0.992)MT(0.008)LR	QLS(20.7)MT(-20.7)LR	1
Q86WW8	Cytochrome c oxidase assembly factor 5	COA5	EDLGACLLQSDCVVQEGKS(1)PR	37	0.476251	1.39112	2.09412	+		-0.525511	-0.717924	-0.695852	-0.990998	-1.25381	-1.12324	S	3		0.999514	1.44823e-16	102.21	91.585	102.21	-0.11056	8419700	37	Q86WW8	37	Q86WW8	Cytochrome c oxidase assembly factor 5	COA5	GACLLQSDCVVQEGKSPRQCLKEGYCNSLKY	>sp|Q86WW8|COA5_HUMAN Cytochrome c oxidase assembly factor 5 OS=Homo sapiens GN=COA5 PE=1 SV=1	EDLGACLLQSDCVVQEGKS(1)PR	EDLGACLLQS(-33.14)DCVVQEGKS(33.14)PR	1
Q13153	Serine/threonine-protein kinase PAK 1	PAK1	S(1)VIEPLPVTPTR	204	0.474781	1.38971	2.17199	+		-0.174669	-0.117256	-0.13183	-0.786611	-0.583215	-0.478273	S	2		0.999812	2.32338e-10	125.36	103.68	125.36	0.1601	13393000	204	Q13153;Q13153-2	204;204	Q13153	Serine/threonine-protein kinase PAK 1	PAK1	VIAPRPEHTKSVYTRSVIEPLPVTPTRDVAT	>sp|Q13153|PAK1_HUMAN Serine/threonine-protein kinase PAK 1 OS=Homo sapiens GN=PAK1 PE=1 SV=2;>sp|Q13153-2|PAK1_HUMAN Isoform 2 of Serine/threonine-protein kinase PAK 1 OS=Homo sapiens GN=PAK1	S(1)VIEPLPVTPTR	S(37.26)VIEPLPVT(-37.26)PT(-62.04)R	1
Q6UB98	Ankyrin repeat domain-containing protein 12	ANKRD12	T(0.006)CLS(0.864)PGS(0.096)S(0.031)EMS(0.003)LQPDLVR	568	0.47441	1.38935	3.86163	+		-1.58169	-1.66335	-1.60724	-2.09464	-2.1296	-2.05127	S	2		0.864076	0.00037631	61.616	53.302	61.616	0.37268	3748000	568	Q6UB98;Q6UB98-2	568;545	Q6UB98	Ankyrin repeat domain-containing protein 12	ANKRD12	KQSTPLKQEHTKTCLSPGSSEMSLQPDLVRY	>sp|Q6UB98|ANR12_HUMAN Ankyrin repeat domain-containing protein 12 OS=Homo sapiens GN=ANKRD12 PE=1 SV=3;>sp|Q6UB98-2|ANR12_HUMAN Isoform 2 of Ankyrin repeat domain-containing protein 12 OS=Homo sapiens GN=ANKRD12	T(0.006)CLS(0.864)PGS(0.096)S(0.031)EMS(0.003)LQPDLVR	T(-21.94)CLS(9.53)PGS(-9.53)S(-14.46)EMS(-24.45)LQPDLVR	1
Q5SW79	Centrosomal protein of 170 kDa	CEP170	S(0.028)ES(0.957)LDPDS(0.012)S(0.003)MDTTLILK	881	0.474154	1.3891	2.62678	+		1.1681	1.05713	1.23601	0.592222	0.74437	0.702185	S	2		0.956576	5.25034e-07	81.807	64.661	81.807	-0.52328	5370900	881	Q5SW79;Q5SW79-3;Q5SW79-2	881;783;783	Q5SW79	Centrosomal protein of 170 kDa	CEP170	SLALTSASRIRERSESLDPDSSMDTTLILKD	>sp|Q5SW79|CE170_HUMAN Centrosomal protein of 170 kDa OS=Homo sapiens GN=CEP170 PE=1 SV=1;>sp|Q5SW79-3|CE170_HUMAN Isoform 3 of Centrosomal protein of 170 kDa OS=Homo sapiens GN=CEP170;>sp|Q5SW79-2|CE170_HUMAN Isoform 2 of Centrosomal protein of 170 kDa OS	S(0.028)ES(0.957)LDPDS(0.012)S(0.003)MDTTLILK	S(-15.27)ES(15.27)LDPDS(-19.07)S(-25.09)MDT(-38.21)T(-44.04)LILK	1
P07814	Bifunctional glutamate/proline--tRNA ligase;Glutamate--tRNA ligase;Proline--tRNA ligase	EPRS	EYIPGQPPLSQS(0.002)S(0.003)DS(0.141)S(0.853)PT(0.002)R	886	0.473834	1.3888	1.62574	+		2.52927	2.63785	2.29882	2.17311	2.00278	1.86855	S	2		0.852803	1.00407e-117	206.18	174.9	206.18	-0.076864	143950000	886	P07814	886	P07814	Bifunctional glutamate/proline--tRNA ligase;Glutamate--tRNA ligase;Proline--tRNA ligase	EPRS	EYIPGQPPLSQSSDSSPTRNSEPAGLETPEA	>sp|P07814|SYEP_HUMAN Bifunctional glutamate/proline--tRNA ligase OS=Homo sapiens GN=EPRS PE=1 SV=5	EYIPGQPPLSQS(0.002)S(0.003)DS(0.141)S(0.853)PT(0.002)R	EY(-118.04)IPGQPPLS(-44.06)QS(-25.6)S(-24.94)DS(-7.83)S(7.83)PT(-27.34)R	1
O95819	Mitogen-activated protein kinase kinase kinase kinase 4	MAP4K4	KGS(1)VVNVNPTNTRPQSDTPEIR	900	0.47356	1.38853	2.10179	+		0.180555	0.164589	0.169697	-0.209059	-0.494055	-0.202725	S	4		0.999927	8.30371e-68	158.13	133.62	158.13	-0.027398	22504000	900	O95819;O95819-5;O95819-4;O95819-2;O95819-3	900;895;818;872;980	O95819	Mitogen-activated protein kinase kinase kinase kinase 4	MAP4K4	GMRPEAIRQDPTRKGSVVNVNPTNTRPQSDT	>sp|O95819|M4K4_HUMAN Mitogen-activated protein kinase kinase kinase kinase 4 OS=Homo sapiens GN=MAP4K4 PE=1 SV=2;>sp|O95819-5|M4K4_HUMAN Isoform 5 of Mitogen-activated protein kinase kinase kinase kinase 4 OS=Homo sapiens GN=MAP4K4;>sp|O95819-4|M4K4_HUMAN	KGS(1)VVNVNPTNTRPQSDTPEIR	KGS(42.68)VVNVNPT(-42.68)NT(-47.35)RPQS(-62.81)DT(-73.45)PEIR	1
O00567	Nucleolar protein 56	NOP56	S(0.728)FS(0.258)KEELMS(0.266)S(0.682)DLEET(0.062)AGS(0.002)T(0.001)SIPK	511	0.473534	1.38851	1.38966	+		0.0239258	-0.351421	-0.28286	-0.475084	-0.705365	-0.850507	S	3		0.728288	0.000285566	56.648	48.754	56.648	0.66225	20687000	511	O00567	511	O00567	Nucleolar protein 56	NOP56	MEDPSISFSKPKKKKSFSKEELMSSDLEETA	>sp|O00567|NOP56_HUMAN Nucleolar protein 56 OS=Homo sapiens GN=NOP56 PE=1 SV=4	S(0.728)FS(0.258)KEELMS(0.266)S(0.682)DLEET(0.062)AGS(0.002)T(0.001)SIPK	S(4.79)FS(-4.79)KEELMS(-4.45)S(4.45)DLEET(-10.9)AGS(-25.11)T(-29.4)S(-33.95)IPK	1;2
Q8IY81	pre-rRNA processing protein FTSJ3	FTSJ3	TEIMS(0.999)PLY(0.001)QDEAPK	584	0.472665	1.38767	1.93342	+		-0.358872	-0.489563	-0.624878	-0.840491	-0.951446	-1.09937	S	2		0.998711	0.000111787	100.04	82.413	100.04	-0.23894	25294000	584	Q8IY81	584	Q8IY81	pre-rRNA processing protein FTSJ3	FTSJ3	QLPQTPPSCLKTEIMSPLYQDEAPKGTEASS	>sp|Q8IY81|SPB1_HUMAN pre-rRNA processing protein FTSJ3 OS=Homo sapiens GN=FTSJ3 PE=1 SV=2	TEIMS(0.999)PLY(0.001)QDEAPK	T(-37.1)EIMS(29.6)PLY(-29.6)QDEAPK	1
Q12888	Tumor suppressor p53-binding protein 1	TP53BP1	ETAVPGPLGIEDIS(0.99)PNLS(0.009)PDDK	1426	0.472515	1.38753	1.94248	+		-0.293734	-0.49964	-0.474489	-0.732807	-1.01802	-0.934582	S	3		0.990422	0.000131746	51.31	44.874	45.941	0.4383	10320000	1426	Q12888;Q12888-2;Q12888-3	1426;1431;1431	Q12888	Tumor suppressor p53-binding protein 1	TP53BP1	TRETAVPGPLGIEDISPNLSPDDKSFSRVVP	>sp|Q12888|TP53B_HUMAN Tumor suppressor p53-binding protein 1 OS=Homo sapiens GN=TP53BP1 PE=1 SV=2;>sp|Q12888-2|TP53B_HUMAN Isoform 2 of Tumor suppressor p53-binding protein 1 OS=Homo sapiens GN=TP53BP1;>sp|Q12888-3|TP53B_HUMAN Isoform 3 of Tumor suppresso	ETAVPGPLGIEDIS(0.99)PNLS(0.009)PDDK	ET(-34.14)AVPGPLGIEDIS(20.32)PNLS(-20.32)PDDK	1
Q5XPI4	E3 ubiquitin-protein ligase RNF123	RNF123	PGWLS(0.376)S(0.54)PT(0.085)LGR	675	0.472431	1.38744	1.86077	+		-0.312014	-0.0867386	-0.305036	-0.827471	-0.542854	-0.750755	S	2		0.539679	0.000318773	103.46	80.344	103.46	-0.019072	2902700	675	Q5XPI4;Q5XPI4-2	675;675	Q5XPI4	E3 ubiquitin-protein ligase RNF123	RNF123	AVGGPLPLPRPGWLSSPTLGRANRFLSTAAV	>sp|Q5XPI4|RN123_HUMAN E3 ubiquitin-protein ligase RNF123 OS=Homo sapiens GN=RNF123 PE=1 SV=1;>sp|Q5XPI4-2|RN123_HUMAN Isoform 2 of E3 ubiquitin-protein ligase RNF123 OS=Homo sapiens GN=RNF123	PGWLS(0.376)S(0.54)PT(0.085)LGR	PGWLS(-1.57)S(1.57)PT(-8.04)LGR	1
O94885	SAM and SH3 domain-containing protein 1	SASH1	T(0.869)CS(0.131)FGGFDLTNR	405	0.470864	1.38594	2.02627	+		0.89604	0.613052	0.737379	0.394442	0.216665	0.222773	T	2		0.869386	2.78009e-15	131.48	106.24	131.48	0.033339	30754000	405	O94885	405	O94885	SAM and SH3 domain-containing protein 1	SASH1	EGEMKKGLGSLSHGRTCSFGGFDLTNRSLHV	>sp|O94885|SASH1_HUMAN SAM and SH3 domain-containing protein 1 OS=Homo sapiens GN=SASH1 PE=1 SV=3	T(0.869)CS(0.131)FGGFDLTNR	T(8.23)CS(-8.23)FGGFDLT(-42.22)NR	1
O15085	Rho guanine nucleotide exchange factor 11	ARHGEF11	NSVLS(0.08)DPGLDS(0.908)PRT(0.577)S(0.434)PVIMAR	254	0.469412	1.38454	1.35917	+		-1.24474	-1.45863	-1.61423	-1.92176	-1.69325	-2.11082	T	3		0.577251	5.48615e-07	79.407	61.843	79.407	-0.27209	6549400	254	O15085;O15085-2	254;294	O15085	Rho guanine nucleotide exchange factor 11	ARHGEF11	NRNSVLSDPGLDSPRTSPVIMARVAQHHRRQ	>sp|O15085|ARHGB_HUMAN Rho guanine nucleotide exchange factor 11 OS=Homo sapiens GN=ARHGEF11 PE=1 SV=1;>sp|O15085-2|ARHGB_HUMAN Isoform 2 of Rho guanine nucleotide exchange factor 11 OS=Homo sapiens GN=ARHGEF11	NSVLS(0.08)DPGLDS(0.908)PRT(0.577)S(0.434)PVIMAR	NS(-33.42)VLS(-10.95)DPGLDS(10.95)PRT(1.3)S(-1.3)PVIMAR	2
Q86X51	Uncharacterized protein CXorf67	CXorf67	AS(1)PPVWHAVR	397	0.467795	1.38299	2.51152	+		4.34655	4.33419	4.19836	3.82188	3.92341	3.73042	S	3		1	1.28299e-99	184.6	171.15	65.179	1.0464	666460000	397	Q86X51	397	Q86X51	Uncharacterized protein CXorf67	CXorf67	QSRSGSPDPEVPSRASPPVWHAVRMRASSPS	>sp|Q86X51|CX067_HUMAN Uncharacterized protein CXorf67 OS=Homo sapiens GN=CXorf67 PE=2 SV=1	AS(1)PPVWHAVR	AS(65.18)PPVWHAVR	1;2
Q96GV9	UNC119-binding protein C5orf30	C5orf30	S(0.984)LDY(0.016)LNLDK	167	0.467618	1.38282	1.6756	+		-1.09972	-1.3645	-1.42231	-1.75553	-1.90357	-1.63028	S	2		0.983981	0.00442379	52.576	33.951	52.576	0.56103	7073600	167	Q96GV9	167	Q96GV9	UNC119-binding protein C5orf30	C5orf30	PLPLCLLKGKRAHSKSLDYLNLDKMIKEPAD	>sp|Q96GV9|CE030_HUMAN UNC119-binding protein C5orf30 OS=Homo sapiens GN=C5orf30 PE=1 SV=1	S(0.984)LDY(0.016)LNLDK	S(17.88)LDY(-17.88)LNLDK	1
O94868	FCH and double SH3 domains protein 2	FCHSD2	S(0.156)S(0.844)LYFPR	675	0.467522	1.38273	2.95784	+		-1.95443	-1.97373	-1.79923	-2.38964	-2.37536	-2.36496	S	2		0.844135	0.0197151	48.794	35.757	48.794	0.24514	1231900	675	O94868;O94868-2	675;619	O94868	FCH and double SH3 domains protein 2	FCHSD2	DQPPSSPYPSPDKRSSLYFPRSPSANEKSLH	>sp|O94868|FCSD2_HUMAN F-BAR and double SH3 domains protein 2 OS=Homo sapiens GN=FCHSD2 PE=1 SV=3;>sp|O94868-2|FCSD2_HUMAN Isoform 2 of F-BAR and double SH3 domains protein 2 OS=Homo sapiens GN=FCHSD2	S(0.156)S(0.844)LYFPR	S(-7.35)S(7.35)LY(-34.01)FPR	1
Q9Y696	Chloride intracellular channel protein 4	CLIC4	DEFT(0.041)NT(0.041)CPS(0.904)DKEVEIAY(0.01)S(0.004)DVAK	236	0.466026	1.3813	2.07374	+		-1.33632	-1.59461	-1.64375	-2.00267	-2.00759	-1.9625	S	3		0.904047	0.00119972	40.208	32.79	40.208	0.10151	1675900	236	Q9Y696	236	Q9Y696	Chloride intracellular channel protein 4	CLIC4	LTNAYSRDEFTNTCPSDKEVEIAYSDVAKRL	>sp|Q9Y696|CLIC4_HUMAN Chloride intracellular channel protein 4 OS=Homo sapiens GN=CLIC4 PE=1 SV=4	DEFT(0.041)NT(0.041)CPS(0.904)DKEVEIAY(0.01)S(0.004)DVAK	DEFT(-13.44)NT(-13.44)CPS(13.44)DKEVEIAY(-19.6)S(-23.34)DVAK	1
P18887	DNA repair protein XRCC1	XRCC1	TKPTQAAGPS(0.208)S(0.783)PQKPPT(0.008)PEETK	447	0.465895	1.38117	1.42111	+		0.423843	0.459566	0.27865	0.130524	-0.0160236	-0.350124	S	4		0.783364	4.7891e-11	83.879	76.593	83.879	0.15732	22423000	447	P18887	447	P18887	DNA repair protein XRCC1	XRCC1	QPQTKTKPTQAAGPSSPQKPPTPEETKAASP	>sp|P18887|XRCC1_HUMAN DNA repair protein XRCC1 OS=Homo sapiens GN=XRCC1 PE=1 SV=2	TKPTQAAGPS(0.208)S(0.783)PQKPPT(0.008)PEETK	T(-38.84)KPT(-33.85)QAAGPS(-5.75)S(5.75)PQKPPT(-20.01)PEET(-42.26)K	1
P85037	Forkhead box protein K1	FOXK1	SGGLQT(1)PECLSR	436	0.465219	1.38053	1.89673	+		2.03047	1.77314	1.8452	1.55154	1.41503	1.28659	T	2		0.999893	8.99534e-27	169.67	140.53	169.67	-0.325	33805000	436	P85037;P85037-2	436;273	P85037	Forkhead box protein K1	FOXK1	PTHPGLMSPRSGGLQTPECLSREGSPIPHDP	>sp|P85037|FOXK1_HUMAN Forkhead box protein K1 OS=Homo sapiens GN=FOXK1 PE=1 SV=1;>sp|P85037-2|FOXK1_HUMAN Isoform 2 of Forkhead box protein K1 OS=Homo sapiens GN=FOXK1	SGGLQT(1)PECLSR	S(-39.73)GGLQT(39.73)PECLS(-66.49)R	1;2
Q86X51	Uncharacterized protein CXorf67	CXorf67	SISTPS(1)PESLR	465	0.465009	1.38033	1.70757	+		6.56309	6.49439	6.49661	6.27146	6.03511	5.8525	S	2		0.999942	1.28013e-133	232.28	168.67	232.28	-0.11542	1887600000	465	Q86X51	465	Q86X51	Uncharacterized protein CXorf67	CXorf67	SPSPEFLGLRSISTPSPESLRYALMPEFYAL	>sp|Q86X51|CX067_HUMAN Uncharacterized protein CXorf67 OS=Homo sapiens GN=CXorf67 PE=2 SV=1	SISTPS(1)PESLR	S(-88.37)IS(-62.72)T(-45.73)PS(45.18)PES(-45.18)LR	1;2
Q6PKG0	La-related protein 1	LARP1	GLS(0.024)AS(0.424)LPDLDS(0.552)ENWIEVK	554	0.464519	1.37986	1.72835	+		-0.693138	-0.924569	-0.635727	-1.36727	-1.07972	-1.2	S	2		0.551987	0.000403832	60.489	48.288	60.489	0.15067	781540000	554	Q6PKG0;Q6PKG0-3	554;477	Q6PKG0	La-related protein 1	LARP1	KTLPKGLSASLPDLDSENWIEVKKRPRPSPA	>sp|Q6PKG0|LARP1_HUMAN La-related protein 1 OS=Homo sapiens GN=LARP1 PE=1 SV=2;>sp|Q6PKG0-3|LARP1_HUMAN Isoform 2 of La-related protein 1 OS=Homo sapiens GN=LARP1	GLS(0.024)AS(0.424)LPDLDS(0.552)ENWIEVK	GLS(-13.54)AS(-1.15)LPDLDS(1.15)ENWIEVK	1
P23528	Cofilin-1	CFL1	AS(0.999)GVAVS(0.001)DGVIK	3	0.46444	1.37978	2.54351	+		2.22881	2.2825	2.24986	1.70221	1.92671	1.73894	S	2		0.999493	6.578e-42	187.08	139.03	187.08	0.20544	55149000	3	P23528	3	P23528	Cofilin-1	CFL1	_____________MASGVAVSDGVIKVFNDM	>sp|P23528|COF1_HUMAN Cofilin-1 OS=Homo sapiens GN=CFL1 PE=1 SV=3	AS(0.999)GVAVS(0.001)DGVIK	AS(32.95)GVAVS(-32.95)DGVIK	1
Q14241	Transcription elongation factor B polypeptide 3	TCEB3	S(0.998)LGS(0.002)LPK	410	0.463334	1.37872	1.7445	+		-0.311188	-0.170477	-0.272184	-0.534802	-0.688349	-0.920702	S	2		0.998482	0.0230366	46.001	12.624	46.001	-0.57138	2488000	410	Q14241	410	Q14241	Transcription elongation factor B polypeptide 3	TCEB3	LKTPEGKVKTNLDRKSLGSLPKVEETDMEDE	>sp|Q14241|ELOA1_HUMAN Transcription elongation factor B polypeptide 3 OS=Homo sapiens GN=TCEB3 PE=1 SV=2	S(0.998)LGS(0.002)LPK	S(28.18)LGS(-28.18)LPK	1
Q8TF74	WAS/WASL-interacting protein family member 2	WIPF2	S(1)FLDDFESK	391	0.463095	1.3785	1.42473	+		-0.68223	-0.787219	-0.502886	-1.24453	-1.24945	-0.867639	S	2		0.999891	0.00180328	65.179	49.041	65.179	0.74384	1829100	391	Q8TF74;Q8TF74-2	391;241	Q8TF74	WAS/WASL-interacting protein family member 2	WIPF2	PPLRNGHRDSITTVRSFLDDFESKYSFHPVE	>sp|Q8TF74|WIPF2_HUMAN WAS/WASL-interacting protein family member 2 OS=Homo sapiens GN=WIPF2 PE=1 SV=1;>sp|Q8TF74-2|WIPF2_HUMAN Isoform 2 of WAS/WASL-interacting protein family member 2 OS=Homo sapiens GN=WIPF2	S(1)FLDDFESK	S(39.62)FLDDFES(-39.62)K	1
Q9H063	Repressor of RNA polymerase III transcription MAF1 homolog	MAF1	QFCQEGQPHVLEALS(0.997)PPQT(0.173)S(0.047)GLS(0.729)PS(0.054)R	68	0.462209	1.37765	1.34441	+		-0.219641	-0.507202	-0.475462	-0.891412	-1.07698	-0.620542	S	3		0.728643	4.76054e-89	158.78	144.2	95.13	-0.1751	42359000	68	Q9H063	68	Q9H063	Repressor of RNA polymerase III transcription MAF1 homolog	MAF1	PHVLEALSPPQTSGLSPSRLSKSQGGEEEGP	>sp|Q9H063|MAF1_HUMAN Repressor of RNA polymerase III transcription MAF1 homolog OS=Homo sapiens GN=MAF1 PE=1 SV=2	QFCQEGQPHVLEALS(0.997)PPQT(0.173)S(0.047)GLS(0.729)PS(0.054)R	QFCQEGQPHVLEALS(25.89)PPQT(-6.29)S(-11.97)GLS(6.29)PS(-11.28)R	1;2
Q08050	Forkhead box protein M1	FOXM1	VES(1)PPLEEWPSPAPSFK	481	0.461894	1.37735	1.57804	+		1.12184	1.29101	1.20643	0.594356	0.993359	0.645882	S	3		0.999999	2.31183e-08	111.57	90.974	82.609	-0.25187	30502000	481	Q08050;Q08050-2;Q08050-3	481;466;519	Q08050	Forkhead box protein M1	FOXM1	PGEEMPHLARPIKVESPPLEEWPSPAPSFKE	>sp|Q08050|FOXM1_HUMAN Forkhead box protein M1 OS=Homo sapiens GN=FOXM1 PE=1 SV=3;>sp|Q08050-2|FOXM1_HUMAN Isoform 2 of Forkhead box protein M1 OS=Homo sapiens GN=FOXM1;>sp|Q08050-3|FOXM1_HUMAN Isoform 4 of Forkhead box protein M1 OS=Homo sapiens GN=FOXM1	VES(1)PPLEEWPSPAPSFK	VES(58.97)PPLEEWPS(-58.97)PAPS(-78.63)FK	1
P46013	Antigen KI-67	MKI67	ELFQT(1)PICTDKPTTHEK	2203	0.461893	1.37735	2.38633	+		0.973688	0.762678	0.738653	0.331442	0.349619	0.408279	T	4		0.999815	2.09742e-05	77.221	60.909	77.221	-0.14835	20543000	2203	P46013;P46013-2	2203;1843	P46013	Antigen KI-67	MKI67	AQPLEDLAGLKELFQTPICTDKPTTHEKTTK	>sp|P46013|KI67_HUMAN Antigen KI-67 OS=Homo sapiens GN=MKI67 PE=1 SV=2;>sp|P46013-2|KI67_HUMAN Isoform Short of Antigen KI-67 OS=Homo sapiens GN=MKI67	ELFQT(1)PICTDKPTTHEK	ELFQT(37.56)PICT(-37.56)DKPT(-51.23)T(-55.65)HEK	1;2
Q9UPT8	Zinc finger CCCH domain-containing protein 4	ZC3H4	AAKPGPAEAPS(0.198)PT(0.773)AS(0.026)PS(0.002)GDAS(0.001)PPATAPYDPR	1106	0.460994	1.37649	1.70632	+		0.47654	0.827732	0.607708	0.215632	0.0458202	0.267546	T	3		0.772987	2.91701e-14	74.08	65.895	74.08	0.10971	90396000	1106	Q9UPT8	1106	Q9UPT8	Zinc finger CCCH domain-containing protein 4	ZC3H4	SSRAAKPGPAEAPSPTASPSGDASPPATAPY	>sp|Q9UPT8|ZC3H4_HUMAN Zinc finger CCCH domain-containing protein 4 OS=Homo sapiens GN=ZC3H4 PE=1 SV=3	AAKPGPAEAPS(0.198)PT(0.773)AS(0.026)PS(0.002)GDAS(0.001)PPATAPYDPR	AAKPGPAEAPS(-5.92)PT(5.92)AS(-14.71)PS(-25.85)GDAS(-28.94)PPAT(-41.81)APY(-50.33)DPR	1;2
Q9BZL4;Q9BZL4-3	Protein phosphatase 1 regulatory subunit 12C	PPP1R12C	S(0.03)AS(0.777)S(0.159)S(0.034)WLEGTSTQAK	451	0.459696	1.37525	1.6067	+		0.545582	0.248033	0.427725	-0.21645	-0.0652428	0.123943	S	2		0.776761	0.000299962	67.645	55.444	67.645	0.19036	2533100	451	Q9BZL4;Q9BZL4-5;Q9BZL4-2;Q9BZL4-4;Q9BZL4-3	452;378;452;452;451	Q9BZL4;Q9BZL4-3	Protein phosphatase 1 regulatory subunit 12C	PPP1R12C	RTAEGAPGAGLQRSASSSWLEGTSTQAKELR	>sp|Q9BZL4|PP12C_HUMAN Protein phosphatase 1 regulatory subunit 12C OS=Homo sapiens GN=PPP1R12C PE=1 SV=1;>sp|Q9BZL4-5|PP12C_HUMAN Isoform 5 of Protein phosphatase 1 regulatory subunit 12C OS=Homo sapiens GN=PPP1R12C;>sp|Q9BZL4-2|PP12C_HUMAN Isoform 2 of P	S(0.03)AS(0.777)S(0.159)S(0.034)WLEGTSTQAK	S(-14.19)AS(6.88)S(-6.88)S(-13.54)WLEGT(-50.76)S(-55.15)T(-54.54)QAK	1
Q8TD26	Chromodomain-helicase-DNA-binding protein 6	CHD6	DDHLS(0.997)LPDVT(0.003)CENFISK	1673	0.459683	1.37524	2.32926	+		-1.89908	-2.01484	-1.89156	-2.2995	-2.53154	-2.35349	S	3		0.99716	4.67768e-06	75.533	65.967	75.533	-0.052155	6083200	1673	Q8TD26	1673	Q8TD26	Chromodomain-helicase-DNA-binding protein 6	CHD6	EPENLVRVESRDDHLSLPDVTCENFISKVQD	>sp|Q8TD26|CHD6_HUMAN Chromodomain-helicase-DNA-binding protein 6 OS=Homo sapiens GN=CHD6 PE=1 SV=4	DDHLS(0.997)LPDVT(0.003)CENFISK	DDHLS(25.46)LPDVT(-25.46)CENFIS(-64.92)K	1
Q3KQU3-4	MAP7 domain-containing protein 1	MAP7D1	ARLS(0.347)AS(0.648)T(0.005)ASELSPK	422	0.459552	1.37511	1.95512	+		0.919079	1.07882	1.27287	0.61998	0.620092	0.652042	S	3		0.648014	2.32206e-06	113.81	78.879	113.81	0.5898	11784000	422	Q3KQU3-4;Q3KQU3;Q3KQU3-2	422;454;417	Q3KQU3-4	MAP7 domain-containing protein 1	MAP7D1	KRQSLPASPRARLSASTASELSPKSKARPSS	>sp|Q3KQU3-4|MA7D1_HUMAN Isoform 4 of MAP7 domain-containing protein 1 OS=Homo sapiens GN=MAP7D1;>sp|Q3KQU3|MA7D1_HUMAN MAP7 domain-containing protein 1 OS=Homo sapiens GN=MAP7D1 PE=1 SV=1;>sp|Q3KQU3-2|MA7D1_HUMAN Isoform 2 of MAP7 domain-containing protei	ARLS(0.347)AS(0.648)T(0.005)ASELSPK	ARLS(-2.71)AS(2.71)T(-21.33)AS(-34.32)ELS(-70.42)PK	1
Q96PE2	Rho guanine nucleotide exchange factor 17	ARHGEF17	LADILS(1)PR	914	0.458815	1.37441	1.40299	+		-0.554651	-1.02802	-0.819217	-1.33913	-1.3126	-1.1266	S	2		1	0.00176247	82.261	58.888	82.261	-0.014062	4513600	914	Q96PE2	914	Q96PE2	Rho guanine nucleotide exchange factor 17	ARHGEF17	AHRNFHLDPKLADILSPRLIRRGSKKRPARS	>sp|Q96PE2|ARHGH_HUMAN Rho guanine nucleotide exchange factor 17 OS=Homo sapiens GN=ARHGEF17 PE=1 SV=1	LADILS(1)PR	LADILS(82.26)PR	1
O60281	Zinc finger protein 292	ZNF292	KS(0.975)PDKT(0.015)ES(0.005)S(0.005)LQVITVTSEQCNTNALTNTQTK	2049	0.45865	1.37426	2.03472	+		-1.14923	-0.959155	-1.12035	-1.55247	-1.39303	-1.65919	S	4		0.975306	1.04033e-15	79.534	72.186	79.534	-0.10284	9096200	2049	O60281;O60281-2	2049;1904	O60281	Zinc finger protein 292	ZNF292	SNVAVIPEKQLVEKKSPDKTESSLQVITVTS	>sp|O60281|ZN292_HUMAN Zinc finger protein 292 OS=Homo sapiens GN=ZNF292 PE=1 SV=3;>sp|O60281-2|ZN292_HUMAN Isoform 2 of Zinc finger protein 292 OS=Homo sapiens GN=ZNF292	KS(0.975)PDKT(0.015)ES(0.005)S(0.005)LQVITVTSEQCNTNALTNTQTK	KS(18.18)PDKT(-18.18)ES(-23.22)S(-23.22)LQVIT(-36.19)VT(-38.29)S(-38.29)EQCNT(-42.86)NALT(-63.29)NT(-72.3)QT(-77.77)K	1
P29375	Lysine-specific demethylase 5A	KDM5A	EKDLDLEPLS(1)DLEEGLEETR	1111	0.458368	1.37399	1.82758	+		3.04371	3.0735	3.00931	2.4008	2.78197	2.56865	S	3		0.999999	2.32735e-16	104.6	95.922	104.6	-0.12285	1137300000	1111	P29375;P29375-2	1111;1111	P29375	Lysine-specific demethylase 5A	KDM5A	LIEKEKEKDLDLEPLSDLEEGLEETRDTAMV	>sp|P29375|KDM5A_HUMAN Lysine-specific demethylase 5A OS=Homo sapiens GN=KDM5A PE=1 SV=3;>sp|P29375-2|KDM5A_HUMAN Isoform 2 of Lysine-specific demethylase 5A OS=Homo sapiens GN=KDM5A	EKDLDLEPLS(1)DLEEGLEETR	EKDLDLEPLS(61.53)DLEEGLEET(-61.53)R	1
Q92499	ATP-dependent RNA helicase DDX1	DDX1	DNTRPGANS(0.993)PEMWS(0.007)EAIK	481	0.458168	1.3738	2.28619	+		0.235077	0.450323	0.355747	-0.180603	-0.148638	-0.00411606	S	3		0.992765	1.15701e-14	119.34	100.72	119.34	-0.339	16618000	481	Q92499;Q92499-3;Q92499-2	481;353;465	Q92499	ATP-dependent RNA helicase DDX1	DDX1	TDDVHAKDNTRPGANSPEMWSEAIKILKGEY	>sp|Q92499|DDX1_HUMAN ATP-dependent RNA helicase DDX1 OS=Homo sapiens GN=DDX1 PE=1 SV=2;>sp|Q92499-3|DDX1_HUMAN Isoform 3 of ATP-dependent RNA helicase DDX1 OS=Homo sapiens GN=DDX1;>sp|Q92499-2|DDX1_HUMAN Isoform 2 of ATP-dependent RNA helicase DDX1 OS=Hom	DNTRPGANS(0.993)PEMWS(0.007)EAIK	DNT(-35.02)RPGANS(21.57)PEMWS(-21.57)EAIK	1
Q9Y6M7-13	Sodium bicarbonate cotransporter 3	SLC4A7	VT(0.537)S(0.463)RGPDEEAVVDLGK	18	0.457488	1.37315	1.48984	+		-0.637661	-0.743126	-0.658182	-1.32364	-1.22126	-0.866534	T	3		0.536569	0.000642932	59.975	44.782	59.975	-1.855	73636000	18	Q9Y6M7-13;Q9Y6M7-7;Q9Y6M7-14;Q9Y6M7-8	18;18;18;18	Q9Y6M7-13	Sodium bicarbonate cotransporter 3	SLC4A7	ADGAGEQMRPLLTRVTSRGPDEEAVVDLGKT	>sp|Q9Y6M7-13|S4A7_HUMAN Isoform 13 of Sodium bicarbonate cotransporter 3 OS=Homo sapiens GN=SLC4A7;>sp|Q9Y6M7-7|S4A7_HUMAN Isoform 7 of Sodium bicarbonate cotransporter 3 OS=Homo sapiens GN=SLC4A7;>sp|Q9Y6M7-14|S4A7_HUMAN Isoform 14 of Sodium bicarbonate	VT(0.537)S(0.463)RGPDEEAVVDLGK	VT(0.64)S(-0.64)RGPDEEAVVDLGK	1
Q8NFH8;Q96D71	RalBP1-associated Eps domain-containing protein 2;RalBP1-associated Eps domain-containing protein 1	REPS2;REPS1	LNS(1)ELQQQLK	767	0.456502	1.37221	2.61951	+		0.76697	0.869089	0.915234	0.456307	0.294025	0.431454	S	2		1	0.00014919	84.753	52.872	84.753	0.22426	4136900	767	Q8NFH8;Q8NFH8-3;Q8NFH8-2;Q8NFH8-4;Q96D71;Q96D71-3;Q96D71-4;Q96D71-2	631;491;492;630;767;766;740;676	Q8NFH8;Q96D71	RalBP1-associated Eps domain-containing protein 2;RalBP1-associated Eps domain-containing protein 1	REPS2;REPS1	IRKNKEANAVLARLNSELQQQLKEVHQERIA;IRRNKETNTVLARLNSELQQQLKDVLEERIS	>sp|Q8NFH8|REPS2_HUMAN RalBP1-associated Eps domain-containing protein 2 OS=Homo sapiens GN=REPS2 PE=1 SV=2;>sp|Q8NFH8-3|REPS2_HUMAN Isoform 3 of RalBP1-associated Eps domain-containing protein 2 OS=Homo sapiens GN=REPS2;>sp|Q8NFH8-2|REPS2_HUMAN Isoform 2	LNS(1)ELQQQLK	LNS(84.75)ELQQQLK	1
Q04637	Eukaryotic translation initiation factor 4 gamma 1	EIF4G1	T(0.008)AS(0.057)T(0.178)PT(0.579)PPQT(0.138)GGGLEPQANGET(0.041)PQVAVIVRPDDR	207	0.456313	1.37203	1.64075	+		-1.53834	-1.32831	-1.69909	-2.10652	-1.87625	-1.95191	T	3		0.578969	2.5476e-05	49.732	42.446	49.732	-0.065832	30037000	207	Q04637;Q04637-3;Q04637-8;Q04637-5;Q04637-4;Q04637-9;Q04637-6;Q04637-7	207;167;207;43;120;214;11;11	Q04637	Eukaryotic translation initiation factor 4 gamma 1	EIF4G1	ITEEIMSGARTASTPTPPQTGGGLEPQANGE	>sp|Q04637|IF4G1_HUMAN Eukaryotic translation initiation factor 4 gamma 1 OS=Homo sapiens GN=EIF4G1 PE=1 SV=4;>sp|Q04637-3|IF4G1_HUMAN Isoform B of Eukaryotic translation initiation factor 4 gamma 1 OS=Homo sapiens GN=EIF4G1;>sp|Q04637-8|IF4G1_HUMAN Isofor	T(0.008)AS(0.057)T(0.178)PT(0.579)PPQT(0.138)GGGLEPQANGET(0.041)PQVAVIVRPDDR	T(-18.85)AS(-10.04)T(-5.13)PT(5.13)PPQT(-6.23)GGGLEPQANGET(-11.55)PQVAVIVRPDDR	1
Q86YV5	Tyrosine-protein kinase SgK223	SGK223	AAS(0.802)S(0.197)PDGFFWT(0.001)QGSPKPGTASPK	826	0.455953	1.37169	2.73555	+		-0.319817	-0.290995	-0.120649	-0.699017	-0.702154	-0.69815	S	3		0.802404	6.98067e-06	69.248	60.587	69.248	-0.10618	2517800	826	Q86YV5	826	Q86YV5	Tyrosine-protein kinase SgK223	SGK223	QPPPLPQKKIVSRAASSPDGFFWTQGSPKPG	>sp|Q86YV5|SG223_HUMAN Tyrosine-protein kinase SgK223 OS=Homo sapiens GN=SGK223 PE=1 SV=4	AAS(0.802)S(0.197)PDGFFWT(0.001)QGSPKPGTASPK	AAS(6.11)S(-6.11)PDGFFWT(-29.11)QGS(-39.8)PKPGT(-56.8)AS(-62.88)PK	1
P18669	Phosphoglycerate mutase 1	PGAM1	FSGWYDADLS(1)PAGHEEAK	31	0.455636	1.37139	1.44205	+		-0.96929	-0.939718	-1.15757	-1.32958	-1.73705	-1.36686	S	3		0.999999	6.98572e-11	97.69	88.833	97.69	-0.16032	4284600	31	P18669	31	P18669	Phosphoglycerate mutase 1	PGAM1	WNLENRFSGWYDADLSPAGHEEAKRGGQALR	>sp|P18669|PGAM1_HUMAN Phosphoglycerate mutase 1 OS=Homo sapiens GN=PGAM1 PE=1 SV=2	FSGWYDADLS(1)PAGHEEAK	FS(-63.04)GWY(-61.05)DADLS(61.05)PAGHEEAK	1
Q96II8	Leucine-rich repeat and calponin homology domain-containing protein 3	LRCH3	RWS(1)GNEPTDEFSDLPLR	324	0.454307	1.37012	1.31792	+		-1.05035	-0.995152	-1.47781	-1.73437	-1.57878	-1.57309	S	3		0.999977	1.17671e-07	101.17	86.006	101.17	0.10592	25976000	324	Q96II8;Q96II8-3;Q96II8-2;Q96II8-4	324;324;324;324	Q96II8	Leucine-rich repeat and calponin homology domain-containing protein 3	LRCH3	LDSGFNSVDSGDKRWSGNEPTDEFSDLPLRV	>sp|Q96II8|LRCH3_HUMAN Leucine-rich repeat and calponin homology domain-containing protein 3 OS=Homo sapiens GN=LRCH3 PE=1 SV=2;>sp|Q96II8-3|LRCH3_HUMAN Isoform 3 of Leucine-rich repeat and calponin homology domain-containing protein 3 OS=Homo sapiens GN=L	RWS(1)GNEPTDEFSDLPLR	RWS(46.33)GNEPT(-46.33)DEFS(-66.99)DLPLR	1
Q9C0C2	182 kDa tankyrase-1-binding protein	TNKS1BP1	DVS(1)LGDWEFGKR	882	0.453218	1.36909	2.21722	+		-0.130539	-0.0445023	-0.219889	-0.45789	-0.602424	-0.694271	S	3		1	0.000156865	82.529	54.247	82.529	-0.028027	2019700	882	Q9C0C2;Q9C0C2-2	882;333	Q9C0C2	182 kDa tankyrase-1-binding protein	TNKS1BP1	FGKRDSLGTYSSRDVSLGDWEFGKRDSLGAY	>sp|Q9C0C2|TB182_HUMAN 182 kDa tankyrase-1-binding protein OS=Homo sapiens GN=TNKS1BP1 PE=1 SV=4;>sp|Q9C0C2-2|TB182_HUMAN Isoform 2 of 182 kDa tankyrase-1-binding protein OS=Homo sapiens GN=TNKS1BP1	DVS(1)LGDWEFGKR	DVS(82.53)LGDWEFGKR	1
O95476	CTD nuclear envelope phosphatase 1	CTDNEP1	YDILPLS(0.996)PVS(0.004)R	49	0.451906	1.36785	1.47988	+		-1.78352	-1.7041	-1.75256	-2.45984	-2.15359	-1.98247	S	2		0.996268	0.00565546	47.774	34.355	47.774	0.25271	2914700	49	O95476	49	O95476	CTD nuclear envelope phosphatase 1	CTDNEP1	TVIQYQTVRYDILPLSPVSRNRLAQVKRKIL	>sp|O95476|CNEP1_HUMAN CTD nuclear envelope phosphatase 1 OS=Homo sapiens GN=CTDNEP1 PE=1 SV=2	YDILPLS(0.996)PVS(0.004)R	Y(-43.43)DILPLS(24.32)PVS(-24.32)R	1
Q08J23	tRNA (cytosine(34)-C(5))-methyltransferase	NSUN2	AGEPNSPDAEEANS(1)PDVTAGCDPAGVHPPR	751	0.451557	1.36752	2.66851	+		2.74577	2.71768	2.59916	2.29995	2.14728	2.2607	S	3		0.999555	7.78826e-88	156.86	143.65	156.86	-0.069085	604920000	751	Q08J23;Q08J23-3;Q08J23-2	751;515;716	Q08J23	tRNA (cytosine(34)-C(5))-methyltransferase	NSUN2	QRAGEPNSPDAEEANSPDVTAGCDPAGVHPP	>sp|Q08J23|NSUN2_HUMAN tRNA (cytosine(34)-C(5))-methyltransferase OS=Homo sapiens GN=NSUN2 PE=1 SV=2;>sp|Q08J23-3|NSUN2_HUMAN Isoform 3 of tRNA (cytosine(34)-C(5))-methyltransferase OS=Homo sapiens GN=NSUN2;>sp|Q08J23-2|NSUN2_HUMAN Isoform 2 of tRNA (cytos	AGEPNSPDAEEANS(1)PDVTAGCDPAGVHPPR	AGEPNS(-65.35)PDAEEANS(33.51)PDVT(-33.51)AGCDPAGVHPPR	1;2
Q14669-3	E3 ubiquitin-protein ligase TRIP12	TRIP12	QFSIQAEDERES(0.953)T(0.047)DDESNPLGR	1424	0.451379	1.36735	1.63111	+		-0.340834	-0.143621	-0.131008	-0.541704	-0.558283	-0.869614	S	3		0.95251	5.50401e-241	243.9	222.56	243.9	-0.17595	22557000	1424	Q14669-3;Q14669;Q14669-2;Q14669-4	1424;1376;1409;1106	Q14669-3	E3 ubiquitin-protein ligase TRIP12	TRIP12	QAVRQFSIQAEDERESTDDESNPLGRAGIWT	>sp|Q14669-3|TRIPC_HUMAN Isoform 3 of E3 ubiquitin-protein ligase TRIP12 OS=Homo sapiens GN=TRIP12;>sp|Q14669|TRIPC_HUMAN E3 ubiquitin-protein ligase TRIP12 OS=Homo sapiens GN=TRIP12 PE=1 SV=1;>sp|Q14669-2|TRIPC_HUMAN Isoform 2 of E3 ubiquitin-protein liga	QFSIQAEDERES(0.953)T(0.047)DDESNPLGR	QFS(-109.64)IQAEDERES(13.03)T(-13.03)DDES(-41.33)NPLGR	1
Q9UKL0	REST corepressor 1	RCOR1	S(1)QERDNLGMLVWSPNQNLSEAK	124	0.4513	1.36727	2.81758	+		0.182733	0.216881	0.0745583	-0.357878	-0.220663	-0.301187	S	3		0.999975	3.92002e-23	100.24	87.626	100.24	-0.034982	10707000	124	Q9UKL0	124	Q9UKL0	REST corepressor 1	RCOR1	QAVVPDFDPAKLARRSQERDNLGMLVWSPNQ	>sp|Q9UKL0|RCOR1_HUMAN REST corepressor 1 OS=Homo sapiens GN=RCOR1 PE=1 SV=1	S(1)QERDNLGMLVWSPNQNLSEAK	S(46.09)QERDNLGMLVWS(-46.09)PNQNLS(-87.95)EAK	1
Q8TD19	Serine/threonine-protein kinase Nek9	NEK9	S(0.821)S(0.15)T(0.028)VT(0.001)EAPIAVVTSR	331	0.450746	1.36675	2.26685	+		0.00710678	0.046608	-0.105785	-0.332579	-0.518859	-0.55287	S	2		0.820983	2.94934e-59	185.96	161.09	185.96	0.04691	19919000	331	Q8TD19	331	Q8TD19	Serine/threonine-protein kinase Nek9	NEK9	EEKVTLLNAPTKRPRSSTVTEAPIAVVTSRT	>sp|Q8TD19|NEK9_HUMAN Serine/threonine-protein kinase Nek9 OS=Homo sapiens GN=NEK9 PE=1 SV=2	S(0.821)S(0.15)T(0.028)VT(0.001)EAPIAVVTSR	S(7.39)S(-7.39)T(-14.71)VT(-27.51)EAPIAVVT(-135.71)S(-145.36)R	1
Q9ULD2-2	Microtubule-associated tumor suppressor 1	MTUS1	RLS(1)MENEELLWK	1170	0.450053	1.36609	2.25024	+		-0.497349	-0.680939	-0.40048	-0.963282	-0.966292	-0.999352	S	3		1	3.62471e-05	109.1	87.215	109.1	-0.1209	24803000	1170	Q9ULD2-2;Q9ULD2;Q9ULD2-6;Q9ULD2-3;Q9ULD2-4;Q9ULD2-7	1170;1224;471;390;296;369	Q9ULD2-2	Microtubule-associated tumor suppressor 1	MTUS1	LQESLEKESKVNKRLSMENEELLWKLHNGDL	>sp|Q9ULD2-2|MTUS1_HUMAN Isoform 2 of Microtubule-associated tumor suppressor 1 OS=Homo sapiens GN=MTUS1;>sp|Q9ULD2|MTUS1_HUMAN Microtubule-associated tumor suppressor 1 OS=Homo sapiens GN=MTUS1 PE=1 SV=2;>sp|Q9ULD2-6|MTUS1_HUMAN Isoform 6 of Microtubule-a	RLS(1)MENEELLWK	RLS(109.1)MENEELLWK	1
P40818	Ubiquitin carboxyl-terminal hydrolase 8	USP8	S(0.01)YS(0.736)S(0.254)PDITQAIQEEEKR	718	0.450033	1.36607	2.00777	+		2.06009	2.02933	1.80039	1.61616	1.44476	1.47879	S	3		0.736217	0	313.08	286.67	313.08	-0.2409	55523000	718	P40818;P40818-2	718;612	P40818	Ubiquitin carboxyl-terminal hydrolase 8	USP8	PAERDREPSKLKRSYSSPDITQAIQEEEKRK	>sp|P40818|UBP8_HUMAN Ubiquitin carboxyl-terminal hydrolase 8 OS=Homo sapiens GN=USP8 PE=1 SV=1;>sp|P40818-2|UBP8_HUMAN Isoform 2 of Ubiquitin carboxyl-terminal hydrolase 8 OS=Homo sapiens GN=USP8	S(0.01)YS(0.736)S(0.254)PDITQAIQEEEKR	S(-18.57)Y(-121.57)S(4.63)S(-4.63)PDIT(-77.88)QAIQEEEKR	1
O15014	Zinc finger protein 609	ZNF609	NCPS(1)PVLIDCPHPNCNK	491	0.449793	1.36584	2.21976	+		0.362961	0.392086	0.452585	0.110737	-0.100136	-0.152349	S	3		1	6.88294e-08	96.016	82.592	62.617	1.2139	14029000	491	O15014	491	O15014	Zinc finger protein 609	ZNF609	PGTKVEPTVLDRNCPSPVLIDCPHPNCNKKY	>sp|O15014|ZN609_HUMAN Zinc finger protein 609 OS=Homo sapiens GN=ZNF609 PE=1 SV=2	NCPS(1)PVLIDCPHPNCNK	NCPS(62.62)PVLIDCPHPNCNK	1
Q9Y446	Plakophilin-3	PKP3	LS(0.085)S(0.915)GFDDIDLPSAVK	314	0.449443	1.36551	2.60429	+		3.14458	3.04178	3.15673	2.5634	2.67678	2.75458	S	2		0.915006	0	286.74	245.65	286.74	0.34856	121710000	314	Q9Y446;Q9Y446-2	314;329	Q9Y446	Plakophilin-3	PKP3	GFNSYGSHRTLQRLSSGFDDIDLPSAVKYLM	>sp|Q9Y446|PKP3_HUMAN Plakophilin-3 OS=Homo sapiens GN=PKP3 PE=1 SV=1;>sp|Q9Y446-2|PKP3_HUMAN Isoform PKP3b of Plakophilin-3 OS=Homo sapiens GN=PKP3	LS(0.085)S(0.915)GFDDIDLPSAVK	LS(-10.32)S(10.32)GFDDIDLPS(-119.39)AVK	1
Q96AP0	Adrenocortical dysplasia protein homolog	ACD	T(0.416)PS(0.097)S(0.485)PLQS(0.002)CT(0.001)PS(0.088)LS(0.911)PR	435	0.448671	1.36478	1.32545	+		-0.626488	-0.720195	-0.978731	-1.25356	-1.41233	-1.00553	S	2		0.911457	3.45007e-06	83.064	68.184	83.064	1.1169	11941000	435	Q96AP0;Q96AP0-2	435;432	Q96AP0	Adrenocortical dysplasia protein homolog	ACD	SRTPSSPLQSCTPSLSPRSHVPSPHQALVTR	>sp|Q96AP0|ACD_HUMAN Adrenocortical dysplasia protein homolog OS=Homo sapiens GN=ACD PE=1 SV=3;>sp|Q96AP0-2|ACD_HUMAN Isoform 2 of Adrenocortical dysplasia protein homolog OS=Homo sapiens GN=ACD	T(0.416)PS(0.097)S(0.485)PLQS(0.002)CT(0.001)PS(0.088)LS(0.911)PR	T(-0.8)PS(-7.02)S(0.8)PLQS(-24.96)CT(-31.63)PS(-10.15)LS(10.15)PR	2
Q3KQU3-4	MAP7 domain-containing protein 1	MAP7D1	RS(0.487)S(0.526)QPS(0.869)PT(0.12)AVPAS(0.129)DS(0.779)PPT(0.09)KQEVK	125	0.448339	1.36447	2.00274	+		-0.892324	-0.97883	-1.12372	-1.46648	-1.3168	-1.55662	S	4		0.779068	0.000477734	47.12	41.479	44.533	-0.25312	7755900	125	Q3KQU3-4;Q3KQU3;Q3KQU3-2	125;125;125	Q3KQU3-4	MAP7 domain-containing protein 1	MAP7D1	RRSSQPSPTAVPASDSPPTKQEVKKAGERHK	>sp|Q3KQU3-4|MA7D1_HUMAN Isoform 4 of MAP7 domain-containing protein 1 OS=Homo sapiens GN=MAP7D1;>sp|Q3KQU3|MA7D1_HUMAN MAP7 domain-containing protein 1 OS=Homo sapiens GN=MAP7D1 PE=1 SV=1;>sp|Q3KQU3-2|MA7D1_HUMAN Isoform 2 of MAP7 domain-containing protei	RS(0.487)S(0.526)QPS(0.869)PT(0.12)AVPAS(0.129)DS(0.779)PPT(0.09)KQEVK	RS(-0.37)S(0.37)QPS(9.22)PT(-9.22)AVPAS(-7.93)DS(7.93)PPT(-9.54)KQEVK	2;3
Q9ULU4	Protein kinase C-binding protein 1	ZMYND8	T(0.049)GQAGS(0.778)LS(0.563)GS(0.565)PKPFS(0.043)PQLS(0.002)APITTK	486	0.447976	1.36413	1.53974	+		-0.190733	-0.0713329	-0.254089	-0.389505	-0.809636	-0.660942	S	3		0.777777	0.000499283	47.884	41.877	47.884	-0.2091	8290100	486	Q9ULU4;Q9ULU4-6;Q9ULU4-4;Q9ULU4-3;Q9ULU4-23;Q9ULU4-21;Q9ULU4-14;Q9ULU4-12;Q9ULU4-22;Q9ULU4-16;Q9ULU4-9;Q9ULU4-5;Q9ULU4-20;Q9ULU4-13;Q9ULU4-10;Q9ULU4-11;Q9ULU4-7;Q9ULU4-19;Q9ULU4-17;Q9ULU4-8	486;341;110;341;423;461;481;506;506;481;486;481;486;506;506;486;506;513;481;506	Q9ULU4	Protein kinase C-binding protein 1	ZMYND8	KSTASPASTKTGQAGSLSGSPKPFSPQLSAP	>sp|Q9ULU4|PKCB1_HUMAN Protein kinase C-binding protein 1 OS=Homo sapiens GN=ZMYND8 PE=1 SV=2;>sp|Q9ULU4-6|PKCB1_HUMAN Isoform 6 of Protein kinase C-binding protein 1 OS=Homo sapiens GN=ZMYND8;>sp|Q9ULU4-4|PKCB1_HUMAN Isoform 4 of Protein kinase C-binding	T(0.049)GQAGS(0.778)LS(0.563)GS(0.565)PKPFS(0.043)PQLS(0.002)APITTK	T(-12.89)GQAGS(3.72)LS(0)GS(0)PKPFS(-12.84)PQLS(-25.68)APIT(-35.97)T(-38.71)K	2
Q9ULU4	Protein kinase C-binding protein 1	ZMYND8	T(0.049)GQAGS(0.778)LS(0.563)GS(0.565)PKPFS(0.043)PQLS(0.002)APITTK	488	0.447976	1.36413	1.53974	+		-0.190733	-0.0713329	-0.254089	-0.389505	-0.809636	-0.660942	S	3		0.563097	4.77606e-13	81.844	73.56	47.884	-0.2091	8290100	488	Q9ULU4;Q9ULU4-6;Q9ULU4-4;Q9ULU4-3;Q9ULU4-23;Q9ULU4-21;Q9ULU4-14;Q9ULU4-12;Q9ULU4-22;Q9ULU4-16;Q9ULU4-9;Q9ULU4-5;Q9ULU4-20;Q9ULU4-13;Q9ULU4-10;Q9ULU4-11;Q9ULU4-7;Q9ULU4-19;Q9ULU4-17;Q9ULU4-8	488;343;112;343;425;463;483;508;508;483;488;483;488;508;508;488;508;515;483;508	Q9ULU4	Protein kinase C-binding protein 1	ZMYND8	TASPASTKTGQAGSLSGSPKPFSPQLSAPIT	>sp|Q9ULU4|PKCB1_HUMAN Protein kinase C-binding protein 1 OS=Homo sapiens GN=ZMYND8 PE=1 SV=2;>sp|Q9ULU4-6|PKCB1_HUMAN Isoform 6 of Protein kinase C-binding protein 1 OS=Homo sapiens GN=ZMYND8;>sp|Q9ULU4-4|PKCB1_HUMAN Isoform 4 of Protein kinase C-binding	T(0.049)GQAGS(0.778)LS(0.563)GS(0.565)PKPFS(0.043)PQLS(0.002)APITTK	T(-12.89)GQAGS(3.72)LS(0)GS(0)PKPFS(-12.84)PQLS(-25.68)APIT(-35.97)T(-38.71)K	2
Q9UMZ2	Synergin gamma	SYNRG	QLS(0.997)LEGS(0.003)GLGVEDLKDNTPSGK	752	0.447797	1.36396	3.96831	+		2.27053	2.35556	2.33507	1.89422	1.878	1.84554	S	3		0.99667	3.08592e-67	156.92	144.85	156.92	-0.010747	157930000	752	Q9UMZ2;Q9UMZ2-6;Q9UMZ2-9;Q9UMZ2-4;Q9UMZ2-8;Q9UMZ2-3;Q9UMZ2-7;Q9UMZ2-5	752;591;674;674;673;674;674;752	Q9UMZ2	Synergin gamma	SYNRG	NSTAASTKYDVFRQLSLEGSGLGVEDLKDNT	>sp|Q9UMZ2|SYNRG_HUMAN Synergin gamma OS=Homo sapiens GN=SYNRG PE=1 SV=2;>sp|Q9UMZ2-6|SYNRG_HUMAN Isoform 5 of Synergin gamma OS=Homo sapiens GN=SYNRG;>sp|Q9UMZ2-9|SYNRG_HUMAN Isoform 8 of Synergin gamma OS=Homo sapiens GN=SYNRG;>sp|Q9UMZ2-4|SYNRG_HUMAN Is	QLS(0.997)LEGS(0.003)GLGVEDLKDNTPSGK	QLS(24.76)LEGS(-24.76)GLGVEDLKDNT(-125.31)PS(-135.42)GK	1
Q7Z5L9	Interferon regulatory factor 2-binding protein 2	IRF2BP2	NSNSPPS(1)PSSMNQR	460	0.447538	1.36371	2.08311	+		1.51948	1.64379	1.72813	1.31947	1.09456	1.13475	S	2		0.999698	1.72484e-283	268.82	219.93	268.82	-0.077492	52396000	460	Q7Z5L9;Q7Z5L9-2;Q7Z5L9-3	460;444;36	Q7Z5L9	Interferon regulatory factor 2-binding protein 2	IRF2BP2	NQVHSTTRRNSNSPPSPSSMNQRRLGPREVG	>sp|Q7Z5L9|I2BP2_HUMAN Interferon regulatory factor 2-binding protein 2 OS=Homo sapiens GN=IRF2BP2 PE=1 SV=2;>sp|Q7Z5L9-2|I2BP2_HUMAN Isoform 2 of Interferon regulatory factor 2-binding protein 2 OS=Homo sapiens GN=IRF2BP2;>sp|Q7Z5L9-3|I2BP2_HUMAN Isoform	NSNSPPS(1)PSSMNQR	NS(-104.81)NS(-70.15)PPS(35.25)PS(-35.25)S(-55.46)MNQR	1;2
P25054	Adenomatous polyposis coli protein	APC	S(0.648)GRS(0.315)PT(0.035)GNT(0.002)PPVIDSVSEK	2671	0.447002	1.3632	1.33971	+		-0.19388	-0.217005	-0.357609	-0.482048	-0.982698	-0.644754	S	3		0.648436	6.58882e-15	116.44	92.548	116.44	0.0099954	23323000	2671	P25054;P25054-2	2671;2570	P25054	Adenomatous polyposis coli protein	APC	DVWVRIEDCPINNPRSGRSPTGNTPPVIDSV	>sp|P25054|APC_HUMAN Adenomatous polyposis coli protein OS=Homo sapiens GN=APC PE=1 SV=2;>sp|P25054-2|APC_HUMAN Isoform Short of Adenomatous polyposis coli protein OS=Homo sapiens GN=APC	S(0.648)GRS(0.315)PT(0.035)GNT(0.002)PPVIDSVSEK	S(3.14)GRS(-3.14)PT(-12.73)GNT(-24.8)PPVIDS(-77.22)VS(-91.65)EK	1
Q12888	Tumor suppressor p53-binding protein 1	TP53BP1	QS(0.008)QQPMKPIS(0.992)PVKDPVS(0.999)PAS(0.001)QK	1094	0.446579	1.3628	1.39071	+		1.85139	1.97146	1.78749	1.67906	1.39376	1.19778	S	4		0.991743	1.69414e-16	92.956	79.348	92.956	-0.25433	79338000	1094	Q12888;Q12888-2;Q12888-3	1094;1099;1099	Q12888	Tumor suppressor p53-binding protein 1	TP53BP1	GDHTIRQSQQPMKPISPVKDPVSPASQKMVI	>sp|Q12888|TP53B_HUMAN Tumor suppressor p53-binding protein 1 OS=Homo sapiens GN=TP53BP1 PE=1 SV=2;>sp|Q12888-2|TP53B_HUMAN Isoform 2 of Tumor suppressor p53-binding protein 1 OS=Homo sapiens GN=TP53BP1;>sp|Q12888-3|TP53B_HUMAN Isoform 3 of Tumor suppresso	QS(0.008)QQPMKPIS(0.992)PVKDPVS(0.999)PAS(0.001)QK	QS(-20.8)QQPMKPIS(20.8)PVKDPVS(29.04)PAS(-29.04)QK	2
Q12888	Tumor suppressor p53-binding protein 1	TP53BP1	QS(0.008)QQPMKPIS(0.992)PVKDPVS(0.999)PAS(0.001)QK	1101	0.446579	1.3628	1.39071	+		1.85139	1.97146	1.78749	1.67906	1.39376	1.19778	S	4		0.998742	1.69414e-16	92.956	79.348	92.956	-0.25433	79338000	1101	Q12888;Q12888-2;Q12888-3	1101;1106;1106	Q12888	Tumor suppressor p53-binding protein 1	TP53BP1	SQQPMKPISPVKDPVSPASQKMVIQGPSSPQ	>sp|Q12888|TP53B_HUMAN Tumor suppressor p53-binding protein 1 OS=Homo sapiens GN=TP53BP1 PE=1 SV=2;>sp|Q12888-2|TP53B_HUMAN Isoform 2 of Tumor suppressor p53-binding protein 1 OS=Homo sapiens GN=TP53BP1;>sp|Q12888-3|TP53B_HUMAN Isoform 3 of Tumor suppresso	QS(0.008)QQPMKPIS(0.992)PVKDPVS(0.999)PAS(0.001)QK	QS(-20.8)QQPMKPIS(20.8)PVKDPVS(29.04)PAS(-29.04)QK	2
Q99569	Plakophilin-4	PKP4	AQSPSYVIS(0.001)T(0.013)GVS(0.224)PS(0.224)RGS(0.539)LR	236	0.44643	1.36266	3.68882	+		-0.674919	-0.643074	-0.718142	-1.16751	-1.13217	-1.07574	S	3		0.538823	1.50111e-18	77.939	63.059	77.939	-0.7884	0	236	Q99569;Q99569-2	236;236	Q99569	Plakophilin-4	PKP4	SPSYVISTGVSPSRGSLRTSLGSGFGSPSVT	>sp|Q99569|PKP4_HUMAN Plakophilin-4 OS=Homo sapiens GN=PKP4 PE=1 SV=2;>sp|Q99569-2|PKP4_HUMAN Isoform 2 of Plakophilin-4 OS=Homo sapiens GN=PKP4	AQSPSYVIS(0.001)T(0.013)GVS(0.224)PS(0.224)RGS(0.539)LR	AQS(-64.71)PS(-57.46)Y(-66.74)VIS(-27.16)T(-16.33)GVS(-3.82)PS(-3.82)RGS(3.82)LR	1
P78559	Microtubule-associated protein 1A;MAP1A heavy chain;MAP1 light chain LC2	MAP1A	WLAES(1)PVGLPPEEEDKLTR	1776	0.446215	1.36246	1.75063	+		1.81921	1.77004	1.53775	1.26036	1.39423	1.13377	S	3		1	7.08993e-26	134.8	120.44	134.8	-0.15098	69330000	1776	P78559;P78559-2	1776;1776	P78559	Microtubule-associated protein 1A;MAP1A heavy chain;MAP1 light chain LC2	MAP1A	SSPQKGLEVERWLAESPVGLPPEEEDKLTRS	>sp|P78559|MAP1A_HUMAN Microtubule-associated protein 1A OS=Homo sapiens GN=MAP1A PE=1 SV=6;>sp|P78559-2|MAP1A_HUMAN Isoform 2 of Microtubule-associated protein 1A OS=Homo sapiens GN=MAP1A	WLAES(1)PVGLPPEEEDKLTR	WLAES(68.33)PVGLPPEEEDKLT(-68.33)R	1
Q69YH5	Cell division cycle-associated protein 2	CDCA2	RVTFGEDLS(1)PEVFDESLPANTPLR	400	0.446185	1.36243	1.88173	+		-0.104469	-0.206734	-0.210188	-0.447664	-0.790675	-0.621606	S	3		0.999997	9.10163e-82	165.02	147.4	165.02	-0.064426	58051000	400	Q69YH5	400	Q69YH5	Cell division cycle-associated protein 2	CDCA2	LNMRKRKRVTFGEDLSPEVFDESLPANTPLR	>sp|Q69YH5|CDCA2_HUMAN Cell division cycle-associated protein 2 OS=Homo sapiens GN=CDCA2 PE=1 SV=2	RVTFGEDLS(1)PEVFDESLPANTPLR	RVT(-55.58)FGEDLS(55.58)PEVFDES(-79.62)LPANT(-119.88)PLR	1
P18206	Vinculin	VCL	ALASQLQDS(1)LKDLK	579	0.445245	1.36155	1.47072	+		-1.44987	-1.02235	-1.4158	-1.79781	-1.73008	-1.69586	S	3		0.999542	0.000333544	55.437	43.236	55.437	0.90524	0	579	P18206;P18206-2	579;579	P18206	Vinculin	VCL	GESPQARALASQLQDSLKDLKARMQEAMTQE	>sp|P18206|VINC_HUMAN Vinculin OS=Homo sapiens GN=VCL PE=1 SV=4;>sp|P18206-2|VINC_HUMAN Isoform 1 of Vinculin OS=Homo sapiens GN=VCL	ALASQLQDS(1)LKDLK	ALAS(-33.39)QLQDS(33.39)LKDLK	1
Q9C0D5	Protein TANC1	TANC1	NAPLRT(0.419)S(0.581)IR	339	0.444881	1.3612	3.00023	+		0.0647297	-0.108685	-0.0457516	-0.491997	-0.45735	-0.475002	S	3		0.581233	0.00129601	61.679	40.307	61.679	0.29385	22973000	339	Q9C0D5;Q9C0D5-2	339;233	Q9C0D5	Protein TANC1	TANC1	DLSYLDGQRNAPLRTSIRLPWHNTAGGRAQE	>sp|Q9C0D5|TANC1_HUMAN Protein TANC1 OS=Homo sapiens GN=TANC1 PE=1 SV=3;>sp|Q9C0D5-2|TANC1_HUMAN Isoform 2 of Protein TANC1 OS=Homo sapiens GN=TANC1	NAPLRT(0.419)S(0.581)IR	NAPLRT(-1.42)S(1.42)IR	1
P46013	Antigen KI-67	MKI67	NINT(0.002)FVET(0.998)PVQK	2406	0.443826	1.36021	1.71019	+		1.51931	1.68557	1.50476	1.09749	1.31562	0.965042	T	2		0.998066	2.48597e-15	132.08	108.76	132.08	-0.037241	14862000	2406	P46013;P46013-2	2406;2046	P46013	Antigen KI-67	MKI67	KPAVSDEKNINTFVETPVQKLDLLGNLPGSK	>sp|P46013|KI67_HUMAN Antigen KI-67 OS=Homo sapiens GN=MKI67 PE=1 SV=2;>sp|P46013-2|KI67_HUMAN Isoform Short of Antigen KI-67 OS=Homo sapiens GN=MKI67	NINT(0.002)FVET(0.998)PVQK	NINT(-27.13)FVET(27.13)PVQK	1
Q96AG4	Leucine-rich repeat-containing protein 59	LRRC59	DKLDGNELDLS(0.984)LS(0.016)DLNEVPVK	23	0.443741	1.36013	1.44511	+		-1.92907	-1.5281	-1.57715	-2.016	-2.10517	-2.24438	S	3		0.983523	1.08629e-15	90.694	76.81	90.694	0.25877	3876200	23	Q96AG4	23	Q96AG4	Leucine-rich repeat-containing protein 59	LRRC59	GGNLRDKLDGNELDLSLSDLNEVPVKELAAL	>sp|Q96AG4|LRC59_HUMAN Leucine-rich repeat-containing protein 59 OS=Homo sapiens GN=LRRC59 PE=1 SV=1	DKLDGNELDLS(0.984)LS(0.016)DLNEVPVK	DKLDGNELDLS(17.76)LS(-17.76)DLNEVPVK	1
Q3KQU3-4	MAP7 domain-containing protein 1	MAP7D1	QLPLEPES(0.011)PS(0.08)GQVGPRPAPPQEES(0.799)PS(0.08)S(0.029)EAK	86	0.442428	1.35889	2.29561	+		0.558538	0.667511	0.603109	0.20237	0.272011	0.0274944	S	3		0.798678	1.22062e-06	54.505	39.431	54.505	0.064926	104660000	86	Q3KQU3-4;Q3KQU3;Q3KQU3-2	86;86;86	Q3KQU3-4	MAP7 domain-containing protein 1	MAP7D1	PSGQVGPRPAPPQEESPSSEAKSRGPTPPAM	>sp|Q3KQU3-4|MA7D1_HUMAN Isoform 4 of MAP7 domain-containing protein 1 OS=Homo sapiens GN=MAP7D1;>sp|Q3KQU3|MA7D1_HUMAN MAP7 domain-containing protein 1 OS=Homo sapiens GN=MAP7D1 PE=1 SV=1;>sp|Q3KQU3-2|MA7D1_HUMAN Isoform 2 of MAP7 domain-containing protei	QLPLEPES(0.011)PS(0.08)GQVGPRPAPPQEES(0.799)PS(0.08)S(0.029)EAK	QLPLEPES(-18.56)PS(-9.97)GQVGPRPAPPQEES(9.97)PS(-9.97)S(-14.34)EAK	1
Q96JP5	E3 ubiquitin-protein ligase ZFP91	ZFP91	RS(0.166)S(0.833)PS(0.001)ARPPDVPGQQPQAAK	83	0.442412	1.35887	1.57505	+		3.5034	3.71862	3.61451	3.34499	3.20617	2.95814	S	4		0.832737	2.07953e-133	215.32	176.45	159.67	-0.0067845	266870000	83	Q96JP5;Q96JP5-2	83;83	Q96JP5	E3 ubiquitin-protein ligase ZFP91	ZFP91	VSRRRKAEYPRRRRSSPSARPPDVPGQQPQA	>sp|Q96JP5|ZFP91_HUMAN E3 ubiquitin-protein ligase ZFP91 OS=Homo sapiens GN=ZFP91 PE=1 SV=1;>sp|Q96JP5-2|ZFP91_HUMAN Isoform 2 of E3 ubiquitin-protein ligase ZFP91 OS=Homo sapiens GN=ZFP91	RS(0.166)S(0.833)PS(0.001)ARPPDVPGQQPQAAK	RS(-7.01)S(7.01)PS(-27.7)ARPPDVPGQQPQAAK	1
O43379	WD repeat-containing protein 62	WDR62	ATQCLVKS(1)PEVK	1123	0.44226	1.35873	2.09716	+		1.56831	1.5203	1.47509	1.23201	1.07041	0.934507	S	3		0.999986	8.05253e-05	91.401	75.886	91.401	-0.18541	14458000	1123	O43379;O43379-4	1123;1128	O43379	WD repeat-containing protein 62	WDR62	FTHTFPPRATQCLVKSPEVKLMDRGGSQPRA	>sp|O43379|WDR62_HUMAN WD repeat-containing protein 62 OS=Homo sapiens GN=WDR62 PE=1 SV=4;>sp|O43379-4|WDR62_HUMAN Isoform 4 of WD repeat-containing protein 62 OS=Homo sapiens GN=WDR62	ATQCLVKS(1)PEVK	AT(-48.45)QCLVKS(48.45)PEVK	1
P49418	Amphiphysin	AMPH	VIPS(0.007)VVIEPAS(0.912)NHEEEGENEIT(0.081)IGAEPK	549	0.441956	1.35845	1.58735	+		-2.011	-1.86554	-2.28468	-2.45171	-2.56521	-2.47018	S	3		0.911767	0.00143064	40.064	35.054	40.064	-0.030889	8747800	549	P49418;P49418-2	549;507	P49418	Amphiphysin	AMPH	VPQEKVIPSVVIEPASNHEEEGENEITIGAE	>sp|P49418|AMPH_HUMAN Amphiphysin OS=Homo sapiens GN=AMPH PE=1 SV=1;>sp|P49418-2|AMPH_HUMAN Isoform 2 of Amphiphysin OS=Homo sapiens GN=AMPH	VIPS(0.007)VVIEPAS(0.912)NHEEEGENEIT(0.081)IGAEPK	VIPS(-21.09)VVIEPAS(12.97)NHEEEGENEIT(-12.97)IGAEPK	1
Q9NR30	Nucleolar RNA helicase 2	DDX21	NGFPHPEPDCNPS(0.156)EAAS(0.351)EES(0.746)NS(0.746)EIEQEIPVEQK	171	0.441481	1.358	2.37279	+		-0.134809	-0.201527	-0.341436	-0.752682	-0.603179	-0.646356	S	3		0.746375	2.13031e-77	139.72	129.63	51.758	-0.11184	64650000	171	Q9NR30;Q9NR30-2	171;103	Q9NR30	Nucleolar RNA helicase 2	DDX21	HPEPDCNPSEAASEESNSEIEQEIPVEQKEG	>sp|Q9NR30|DDX21_HUMAN Nucleolar RNA helicase 2 OS=Homo sapiens GN=DDX21 PE=1 SV=5;>sp|Q9NR30-2|DDX21_HUMAN Isoform 2 of Nucleolar RNA helicase 2 OS=Homo sapiens GN=DDX21	NGFPHPEPDCNPS(0.156)EAAS(0.351)EES(0.746)NS(0.746)EIEQEIPVEQK	NGFPHPEPDCNPS(-10.21)EAAS(-5.61)EES(5.61)NS(5.61)EIEQEIPVEQK	2
Q9NR30	Nucleolar RNA helicase 2	DDX21	NGFPHPEPDCNPS(0.156)EAAS(0.351)EES(0.746)NS(0.746)EIEQEIPVEQK	173	0.441481	1.358	2.37279	+		-0.134809	-0.201527	-0.341436	-0.752682	-0.603179	-0.646356	S	3		0.746375	2.13031e-77	139.72	129.63	51.758	-0.11184	64650000	173	Q9NR30;Q9NR30-2	173;105	Q9NR30	Nucleolar RNA helicase 2	DDX21	EPDCNPSEAASEESNSEIEQEIPVEQKEGAF	>sp|Q9NR30|DDX21_HUMAN Nucleolar RNA helicase 2 OS=Homo sapiens GN=DDX21 PE=1 SV=5;>sp|Q9NR30-2|DDX21_HUMAN Isoform 2 of Nucleolar RNA helicase 2 OS=Homo sapiens GN=DDX21	NGFPHPEPDCNPS(0.156)EAAS(0.351)EES(0.746)NS(0.746)EIEQEIPVEQK	NGFPHPEPDCNPS(-10.21)EAAS(-5.61)EES(5.61)NS(5.61)EIEQEIPVEQK	2
Q9Y6R1	Electrogenic sodium bicarbonate cotransporter 1	SLC4A4	NLT(0.002)S(0.003)S(0.609)S(0.387)LNDISDKPEKDQLK	256	0.441183	1.35772	1.59707	+		1.8963	2.07411	1.99534	1.76912	1.49428	1.37881	S	4		0.609079	1.14117e-48	150.06	135.49	150.06	0.0076322	20324000	256	Q9Y6R1;Q9Y6R1-3;Q9Y6R1-4;Q9Y6R1-2;Q9Y6R1-5	256;212;256;212;256	Q9Y6R1	Electrogenic sodium bicarbonate cotransporter 1	SLC4A4	PDNGSPAMTHRNLTSSSLNDISDKPEKDQLK	>sp|Q9Y6R1|S4A4_HUMAN Electrogenic sodium bicarbonate cotransporter 1 OS=Homo sapiens GN=SLC4A4 PE=1 SV=1;>sp|Q9Y6R1-3|S4A4_HUMAN Isoform 3 of Electrogenic sodium bicarbonate cotransporter 1 OS=Homo sapiens GN=SLC4A4;>sp|Q9Y6R1-4|S4A4_HUMAN Isoform 4 of El	NLT(0.002)S(0.003)S(0.609)S(0.387)LNDISDKPEKDQLK	NLT(-25.55)S(-23.79)S(1.97)S(-1.97)LNDIS(-49.44)DKPEKDQLK	1
Q99549	M-phase phosphoprotein 8	MPHOSPH8	LS(0.004)LNNDIFEANS(0.873)DS(0.873)DQQS(0.17)ET(0.07)KEDT(0.006)S(0.003)PK	136	0.440947	1.35749	1.80116	+		-0.226181	-0.431835	-0.297724	-0.645786	-0.692246	-0.940547	S	3		0.87339	0.000211248	42.791	39.171	42.791	0.064005	9507200	136	Q99549;Q99549-2	136;136	Q99549	M-phase phosphoprotein 8	MPHOSPH8	DIQRLSLNNDIFEANSDSDQQSETKEDTSPK	>sp|Q99549|MPP8_HUMAN M-phase phosphoprotein 8 OS=Homo sapiens GN=MPHOSPH8 PE=1 SV=2;>sp|Q99549-2|MPP8_HUMAN Isoform 2 of M-phase phosphoprotein 8 OS=Homo sapiens GN=MPHOSPH8	LS(0.004)LNNDIFEANS(0.873)DS(0.873)DQQS(0.17)ET(0.07)KEDT(0.006)S(0.003)PK	LS(-26.57)LNNDIFEANS(10.28)DS(10.28)DQQS(-10.28)ET(-15.37)KEDT(-27.49)S(-30.77)PK	1;2
Q7L9B9	Endonuclease/exonuclease/phosphatase family domain-containing protein 1	EEPD1	KFS(1)AACNFS(1)NILVNQER	31	0.440838	1.35739	2.1331	+		0.44932	0.452484	0.329443	0.0622101	-0.185068	0.0315914	S	3		1	6.03239e-08	112.53	104.82	48.286	-0.28773	8786900	31	Q7L9B9	31	Q7L9B9	Endonuclease/exonuclease/phosphatase family domain-containing protein 1	EEPD1	SDLSHSRKFSAACNFSNILVNQERLNINTAT	>sp|Q7L9B9|EEPD1_HUMAN Endonuclease/exonuclease/phosphatase family domain-containing protein 1 OS=Homo sapiens GN=EEPD1 PE=1 SV=2	KFS(1)AACNFS(1)NILVNQER	KFS(48.29)AACNFS(48.29)NILVNQER	1;2
Q96N67	Dedicator of cytokinesis protein 7	DOCK7	S(0.003)NS(0.995)WVNT(0.002)GGPK	929	0.439469	1.35611	2.64594	+		3.0729	3.04024	2.88927	2.61719	2.54239	2.52442	S	2		0.99506	2.45433e-14	153.41	127.43	153.41	0.038512	50876000	929	Q96N67;Q96N67-2;Q96N67-6	929;929;929	Q96N67	Dedicator of cytokinesis protein 7	DOCK7	EVRSIIGSKGLDRSNSWVNTGGPKAAPWGSN	>sp|Q96N67|DOCK7_HUMAN Dedicator of cytokinesis protein 7 OS=Homo sapiens GN=DOCK7 PE=1 SV=4;>sp|Q96N67-2|DOCK7_HUMAN Isoform 2 of Dedicator of cytokinesis protein 7 OS=Homo sapiens GN=DOCK7;>sp|Q96N67-6|DOCK7_HUMAN Isoform 6 of Dedicator of cytokinesis pr	S(0.003)NS(0.995)WVNT(0.002)GGPK	S(-24.67)NS(24.67)WVNT(-28.08)GGPK	1
Q6P0Q8	Microtubule-associated serine/threonine-protein kinase 2	MAST2	LHLS(1)PPLGR	1381	0.439389	1.35603	1.3067	+		0.214678	-0.147997	-0.0981426	-0.431522	-0.270508	-0.647598	S	3		1	7.22689e-05	95.822	52.172	95.822	0.16796	10024000	1381	Q6P0Q8	1381	Q6P0Q8	Microtubule-associated serine/threonine-protein kinase 2	MAST2	LSGHVAQAFPTKLHLSPPLGRQLSRPKSAEP	>sp|Q6P0Q8|MAST2_HUMAN Microtubule-associated serine/threonine-protein kinase 2 OS=Homo sapiens GN=MAST2 PE=1 SV=2	LHLS(1)PPLGR	LHLS(95.82)PPLGR	1
Q9H3N1	Thioredoxin-related transmembrane protein 1	TMX1	QRS(1)LGPSLATDKS	270	0.4387	1.35538	1.88208	+		6.31381	6.16064	6.47823	5.7935	5.95645	5.88663	S	3		0.999965	3.6437e-65	202.58	158.17	126.25	-0.14634	857250000	270	Q9H3N1	270	Q9H3N1	Thioredoxin-related transmembrane protein 1	TMX1	EGTNKDFPQNAIRQRSLGPSLATDKS_____	>sp|Q9H3N1|TMX1_HUMAN Thioredoxin-related transmembrane protein 1 OS=Homo sapiens GN=TMX1 PE=1 SV=1	QRS(1)LGPSLATDKS	QRS(44.52)LGPS(-44.52)LAT(-76.35)DKS(-74.12)	1
Q9UBF8	Phosphatidylinositol 4-kinase beta	PI4KB	S(1)VENLPECGITHEQR	428	0.438398	1.3551	3.69833	+		1.83241	1.90464	1.93013	1.48042	1.423	1.44857	S	3		1	3.3902e-27	141.83	120.15	141.83	-0.43688	204370000	428	Q9UBF8;Q9UBF8-2;Q9UBF8-3	428;413;96	Q9UBF8	Phosphatidylinositol 4-kinase beta	PI4KB	SVPARIPENRIRSTRSVENLPECGITHEQRA	>sp|Q9UBF8|PI4KB_HUMAN Phosphatidylinositol 4-kinase beta OS=Homo sapiens GN=PI4KB PE=1 SV=1;>sp|Q9UBF8-2|PI4KB_HUMAN Isoform 2 of Phosphatidylinositol 4-kinase beta OS=Homo sapiens GN=PI4KB;>sp|Q9UBF8-3|PI4KB_HUMAN Isoform 3 of Phosphatidylinositol 4-kina	S(1)VENLPECGITHEQR	S(67.91)VENLPECGIT(-67.91)HEQR	1
Q53HL2	Borealin	CDCA8	IYNISGNGS(0.999)PLADS(0.001)K	219	0.438178	1.35489	2.05782	+		4.69159	4.87503	4.57795	4.30189	4.31127	4.21689	S	2		0.998591	6.57542e-181	237.52	184.63	136.49	0.5386	182480000	219	Q53HL2	219	Q53HL2	Borealin	CDCA8	TPAAGERIYNISGNGSPLADSKEIFLTVPVG	>sp|Q53HL2|BOREA_HUMAN Borealin OS=Homo sapiens GN=CDCA8 PE=1 SV=2	IYNISGNGS(0.999)PLADS(0.001)K	IY(-70.43)NIS(-34.57)GNGS(29.74)PLADS(-29.74)K	1
O75122;O75122-3	CLIP-associating protein 2	CLASP2	SSSS(0.028)S(0.967)QES(0.005)LNRPFSSK	327	0.438126	1.35484	1.71126	+		1.26325	1.20819	1.17524	0.955988	0.808252	0.568064	S	3		0.966679	2.00895e-51	158.44	133.96	158.44	-0.18366	47761000	327	O75122;O75122-2;O75122-3	327;333;561	O75122;O75122-3	CLIP-associating protein 2	CLASP2	GSVASLPQSDRSSSSSQESLNRPFSSKWSTA	>sp|O75122|CLAP2_HUMAN CLIP-associating protein 2 OS=Homo sapiens GN=CLASP2 PE=1 SV=2;>sp|O75122-2|CLAP2_HUMAN Isoform 2 of CLIP-associating protein 2 OS=Homo sapiens GN=CLASP2;>sp|O75122-3|CLAP2_HUMAN Isoform 3 of CLIP-associating protein 2 OS=Homo sapien	SSSS(0.028)S(0.967)QES(0.005)LNRPFSSK	S(-66.8)S(-52.05)S(-38.82)S(-15.4)S(15.4)QES(-22.63)LNRPFS(-95.82)S(-101.72)K	1
Q69YH5	Cell division cycle-associated protein 2	CDCA2	TICTFDSSGFES(0.08)MS(0.92)PIK	936	0.437825	1.35456	2.32216	+		-0.184351	-0.325947	-0.142683	-0.655249	-0.562657	-0.748549	S	3		0.92003	0.00024181	63.488	55.403	63.488	-0.020813	4773100	936	Q69YH5	936	Q69YH5	Cell division cycle-associated protein 2	CDCA2	RRTICTFDSSGFESMSPIKETVSSRQKPQMA	>sp|Q69YH5|CDCA2_HUMAN Cell division cycle-associated protein 2 OS=Homo sapiens GN=CDCA2 PE=1 SV=2	TICTFDSSGFES(0.08)MS(0.92)PIK	T(-59.51)ICT(-52.87)FDS(-38.57)S(-39.01)GFES(-10.62)MS(10.62)PIK	1
Q6VMQ6	Activating transcription factor 7-interacting protein 1	ATF7IP	NKQDDDLNCEPLS(1)PHNITPEPVSK	113	0.437405	1.35417	2.34315	+		1.45716	1.53096	1.49327	1.07596	1.17197	0.921244	S	4		0.999999	1.54149e-56	149.52	123	149.52	0.2045	128940000	113	Q6VMQ6;Q6VMQ6-2;Q6VMQ6-5;Q6VMQ6-4	113;113;113;121	Q6VMQ6	Activating transcription factor 7-interacting protein 1	ATF7IP	NVKNKQDDDLNCEPLSPHNITPEPVSKLPAE	>sp|Q6VMQ6|MCAF1_HUMAN Activating transcription factor 7-interacting protein 1 OS=Homo sapiens GN=ATF7IP PE=1 SV=3;>sp|Q6VMQ6-2|MCAF1_HUMAN Isoform 2 of Activating transcription factor 7-interacting protein 1 OS=Homo sapiens GN=ATF7IP;>sp|Q6VMQ6-5|MCAF1_HU	NKQDDDLNCEPLS(1)PHNITPEPVSK	NKQDDDLNCEPLS(60.22)PHNIT(-60.22)PEPVS(-93.07)K	1
O75151	Lysine-specific demethylase PHF2	PHF2	S(0.15)RES(0.15)AS(0.549)PT(0.15)IPNLDLLEAHTK	539	0.436644	1.35345	1.73151	+		-0.926687	-1.08034	-1.04707	-1.51484	-1.59682	-1.25236	S	4		0.548602	3.11651e-16	104.38	83.435	104.38	-0.063821	3742800	539	O75151	539	O75151	Lysine-specific demethylase PHF2	PHF2	KDGGKKKGKKSRESASPTIPNLDLLEAHTKE	>sp|O75151|PHF2_HUMAN Lysine-specific demethylase PHF2 OS=Homo sapiens GN=PHF2 PE=1 SV=4	S(0.15)RES(0.15)AS(0.549)PT(0.15)IPNLDLLEAHTK	S(-5.62)RES(-5.62)AS(5.62)PT(-5.62)IPNLDLLEAHT(-99.89)K	1
Q71H61	Immunoglobulin-like domain-containing receptor 2	ILDR2	DLPY(0.006)HS(0.444)NS(0.55)EK	616	0.436635	1.35344	2.69964	+		-0.491327	-0.66887	-0.552132	-1.00202	-0.95585	-1.06436	S	3		0.549849	0.000924869	60.157	43.384	60.157	0.11914	5050000	616	Q71H61	616	Q71H61	Immunoglobulin-like domain-containing receptor 2	ILDR2	RGPSYRGRDLPYHSNSEKKRKKEPAKKTNDF	>sp|Q71H61|ILDR2_HUMAN Immunoglobulin-like domain-containing receptor 2 OS=Homo sapiens GN=ILDR2 PE=2 SV=1	DLPY(0.006)HS(0.444)NS(0.55)EK	DLPY(-19.43)HS(-0.93)NS(0.93)EK	1
Q659A1	Little elongation complex subunit 2	ICE2	VS(0.195)KS(0.577)PS(0.174)PAS(0.017)T(0.017)S(0.017)T(0.002)VPNMTDAPTAPK	416	0.435979	1.35283	1.35535	+		-1.75042	-1.27127	-1.4499	-1.83258	-1.92291	-2.02404	S	3		0.576678	3.59168e-05	62.052	52.853	62.052	-0.69419	6521700	416	Q659A1	416	Q659A1	Little elongation complex subunit 2	ICE2	TELETFGVTTTKVSKSPSPASTSTVPNMTDA	>sp|Q659A1|ICE2_HUMAN Little elongation complex subunit 2 OS=Homo sapiens GN=ICE2 PE=1 SV=2	VS(0.195)KS(0.577)PS(0.174)PAS(0.017)T(0.017)S(0.017)T(0.002)VPNMTDAPTAPK	VS(-4.7)KS(4.7)PS(-5.2)PAS(-15.2)T(-15.2)S(-15.2)T(-25.38)VPNMT(-47.94)DAPT(-58.77)APK	1
P43307	Translocon-associated protein subunit alpha	SSR1	VEMGTSSQNDVDMS(0.012)WIPQET(0.024)LNQINKAS(0.965)PR	268	0.43586	1.35272	2.98036	+		0.212713	0.196878	0.158661	-0.230845	-0.337408	-0.171076	S	3		0.964535	3.18438e-23	90.867	82.693	75.965	-0.70064	108950000	268	P43307;P43307-2	268;241	P43307	Translocon-associated protein subunit alpha	SSR1	MSWIPQETLNQINKASPRRLPRKRAQKRSVG	>sp|P43307|SSRA_HUMAN Translocon-associated protein subunit alpha OS=Homo sapiens GN=SSR1 PE=1 SV=3;>sp|P43307-2|SSRA_HUMAN Isoform 2 of Translocon-associated protein subunit alpha OS=Homo sapiens GN=SSR1	VEMGTSSQNDVDMS(0.012)WIPQET(0.024)LNQINKAS(0.965)PR	VEMGT(-59.09)S(-55.41)S(-50.05)QNDVDMS(-19.18)WIPQET(-16.08)LNQINKAS(16.08)PR	1
Q9UI10	Translation initiation factor eIF-2B subunit delta	EIF2B4	ELPESGIQLGT(1)PR	86	0.435591	1.35246	1.60864	+		0.297386	0.379696	0.166584	-0.0829124	-0.0146942	-0.365499	T	2		1	2.76287e-29	157.84	111.77	157.84	0.12131	14126000	86	Q9UI10;Q9UI10-2;Q9UI10-3	86;106;85	Q9UI10	Translation initiation factor eIF-2B subunit delta	EIF2B4	VGPTRELPESGIQLGTPREKVPAGRSKAELR	>sp|Q9UI10|EI2BD_HUMAN Translation initiation factor eIF-2B subunit delta OS=Homo sapiens GN=EIF2B4 PE=1 SV=2;>sp|Q9UI10-2|EI2BD_HUMAN Isoform 2 of Translation initiation factor eIF-2B subunit delta OS=Homo sapiens GN=EIF2B4;>sp|Q9UI10-3|EI2BD_HUMAN Isofor	ELPESGIQLGT(1)PR	ELPES(-72.26)GIQLGT(72.26)PR	1
Q13442	28 kDa heat- and acid-stable phosphoprotein	PDAP1	MQS(0.937)LS(0.063)LNK	176	0.435205	1.3521	2.24586	+		-0.69965	-0.579428	-0.748817	-1.13322	-1.20737	-0.992909	S	2		0.937359	0.00870394	52.247	27.471	52.247	0.099316	1548400	176	Q13442	176	Q13442	28 kDa heat- and acid-stable phosphoprotein	PDAP1	RKAKDDATLSGKRMQSLSLNK__________	>sp|Q13442|HAP28_HUMAN 28 kDa heat- and acid-stable phosphoprotein OS=Homo sapiens GN=PDAP1 PE=1 SV=1	MQS(0.937)LS(0.063)LNK	MQS(11.75)LS(-11.75)LNK	1
P50914	60S ribosomal protein L14	RPL14	AALLKAS(1)PK	139	0.43474	1.35167	1.36414	+		8.10788	8.15313	7.99305	7.79715	7.78475	7.36794	S	3		1	0.00136568	78.903	64.223	41.704	-0.20873	2617700000	139	P50914	139	P50914	60S ribosomal protein L14	RPL14	KNEVKKLQKAALLKASPKKAPGTKGTAAAAA	>sp|P50914|RL14_HUMAN 60S ribosomal protein L14 OS=Homo sapiens GN=RPL14 PE=1 SV=4	AALLKAS(1)PK	AALLKAS(41.7)PK	1
Q5THJ4	Vacuolar protein sorting-associated protein 13D	VPS13D	NLSFDIPT(0.111)GS(0.221)LRDS(0.668)R	1038	0.43437	1.35132	1.90066	+		-0.225626	-0.113627	-0.439711	-0.746357	-0.636231	-0.699484	S	3		0.66791	1.72838e-05	99.092	70.809	99.092	0.001429	12659000	1038	Q5THJ4;Q5THJ4-2	1038;1038	Q5THJ4	Vacuolar protein sorting-associated protein 13D	VPS13D	HKNLSFDIPTGSLRDSRAQSPVSGPNVAHLT	>sp|Q5THJ4|VP13D_HUMAN Vacuolar protein sorting-associated protein 13D OS=Homo sapiens GN=VPS13D PE=1 SV=2;>sp|Q5THJ4-2|VP13D_HUMAN Isoform 2 of Vacuolar protein sorting-associated protein 13D OS=Homo sapiens GN=VPS13D	NLSFDIPT(0.111)GS(0.221)LRDS(0.668)R	NLS(-78.92)FDIPT(-7.77)GS(-4.81)LRDS(4.81)R	1
Q9H1B7	Interferon regulatory factor 2-binding protein-like	IRF2BPL	RNS(0.001)S(0.035)S(0.964)PVSPASVPGQR	659	0.434199	1.35116	1.88494	+		2.8606	2.8687	2.89277	2.58846	2.48504	2.24597	S	3		0.963936	3.98321e-53	164.65	138.12	159.26	-0.029788	235500000	659	Q9H1B7	659	Q9H1B7	Interferon regulatory factor 2-binding protein-like	IRF2BPL	SSVHSTTASARRNSSSPVSPASVPGQRRLAS	>sp|Q9H1B7|I2BPL_HUMAN Interferon regulatory factor 2-binding protein-like OS=Homo sapiens GN=IRF2BPL PE=1 SV=1	RNS(0.001)S(0.035)S(0.964)PVSPASVPGQR	RNS(-28.53)S(-14.44)S(14.44)PVS(-42.24)PAS(-90.85)VPGQR	1;2
O75815	Breast cancer anti-estrogen resistance protein 3	BCAR3	T(0.008)GS(0.992)EPALSPAVVR	370	0.433979	1.35095	1.68019	+		-0.252983	-0.134306	-0.363657	-0.540354	-0.868676	-0.643852	S	2		0.991697	2.3307e-11	124.78	83.55	124.78	0.23432	4007800	370	O75815;O75815-3;O75815-2	370;279;46	O75815	Breast cancer anti-estrogen resistance protein 3	BCAR3	VDTSPCPNSPVFRTGSEPALSPAVVRRVSSD	>sp|O75815|BCAR3_HUMAN Breast cancer anti-estrogen resistance protein 3 OS=Homo sapiens GN=BCAR3 PE=1 SV=1;>sp|O75815-3|BCAR3_HUMAN Isoform 3 of Breast cancer anti-estrogen resistance protein 3 OS=Homo sapiens GN=BCAR3;>sp|O75815-2|BCAR3_HUMAN Isoform 2 of	T(0.008)GS(0.992)EPALSPAVVR	T(-20.9)GS(20.9)EPALS(-36.07)PAVVR	1
Q96JP5	E3 ubiquitin-protein ligase ZFP91	ZFP91	RS(0.622)S(0.378)PSARPPDVPGQQPQAAK	82	0.433727	1.35072	1.3407	+		3.46616	3.74647	3.47891	3.31903	3.16555	2.90578	S	3		0.622209	3.44325e-48	149.62	124.46	149.62	0.18862	202150000	82	Q96JP5;Q96JP5-2	82;82	Q96JP5	E3 ubiquitin-protein ligase ZFP91	ZFP91	AVSRRRKAEYPRRRRSSPSARPPDVPGQQPQ	>sp|Q96JP5|ZFP91_HUMAN E3 ubiquitin-protein ligase ZFP91 OS=Homo sapiens GN=ZFP91 PE=1 SV=1;>sp|Q96JP5-2|ZFP91_HUMAN Isoform 2 of E3 ubiquitin-protein ligase ZFP91 OS=Homo sapiens GN=ZFP91	RS(0.622)S(0.378)PSARPPDVPGQQPQAAK	RS(2.17)S(-2.17)PS(-37.79)ARPPDVPGQQPQAAK	1
P06400	Retinoblastoma-associated protein	RB1	TAVIPINGS(1)PR	249	0.433434	1.35044	3.05836	+		3.07752	3.06398	2.9772	2.67693	2.58984	2.55163	S	2		1	3.4357e-26	176.42	145.04	92.495	-0.20419	143560000	249	P06400	249	P06400	Retinoblastoma-associated protein	RB1	LLKEPYKTAVIPINGSPRTPRRGQNRSARIA	>sp|P06400|RB_HUMAN Retinoblastoma-associated protein OS=Homo sapiens GN=RB1 PE=1 SV=2	TAVIPINGS(1)PR	T(-75.43)AVIPINGS(75.43)PR	1
Q9NYZ3	G2 and S phase-expressed protein 1	GTSE1	LVDVS(1)PDRGS(0.973)PPS(0.027)R	580	0.433417	1.35043	1.98472	+		1.85811	1.82058	1.73054	1.51328	1.38365	1.21204	S	3		0.973242	1.38292e-99	156.87	143.06	88.176	-0.089685	71996000	580	Q9NYZ3	580	Q9NYZ3	G2 and S phase-expressed protein 1	GTSE1	RKTDSRLVDVSPDRGSPPSRVPQALNFSPEE	>sp|Q9NYZ3|GTSE1_HUMAN G2 and S phase-expressed protein 1 OS=Homo sapiens GN=GTSE1 PE=1 SV=3	LVDVS(1)PDRGS(0.973)PPS(0.027)R	LVDVS(51.97)PDRGS(15.61)PPS(-15.61)R	2
O94915	Protein furry homolog-like	FRYL	T(0.84)RS(0.157)LS(0.002)S(0.001)LR	1976	0.43296	1.35	1.85062	+		-1.07674	-1.27842	-1.07212	-1.62977	-1.42034	-1.67605	T	3		0.840474	0.026553	41.164	23.538	41.164	0.29357	1536200	1976	O94915	1976	O94915	Protein furry homolog-like	FRYL	DIMDGRINHSSSLARTRSLSSLREKGMYDVQ	>sp|O94915|FRYL_HUMAN Protein furry homolog-like OS=Homo sapiens GN=FRYL PE=1 SV=2	T(0.84)RS(0.157)LS(0.002)S(0.001)LR	T(7.29)RS(-7.29)LS(-26.48)S(-29.7)LR	1
O96020	G1/S-specific cyclin-E2	CCNE2	QQPQPSQT(0.013)ES(0.987)PQEAQIIQAK	21	0.432868	1.34991	1.85238	+		0.44479	0.664227	0.600309	0.297884	0.0430985	0.0697384	S	3		0.987208	3.2547e-99	180.63	166.29	180.63	-0.040206	50196000	21	O96020;O96020-2	21;21	O96020	G1/S-specific cyclin-E2	CCNE2	SRLQAKQQPQPSQTESPQEAQIIQAKKRKTT	>sp|O96020|CCNE2_HUMAN G1/S-specific cyclin-E2 OS=Homo sapiens GN=CCNE2 PE=1 SV=1;>sp|O96020-2|CCNE2_HUMAN Isoform Short of G1/S-specific cyclin-E2 OS=Homo sapiens GN=CCNE2	QQPQPSQT(0.013)ES(0.987)PQEAQIIQAK	QQPQPS(-36.72)QT(-18.95)ES(18.95)PQEAQIIQAK	1
Q9ULJ3	Zinc finger and BTB domain-containing protein 21	ZBTB21	RS(0.596)LS(0.397)MDS(0.007)QVPVYSPSIDLK	343	0.432544	1.34961	1.84311	+		-0.628836	-0.663353	-0.89967	-1.07948	-1.2807	-1.12931	S	3		0.596296	1.13046e-06	75.764	64.37	75.764	-0.079284	12988000	343	Q9ULJ3;Q9ULJ3-2	343;343	Q9ULJ3	Zinc finger and BTB domain-containing protein 21	ZBTB21	SIDRSGPLVKSLLRRSLSMDSQVPVYSPSID	>sp|Q9ULJ3|ZBT21_HUMAN Zinc finger and BTB domain-containing protein 21 OS=Homo sapiens GN=ZBTB21 PE=1 SV=2;>sp|Q9ULJ3-2|ZBT21_HUMAN Isoform 2 of Zinc finger and BTB domain-containing protein 21 OS=Homo sapiens GN=ZBTB21	RS(0.596)LS(0.397)MDS(0.007)QVPVYSPSIDLK	RS(1.77)LS(-1.77)MDS(-19.28)QVPVY(-56.51)S(-60.32)PS(-70.64)IDLK	1
Q92993	Histone acetyltransferase KAT5	KAT5	S(0.001)NCLGT(0.095)DEDS(0.885)QDS(0.014)S(0.004)DGIPSAPR	199	0.431878	1.34899	1.78718	+		-1.48845	-1.60357	-1.60774	-1.84516	-2.18919	-1.96104	S	2		0.88518	1.08617e-22	96.881	92.66	96.881	0.081892	5925500	199	Q92993;Q92993-2;Q92993-4;Q92993-3	199;147;180;232	Q92993	Histone acetyltransferase KAT5	KAT5	PGRKRKSNCLGTDEDSQDSSDGIPSAPRMTG	>sp|Q92993|KAT5_HUMAN Histone acetyltransferase KAT5 OS=Homo sapiens GN=KAT5 PE=1 SV=2;>sp|Q92993-2|KAT5_HUMAN Isoform 2 of Histone acetyltransferase KAT5 OS=Homo sapiens GN=KAT5;>sp|Q92993-4|KAT5_HUMAN Isoform 4 of Histone acetyltransferase KAT5 OS=Homo s	S(0.001)NCLGT(0.095)DEDS(0.885)QDS(0.014)S(0.004)DGIPSAPR	S(-31.73)NCLGT(-9.67)DEDS(9.67)QDS(-17.9)S(-23.02)DGIPS(-58.83)APR	1
Q8ND56	Protein LSM14 homolog A	LSM14A	S(0.849)S(0.151)PQLDPLRK	182	0.431456	1.34859	1.5351	+		6.52842	6.59103	6.47389	6.31068	6.11075	5.87753	S	3		0.849064	1.0155e-09	138.89	78.253	59.227	-0.22183	796560000	182	Q8ND56;Q8ND56-2;Q8ND56-3	182;182;141	Q8ND56	Protein LSM14 homolog A	LSM14A	TQDTRSLKTQLSQGRSSPQLDPLRKSPTMEQ	>sp|Q8ND56|LS14A_HUMAN Protein LSM14 homolog A OS=Homo sapiens GN=LSM14A PE=1 SV=3;>sp|Q8ND56-2|LS14A_HUMAN Isoform 2 of Protein LSM14 homolog A OS=Homo sapiens GN=LSM14A;>sp|Q8ND56-3|LS14A_HUMAN Isoform 3 of Protein LSM14 homolog A OS=Homo sapiens GN=LSM1	S(0.849)S(0.151)PQLDPLRK	S(7.5)S(-7.5)PQLDPLRK	1
Q12851	Mitogen-activated protein kinase kinase kinase kinase 2	MAP4K2	SASEFQELDS(0.996)PDDT(0.004)MGTIK	394	0.430151	1.34737	1.59824	+		0.780912	0.714506	0.79244	0.566183	0.26992	0.161303	S	2		0.995748	1.14176e-11	108.08	97.271	108.08	-0.20343	9694700	394	Q12851;Q12851-2	394;394	Q12851	Mitogen-activated protein kinase kinase kinase kinase 2	MAP4K2	RSLTIRSASEFQELDSPDDTMGTIKRAPFLG	>sp|Q12851|M4K2_HUMAN Mitogen-activated protein kinase kinase kinase kinase 2 OS=Homo sapiens GN=MAP4K2 PE=1 SV=2;>sp|Q12851-2|M4K2_HUMAN Isoform 2 of Mitogen-activated protein kinase kinase kinase kinase 2 OS=Homo sapiens GN=MAP4K2	SASEFQELDS(0.996)PDDT(0.004)MGTIK	S(-59.82)AS(-48.16)EFQELDS(23.75)PDDT(-23.75)MGT(-44.1)IK	1
P46821	Microtubule-associated protein 1B;MAP1B heavy chain;MAP1 light chain LC1	MAP1B	DYNASAS(0.009)T(0.038)IS(0.84)PPS(0.048)S(0.063)MEEDKFS(0.002)R	1208	0.429758	1.34701	1.34959	+		-0.181225	-0.393682	-0.480263	-0.565241	-0.801595	-0.977608	S	3		0.840343	6.79083e-08	78.752	67.551	78.752	-0.43228	7288700	1208	P46821	1208	P46821	Microtubule-associated protein 1B;MAP1B heavy chain;MAP1 light chain LC1	MAP1B	DATDGKDYNASASTISPPSSMEEDKFSRSAL	>sp|P46821|MAP1B_HUMAN Microtubule-associated protein 1B OS=Homo sapiens GN=MAP1B PE=1 SV=2	DYNASAS(0.009)T(0.038)IS(0.84)PPS(0.048)S(0.063)MEEDKFS(0.002)R	DY(-63.7)NAS(-36.7)AS(-19.89)T(-13.5)IS(11.26)PPS(-12.39)S(-11.26)MEEDKFS(-26.29)R	1
Q13315	Serine-protein kinase ATM	ATM	SLAFEEGS(0.771)QS(0.177)T(0.042)T(0.01)ISSLSEK	1981	0.4272	1.34462	1.75088	+		-0.131996	0.100647	-0.0950699	-0.403461	-0.634052	-0.370506	S	2		0.770946	2.8901e-09	80.316	70.564	80.316	0.17259	10055000	1981	Q13315	1981	Q13315	Serine-protein kinase ATM	ATM	SMDDQEKRSLAFEEGSQSTTISSLSEKSKEE	>sp|Q13315|ATM_HUMAN Serine-protein kinase ATM OS=Homo sapiens GN=ATM PE=1 SV=4	SLAFEEGS(0.771)QS(0.177)T(0.042)T(0.01)ISSLSEK	S(-46.14)LAFEEGS(6.39)QS(-6.39)T(-12.67)T(-18.84)IS(-37.68)S(-43.16)LS(-53.48)EK	1
Q02880	DNA topoisomerase 2-beta	TOP2B	LQLEETMPS(1)PYGR	1236	0.426659	1.34412	1.6094	+		0.0155868	0.060173	-0.286482	-0.436325	-0.450342	-0.604031	S	2		0.999955	2.31326e-05	111.22	83.642	111.22	-0.3789	5261800	1236	Q02880;Q02880-2	1236;1231	Q02880	DNA topoisomerase 2-beta	TOP2B	GKPKVKKLQLEETMPSPYGRRIIPEITAMKA	>sp|Q02880|TOP2B_HUMAN DNA topoisomerase 2-beta OS=Homo sapiens GN=TOP2B PE=1 SV=3;>sp|Q02880-2|TOP2B_HUMAN Isoform Beta-1 of DNA topoisomerase 2-beta OS=Homo sapiens GN=TOP2B	LQLEETMPS(1)PYGR	LQLEET(-43.54)MPS(43.54)PY(-66.8)GR	1
Q9UHD8	Septin-9	2009-09-01	S(1)FEVEEVETPNSTPPRR	30	0.426229	1.34372	2.13188	+		5.72427	5.58232	5.82091	5.24218	5.22603	5.3806	S	3		1	1.03486e-215	244.26	215.17	224.12	-0.078808	925000000	30	Q9UHD8;Q9UHD8-2;Q9UHD8-7;Q9UHD8-5	30;12;11;23	Q9UHD8	Septin-9	2009-09-01	RLRRLGDSSGPALKRSFEVEEVETPNSTPPR	>sp|Q9UHD8|SEPT9_HUMAN Septin-9 OS=Homo sapiens GN=SEPT9 PE=1 SV=2;>sp|Q9UHD8-2|SEPT9_HUMAN Isoform 2 of Septin-9 OS=Homo sapiens GN=SEPT9;>sp|Q9UHD8-7|SEPT9_HUMAN Isoform 7 of Septin-9 OS=Homo sapiens GN=SEPT9;>sp|Q9UHD8-5|SEPT9_HUMAN Isoform 5 of Septin-	S(1)FEVEEVETPNSTPPRR	S(92.82)FEVEEVET(-92.82)PNS(-117.37)T(-132.53)PPRR	1;2
Q9Y3M8	StAR-related lipid transfer protein 13	STARD13	ALS(0.99)IES(0.01)LSPTDSSNGVNWR	411	0.425833	1.34335	2.65149	+		0.780138	0.951252	0.822067	0.483097	0.423794	0.369068	S	3		0.990149	8.18183e-83	180.16	162.44	102.43	0.22132	99754000	411	Q9Y3M8;Q9Y3M8-5;Q9Y3M8-3;Q9Y3M8-4;Q9Y3M8-2	411;403;293;376;403	Q9Y3M8	StAR-related lipid transfer protein 13	STARD13	HIPKDHKPGTFPKALSIESLSPTDSSNGVNW	>sp|Q9Y3M8|STA13_HUMAN StAR-related lipid transfer protein 13 OS=Homo sapiens GN=STARD13 PE=1 SV=2;>sp|Q9Y3M8-5|STA13_HUMAN Isoform 5 of StAR-related lipid transfer protein 13 OS=Homo sapiens GN=STARD13;>sp|Q9Y3M8-3|STA13_HUMAN Isoform 3 of StAR-related li	ALS(0.99)IES(0.01)LSPTDSSNGVNWR	ALS(20.03)IES(-20.03)LS(-50.34)PT(-72.85)DS(-84.67)S(-88.02)NGVNWR	1
Q8TDJ6	DmX-like protein 2	DMXL2	VS(0.935)VDS(0.065)NLFVYSK	1140	0.425633	1.34316	1.6331	+		-1.47595	-1.85216	-1.54198	-2.10286	-2.02332	-2.02081	S	2		0.934938	0.00245633	56.514	42.768	56.514	0.1386	2675700	1140	Q8TDJ6;Q8TDJ6-3	1140;1140	Q8TDJ6	DmX-like protein 2	DMXL2	LDDLVKVGSVLDSRVSVDSNLFVYSKSDALL	>sp|Q8TDJ6|DMXL2_HUMAN DmX-like protein 2 OS=Homo sapiens GN=DMXL2 PE=1 SV=2;>sp|Q8TDJ6-3|DMXL2_HUMAN Isoform 3 of DmX-like protein 2 OS=Homo sapiens GN=DMXL2	VS(0.935)VDS(0.065)NLFVYSK	VS(11.59)VDS(-11.59)NLFVY(-37.94)S(-42.07)K	1
Q69YH5	Cell division cycle-associated protein 2	CDCA2	GSS(0.001)DAVS(0.895)PDT(0.062)FT(0.042)AEVSSDAVPDVR	291	0.425502	1.34304	2.00414	+		-0.0546894	0.121243	0.0778751	-0.235842	-0.402717	-0.493521	S	2		0.894507	6.31759e-32	123.12	108.5	123.12	-0.13475	88475000	291	Q69YH5	291	Q69YH5	Cell division cycle-associated protein 2	CDCA2	KVADCVVGKGSSDAVSPDTFTAEVSSDAVPD	>sp|Q69YH5|CDCA2_HUMAN Cell division cycle-associated protein 2 OS=Homo sapiens GN=CDCA2 PE=1 SV=2	GSS(0.001)DAVS(0.895)PDT(0.062)FT(0.042)AEVSSDAVPDVR	GS(-44.15)S(-29.54)DAVS(11.57)PDT(-11.57)FT(-13.27)AEVS(-46.63)S(-52.67)DAVPDVR	1
O14777	Kinetochore protein NDC80 homolog	NDC80	NSQLGIFS(0.01)S(0.587)S(0.403)EK	76	0.424436	1.34205	1.69418	+		-0.691894	-0.908917	-0.672388	-1.08923	-1.35128	-1.106	S	2		0.587144	0.00210098	57.973	45.441	57.973	0.31136	4413100	76	O14777	76	O14777	Kinetochore protein NDC80 homolog	NDC80	TSGHGSRNSQLGIFSSSEKIKDPRPLNDKAF	>sp|O14777|NDC80_HUMAN Kinetochore protein NDC80 homolog OS=Homo sapiens GN=NDC80 PE=1 SV=1	NSQLGIFS(0.01)S(0.587)S(0.403)EK	NS(-54.39)QLGIFS(-17.79)S(1.63)S(-1.63)EK	1
Q9ULD5	Zinc finger protein 777	ZNF777	S(0.455)S(0.537)PLS(0.002)FPS(0.006)VPQEETLR	7	0.424162	1.34179	1.4881	+		-0.774754	-0.520649	-0.786591	-1.2105	-0.919277	-1.2247	S	2		0.537298	0.00013436	69.361	51.775	69.361	-0.093481	8546600	7	Q9ULD5;Q9ULD5-2;Q9ULD5-3	7;7;7	Q9ULD5	Zinc finger protein 777	ZNF777	_________MENQRSSPLSFPSVPQEETLRQ	>sp|Q9ULD5|ZN777_HUMAN Zinc finger protein 777 OS=Homo sapiens GN=ZNF777 PE=1 SV=2;>sp|Q9ULD5-2|ZN777_HUMAN Isoform 2 of Zinc finger protein 777 OS=Homo sapiens GN=ZNF777;>sp|Q9ULD5-3|ZN777_HUMAN Isoform 3 of Zinc finger protein 777 OS=Homo sapiens GN=ZNF7	S(0.455)S(0.537)PLS(0.002)FPS(0.006)VPQEETLR	S(-0.72)S(0.72)PLS(-24.57)FPS(-19.77)VPQEET(-36.1)LR	1
O60271-2	C-Jun-amino-terminal kinase-interacting protein 4	SPAG9	S(0.296)S(0.672)T(0.026)LS(0.006)QLPGDK	584	0.422792	1.34052	2.49959	+		0.828276	0.759521	0.884436	0.504503	0.387455	0.311899	S	2		0.672202	1.15691e-23	139.88	102.11	73.834	-0.015065	12463000	584	O60271-2;O60271-4;O60271;O60271-5;O60271-3;O60271-9	584;580;594;580;594;437	O60271-2	C-Jun-amino-terminal kinase-interacting protein 4	SPAG9	NAPTSHVTPSVKKRSSTLSQLPGDKSKAFDF	>sp|O60271-2|JIP4_HUMAN Isoform 2 of C-Jun-amino-terminal kinase-interacting protein 4 OS=Homo sapiens GN=SPAG9;>sp|O60271-4|JIP4_HUMAN Isoform 4 of C-Jun-amino-terminal kinase-interacting protein 4 OS=Homo sapiens GN=SPAG9;>sp|O60271|JIP4_HUMAN C-Jun-amin	S(0.296)S(0.672)T(0.026)LS(0.006)QLPGDK	S(-3.56)S(3.56)T(-14.15)LS(-20.53)QLPGDK	1
O60841	Eukaryotic translation initiation factor 5B	EIF5B	VTVDTGVIPAS(0.007)EEKAET(0.966)PT(0.027)AAEDDNEGDKK	301	0.422428	1.34018	3.0665	+		0.128765	0.099596	-0.0132389	-0.3876	-0.336982	-0.327581	T	4		0.966148	4.60224e-09	69.244	63.152	69.244	-0.089126	8044500	301	O60841	301	O60841	Eukaryotic translation initiation factor 5B	EIF5B	TVDTGVIPASEEKAETPTAAEDDNEGDKKKK	>sp|O60841|IF2P_HUMAN Eukaryotic translation initiation factor 5B OS=Homo sapiens GN=EIF5B PE=1 SV=4	VTVDTGVIPAS(0.007)EEKAET(0.966)PT(0.027)AAEDDNEGDKK	VT(-49.26)VDT(-36.28)GVIPAS(-21.51)EEKAET(15.57)PT(-15.57)AAEDDNEGDKK	1
Q2PPJ7	Ral GTPase-activating protein subunit alpha-2	RALGAPA2	S(0.106)S(0.106)S(0.789)PAELDLKDDLQQTQGK	821	0.422343	1.3401	1.60765	+		1.01573	1.30127	1.05274	0.858969	0.597494	0.64625	S	3		0.788818	5.25061e-67	161.2	140.9	161.2	0.54764	24686000	821	Q2PPJ7;Q2PPJ7-3;Q2PPJ7-2	821;821;821	Q2PPJ7	Ral GTPase-activating protein subunit alpha-2	RALGAPA2	KREHEGITILVRRSSSPAELDLKDDLQQTQG	>sp|Q2PPJ7|RGPA2_HUMAN Ral GTPase-activating protein subunit alpha-2 OS=Homo sapiens GN=RALGAPA2 PE=1 SV=2;>sp|Q2PPJ7-3|RGPA2_HUMAN Isoform 3 of Ral GTPase-activating protein subunit alpha-2 OS=Homo sapiens GN=RALGAPA2;>sp|Q2PPJ7-2|RGPA2_HUMAN Isoform 2 of	S(0.106)S(0.106)S(0.789)PAELDLKDDLQQTQGK	S(-8.73)S(-8.73)S(8.73)PAELDLKDDLQQT(-87.6)QGK	1;2
Q02241;Q02241-2	Kinesin-like protein KIF23	KIF23	GGGQSVQFT(0.001)DIET(0.005)LKQES(0.994)PNGS(0.999)R	906	0.419587	1.33755	1.51861	+		2.29978	1.96043	1.88609	1.64651	1.62471	1.61632	S	3		0.999013	0.000428465	53.97	45.943	53.97	-0.059696	9762800	906	Q02241;Q02241-2;Q02241-3	906;802;619	Q02241;Q02241-2	Kinesin-like protein KIF23	KIF23	QFTDIETLKQESPNGSRKRRSSTVAPAQPDG	>sp|Q02241|KIF23_HUMAN Kinesin-like protein KIF23 OS=Homo sapiens GN=KIF23 PE=1 SV=3;>sp|Q02241-2|KIF23_HUMAN Isoform 2 of Kinesin-like protein KIF23 OS=Homo sapiens GN=KIF23;>sp|Q02241-3|KIF23_HUMAN Isoform 3 of Kinesin-like protein KIF23 OS=Homo sapiens	GGGQSVQFT(0.001)DIET(0.005)LKQES(0.994)PNGS(0.999)R	GGGQS(-40.19)VQFT(-29.01)DIET(-23.79)LKQES(23.79)PNGS(30.76)R	2
Q76G19	PDZ domain-containing protein 4	PDZD4	STPLLVEPLPES(1)PLRR	490	0.41871	1.33673	2.14588	+		-2.42941	-2.48203	-2.23127	-2.77193	-2.76419	-2.86273	S	3		0.999841	0.00124987	45.347	30.916	45.347	-0.034931	3841700	490	Q76G19;Q76G19-2	490;381	Q76G19	PDZ domain-containing protein 4	PDZD4	ESCRSTPLLVEPLPESPLRRAMAGNSNLNRT	>sp|Q76G19|PDZD4_HUMAN PDZ domain-containing protein 4 OS=Homo sapiens GN=PDZD4 PE=1 SV=1;>sp|Q76G19-2|PDZD4_HUMAN Isoform 2 of PDZ domain-containing protein 4 OS=Homo sapiens GN=PDZD4	STPLLVEPLPES(1)PLRR	S(-41)T(-41)PLLVEPLPES(41)PLRR	1
Q14997	Proteasome activator complex subunit 4	PSME4	NPSINQILLS(1)PEKIK	1121	0.417462	1.33558	1.34068	+		-0.190842	-0.128614	-0.447781	-0.64496	-0.872834	-0.501827	S	3		0.999998	3.77369e-20	81.016	63.12	81.016	-0.062297	0	1121	Q14997;Q14997-3;Q14997-2	1121;265;496	Q14997	Proteasome activator complex subunit 4	PSME4	LLQQSKNPSINQILLSPEKIKEGIKRQQEKN	>sp|Q14997|PSME4_HUMAN Proteasome activator complex subunit 4 OS=Homo sapiens GN=PSME4 PE=1 SV=2;>sp|Q14997-3|PSME4_HUMAN Isoform 3 of Proteasome activator complex subunit 4 OS=Homo sapiens GN=PSME4;>sp|Q14997-2|PSME4_HUMAN Isoform 2 of Proteasome activato	NPSINQILLS(1)PEKIK	NPS(-56.22)INQILLS(56.22)PEKIK	1
Q6ICG6	Uncharacterized protein KIAA0930	KIAA0930	S(0.001)LVGS(0.999)WLK	362	0.417112	1.33525	1.76702	+		1.75419	1.73786	1.52981	1.23951	1.39935	1.13166	S	2		0.999228	0.00103944	102.52	64.968	72.2	-0.21059	14198000	362	Q6ICG6;Q6ICG6-3;Q6ICG6-2	362;328;367	Q6ICG6	Uncharacterized protein KIAA0930	KIAA0930	LRSRSLSGTGRSLVGSWLKLNRADGNFLLYA	>sp|Q6ICG6|K0930_HUMAN Uncharacterized protein KIAA0930 OS=Homo sapiens GN=KIAA0930 PE=1 SV=1;>sp|Q6ICG6-3|K0930_HUMAN Isoform 3 of Uncharacterized protein KIAA0930 OS=Homo sapiens GN=KIAA0930;>sp|Q6ICG6-2|K0930_HUMAN Isoform 2 of Uncharacterized protein K	S(0.001)LVGS(0.999)WLK	S(-31.12)LVGS(31.12)WLK	1
P04406	Glyceraldehyde-3-phosphate dehydrogenase	GAPDH	IIS(0.084)NAS(0.87)CT(0.023)T(0.023)NCLAPLAK	151	0.41696	1.33511	1.83603	+		-0.438755	-0.332153	-0.58453	-1.00849	-0.797081	-0.800749	S	2		0.869557	0.00181712	48.053	40.542	48.053	-0.12918	8220700	151	P04406;P04406-2	151;109	P04406	Glyceraldehyde-3-phosphate dehydrogenase	GAPDH	NHEKYDNSLKIISNASCTTNCLAPLAKVIHD	>sp|P04406|G3P_HUMAN Glyceraldehyde-3-phosphate dehydrogenase OS=Homo sapiens GN=GAPDH PE=1 SV=3;>sp|P04406-2|G3P_HUMAN Isoform 2 of Glyceraldehyde-3-phosphate dehydrogenase OS=Homo sapiens GN=GAPDH	IIS(0.084)NAS(0.87)CT(0.023)T(0.023)NCLAPLAK	IIS(-10.17)NAS(10.17)CT(-15.7)T(-15.7)NCLAPLAK	1
Q8WYP5	Protein ELYS	AHCTF1	STPLASPSPS(0.002)PGRS(0.998)PQR	1222	0.41645	1.33464	1.50793	+		1.31204	1.39947	1.43032	0.983872	1.16613	0.742477	S	3		0.998348	9.9834e-58	168.3	138.72	168.3	-0.26856	106300000	1222	Q8WYP5;Q8WYP5-2;Q8WYP5-3	1222;1257;1231	Q8WYP5	Protein ELYS	AHCTF1	LRSTPLASPSPSPGRSPQRLKETRISFVEED	>sp|Q8WYP5|ELYS_HUMAN Protein ELYS OS=Homo sapiens GN=AHCTF1 PE=1 SV=3;>sp|Q8WYP5-2|ELYS_HUMAN Isoform 2 of Protein ELYS OS=Homo sapiens GN=AHCTF1;>sp|Q8WYP5-3|ELYS_HUMAN Isoform 3 of Protein ELYS OS=Homo sapiens GN=AHCTF1	STPLASPSPS(0.002)PGRS(0.998)PQR	S(-138.01)T(-133.21)PLAS(-73.66)PS(-42.04)PS(-27.98)PGRS(27.98)PQR	1
Q1MSJ5	Centrosome and spindle pole-associated protein 1	CSPP1	LQRPPS(0.753)VDS(0.247)IIR	901	0.415656	1.3339	2.82941	+		-0.469463	-0.512856	-0.343004	-0.827037	-0.883182	-0.862071	S	3		0.752632	3.22949e-05	110.97	86.547	110.97	0.15383	10190000	901	Q1MSJ5;Q1MSJ5-1;Q1MSJ5-2	901;866;521	Q1MSJ5	Centrosome and spindle pole-associated protein 1	CSPP1	PALQNKIASKLQRPPSVDSIIRSFIHESSMS	>sp|Q1MSJ5|CSPP1_HUMAN Centrosome and spindle pole-associated protein 1 OS=Homo sapiens GN=CSPP1 PE=1 SV=4;>sp|Q1MSJ5-1|CSPP1_HUMAN Isoform 1 of Centrosome and spindle pole-associated protein 1 OS=Homo sapiens GN=CSPP1;>sp|Q1MSJ5-2|CSPP1_HUMAN Isoform 2 of	LQRPPS(0.753)VDS(0.247)IIR	LQRPPS(4.83)VDS(-4.83)IIR	1
Q86UU1	Pleckstrin homology-like domain family B member 1	PHLDB1	KGGHERPPS(1)PGLR	324	0.415432	1.3337	1.77395	+		4.65327	4.8734	4.67738	4.39115	4.40472	4.16188	S	4		1	1.28744e-05	110.48	89.9	60.489	-0.040406	239060000	324	Q86UU1;Q86UU1-3;Q86UU1-2	324;324;324	Q86UU1	Pleckstrin homology-like domain family B member 1	PHLDB1	ESPRLSRKGGHERPPSPGLRGLLTDSPAATV	>sp|Q86UU1|PHLB1_HUMAN Pleckstrin homology-like domain family B member 1 OS=Homo sapiens GN=PHLDB1 PE=1 SV=1;>sp|Q86UU1-3|PHLB1_HUMAN Isoform 3 of Pleckstrin homology-like domain family B member 1 OS=Homo sapiens GN=PHLDB1;>sp|Q86UU1-2|PHLB1_HUMAN Isoform	KGGHERPPS(1)PGLR	KGGHERPPS(60.49)PGLR	1
Q3V6T2	Girdin	CCDC88A	S(0.001)LS(0.009)VS(0.753)S(0.238)DFLGK	1717	0.415116	1.33341	1.97725	+		-0.80472	-1.00721	-1.01049	-1.27261	-1.47529	-1.31988	S	2		0.752536	0.00264747	56.139	26.836	56.139	0.052735	6625400	1717	Q3V6T2;Q3V6T2-5;Q3V6T2-4;Q3V6T2-2;Q3V6T2-3	1717;1716;1688;1689;1716	Q3V6T2	Girdin	CCDC88A	SQENLLDEVMKSLSVSSDFLGKDKPVSCGLA	>sp|Q3V6T2|GRDN_HUMAN Girdin OS=Homo sapiens GN=CCDC88A PE=1 SV=2;>sp|Q3V6T2-5|GRDN_HUMAN Isoform 5 of Girdin OS=Homo sapiens GN=CCDC88A;>sp|Q3V6T2-4|GRDN_HUMAN Isoform 4 of Girdin OS=Homo sapiens GN=CCDC88A;>sp|Q3V6T2-2|GRDN_HUMAN Isoform 2 of Girdin OS=H	S(0.001)LS(0.009)VS(0.753)S(0.238)DFLGK	S(-30.41)LS(-19.19)VS(5)S(-5)DFLGK	1
Q5QJE6	Deoxynucleotidyltransferase terminal-interacting protein 2	DNTTIP2	S(0.18)LS(0.82)EINKPNFYNNDFDDDFSHR	253	0.414813	1.33313	1.87303	+		0.280203	0.0218639	0.16246	-0.133875	-0.338172	-0.307865	S	4		0.819728	2.284e-67	157.62	145.82	157.62	0.15492	12927000	253	Q5QJE6	253	Q5QJE6	Deoxynucleotidyltransferase terminal-interacting protein 2	DNTTIP2	DSDTRQTSHLQARSLSEINKPNFYNNDFDDD	>sp|Q5QJE6|TDIF2_HUMAN Deoxynucleotidyltransferase terminal-interacting protein 2 OS=Homo sapiens GN=DNTTIP2 PE=1 SV=2	S(0.18)LS(0.82)EINKPNFYNNDFDDDFSHR	S(-6.58)LS(6.58)EINKPNFY(-59.08)NNDFDDDFS(-119.25)HR	1
O60318	Germinal-center associated nuclear protein	MCM3AP	SESTDSLGGLS(0.738)PS(0.257)EVT(0.005)AIQCK	430	0.414484	1.33282	2.325	+		-0.0580463	0.0693264	-0.0189228	-0.307493	-0.419843	-0.52376	S	2		0.738464	2.61599e-15	90.1	77.308	90.1	-0.31142	14225000	430	O60318	430	O60318	Germinal-center associated nuclear protein	MCM3AP	RQSNRSESTDSLGGLSPSEVTAIQCKNIPDY	>sp|O60318|GANP_HUMAN Germinal-center associated nuclear protein OS=Homo sapiens GN=MCM3AP PE=1 SV=2	SESTDSLGGLS(0.738)PS(0.257)EVT(0.005)AIQCK	S(-62.68)ES(-56.91)T(-52.28)DS(-41.87)LGGLS(4.59)PS(-4.59)EVT(-21.86)AIQCK	1
O75122;O75122-3	CLIP-associating protein 2	CLASP2	S(0.077)RS(0.923)DIDVNAAAGAK	370	0.41424	1.3326	1.62673	+		3.21296	3.13219	3.10989	2.95122	2.57191	2.68919	S	2		0.922912	1.01123e-67	188.91	165.68	61.87	0.33294	214440000	370	O75122;O75122-2;O75122-3	370;376;604	O75122;O75122-3	CLIP-associating protein 2	CLASP2	SSKASSLPGSLQRSRSDIDVNAAAGAKAHHA	>sp|O75122|CLAP2_HUMAN CLIP-associating protein 2 OS=Homo sapiens GN=CLASP2 PE=1 SV=2;>sp|O75122-2|CLAP2_HUMAN Isoform 2 of CLIP-associating protein 2 OS=Homo sapiens GN=CLASP2;>sp|O75122-3|CLAP2_HUMAN Isoform 3 of CLIP-associating protein 2 OS=Homo sapien	S(0.077)RS(0.923)DIDVNAAAGAK	S(-10.78)RS(10.78)DIDVNAAAGAK	1
Q86V48	Leucine zipper protein 1	LUZP1	T(0.001)QS(0.382)S(0.616)LT(0.001)VSEVLTR	996	0.413177	1.33162	1.35933	+		-1.22803	-1.33292	-1.5067	-1.55637	-1.95775	-1.79306	S	2		0.616422	5.35396e-05	107.98	85.439	107.98	0.52612	10365000	996	Q86V48;Q86V48-2;Q86V48-3	996;996;996	Q86V48	Leucine zipper protein 1	LUZP1	SSGDAPEPSSRRTQSSLTVSEVLTRRNRVGD	>sp|Q86V48|LUZP1_HUMAN Leucine zipper protein 1 OS=Homo sapiens GN=LUZP1 PE=1 SV=2;>sp|Q86V48-2|LUZP1_HUMAN Isoform 2 of Leucine zipper protein 1 OS=Homo sapiens GN=LUZP1;>sp|Q86V48-3|LUZP1_HUMAN Isoform 3 of Leucine zipper protein 1 OS=Homo sapiens GN=LUZ	T(0.001)QS(0.382)S(0.616)LT(0.001)VSEVLTR	T(-30.76)QS(-2.08)S(2.08)LT(-27.24)VS(-46.71)EVLT(-63.24)R	1
P81408	Protein FAM189B	FAM189B	S(1)VDYVLFR	358	0.412857	1.33132	1.43948	+		-0.343725	-0.540026	-0.696642	-0.773516	-1.0597	-0.985752	S	2		0.999767	8.40779e-05	119.53	51.824	119.53	0.034292	4705500	358	P81408;P81408-2;P81408-3;P81408-4	358;262;340;359	P81408	Protein FAM189B	FAM189B	PSEDSCLLELQGSVRSVDYVLFRSIQRSRAG	>sp|P81408|F189B_HUMAN Protein FAM189B OS=Homo sapiens GN=FAM189B PE=1 SV=2;>sp|P81408-2|F189B_HUMAN Isoform B of Protein FAM189B OS=Homo sapiens GN=FAM189B;>sp|P81408-3|F189B_HUMAN Isoform 2 of Protein FAM189B OS=Homo sapiens GN=FAM189B;>sp|P81408-4|F189B	S(1)VDYVLFR	S(36.32)VDY(-36.32)VLFR	1
Q9UQ35	Serine/arginine repetitive matrix protein 2	SRRM2	VS(0.001)GRT(0.049)S(0.95)PPLLDR	2398	0.41105	1.32965	2.11724	+		2.46824	2.57015	2.30884	2.09746	1.98598	2.03064	S	3		0.949969	9.98971e-08	115.58	88.641	115.58	-0.11533	76303000	2398	Q9UQ35	2398	Q9UQ35	Serine/arginine repetitive matrix protein 2	SRRM2	PRVPLSAYERVSGRTSPPLLDRARSRTPPSA	>sp|Q9UQ35|SRRM2_HUMAN Serine/arginine repetitive matrix protein 2 OS=Homo sapiens GN=SRRM2 PE=1 SV=2	VS(0.001)GRT(0.049)S(0.95)PPLLDR	VS(-30.11)GRT(-12.87)S(12.87)PPLLDR	1
P30307	M-phase inducer phosphatase 3	CDC25C	S(0.005)PS(0.995)MPENLNRPR	216	0.410807	1.32943	1.51878	+		1.60471	1.52931	1.40903	1.31258	1.06481	0.933226	S	3		0.994837	3.98706e-21	155.09	109.98	155.09	0.24898	47985000	216	P30307;P30307-3;P30307-4;P30307-2	216;173;143;186	P30307	M-phase inducer phosphatase 3	CDC25C	DQEAKVSRSGLYRSPSMPENLNRPRLKQVEK	>sp|P30307|MPIP3_HUMAN M-phase inducer phosphatase 3 OS=Homo sapiens GN=CDC25C PE=1 SV=2;>sp|P30307-3|MPIP3_HUMAN Isoform 4 of M-phase inducer phosphatase 3 OS=Homo sapiens GN=CDC25C;>sp|P30307-4|MPIP3_HUMAN Isoform 5 of M-phase inducer phosphatase 3 OS=Ho	S(0.005)PS(0.995)MPENLNRPR	S(-22.85)PS(22.85)MPENLNRPR	1
Q96D71	RalBP1-associated Eps domain-containing protein 1	REPS1	TSADAQEPAS(0.004)PVVS(0.083)PQQS(0.935)PPT(0.247)S(0.719)PHT(0.013)WR	170	0.410529	1.32917	1.69987	+		-1.24641	-1.25909	-1.23238	-1.44373	-1.71998	-1.80576	S	3		0.934987	7.24372e-11	77.464	62.656	77.464	-0.11148	20030000	170	Q96D71;Q96D71-3;Q96D71-4;Q96D71-2	170;170;170;170	Q96D71	RalBP1-associated Eps domain-containing protein 1	REPS1	ADAQEPASPVVSPQQSPPTSPHTWRKHSRHP	>sp|Q96D71|REPS1_HUMAN RalBP1-associated Eps domain-containing protein 1 OS=Homo sapiens GN=REPS1 PE=1 SV=3;>sp|Q96D71-3|REPS1_HUMAN Isoform 3 of RalBP1-associated Eps domain-containing protein 1 OS=Homo sapiens GN=REPS1;>sp|Q96D71-4|REPS1_HUMAN Isoform 4	TSADAQEPAS(0.004)PVVS(0.083)PQQS(0.935)PPT(0.247)S(0.719)PHT(0.013)WR	T(-52.34)S(-52.09)ADAQEPAS(-23.79)PVVS(-12.31)PQQS(12.31)PPT(-4.74)S(4.74)PHT(-17.72)WR	2
Q96D71	RalBP1-associated Eps domain-containing protein 1	REPS1	TSADAQEPAS(0.004)PVVS(0.083)PQQS(0.935)PPT(0.247)S(0.719)PHT(0.013)WR	174	0.410529	1.32917	1.69987	+		-1.24641	-1.25909	-1.23238	-1.44373	-1.71998	-1.80576	S	3		0.718916	7.24372e-11	77.464	62.656	77.464	-0.11148	20030000	174	Q96D71;Q96D71-3;Q96D71-4;Q96D71-2	174;174;174;174	Q96D71	RalBP1-associated Eps domain-containing protein 1	REPS1	EPASPVVSPQQSPPTSPHTWRKHSRHPSGGN	>sp|Q96D71|REPS1_HUMAN RalBP1-associated Eps domain-containing protein 1 OS=Homo sapiens GN=REPS1 PE=1 SV=3;>sp|Q96D71-3|REPS1_HUMAN Isoform 3 of RalBP1-associated Eps domain-containing protein 1 OS=Homo sapiens GN=REPS1;>sp|Q96D71-4|REPS1_HUMAN Isoform 4	TSADAQEPAS(0.004)PVVS(0.083)PQQS(0.935)PPT(0.247)S(0.719)PHT(0.013)WR	T(-52.34)S(-52.09)ADAQEPAS(-23.79)PVVS(-12.31)PQQS(12.31)PPT(-4.74)S(4.74)PHT(-17.72)WR	2
P22681	E3 ubiquitin-protein ligase CBL	CBL	ELT(0.103)NRHS(0.897)LPFSLPSQMEPRPDVPR	619	0.410364	1.32902	1.33798	+		-1.42987	-1.22529	-1.60839	-1.86417	-1.65964	-1.97084	S	4		0.896579	1.32037e-11	80.117	70.023	80.117	-0.16762	3297000	619	P22681	619	P22681	E3 ubiquitin-protein ligase CBL	CBL	SSSDPWTGRELTNRHSLPFSLPSQMEPRPDV	>sp|P22681|CBL_HUMAN E3 ubiquitin-protein ligase CBL OS=Homo sapiens GN=CBL PE=1 SV=2	ELT(0.103)NRHS(0.897)LPFSLPSQMEPRPDVPR	ELT(-9.4)NRHS(9.4)LPFS(-32.83)LPS(-56.37)QMEPRPDVPR	1
Q9H6U6	Breast carcinoma-amplified sequence 3	BCAS3	EGS(0.827)IET(0.035)LS(0.133)NS(0.002)SGS(0.001)TS(0.001)GS(0.001)IPR	886	0.410354	1.32901	1.32374	+		-0.586817	-0.637062	-0.752075	-0.815474	-1.1075	-1.28404	S	2		0.826948	1.47701e-16	94.389	77.137	94.389	0.35559	12940000	886	Q9H6U6;Q9H6U6-2;Q9H6U6-6;Q9H6U6-3;Q9H6U6-8	886;871;642;893;908	Q9H6U6	Breast carcinoma-amplified sequence 3	BCAS3	SRDVVGSGTELQREGSIETLSNSSGSTSGSI	>sp|Q9H6U6|BCAS3_HUMAN Breast carcinoma-amplified sequence 3 OS=Homo sapiens GN=BCAS3 PE=1 SV=3;>sp|Q9H6U6-2|BCAS3_HUMAN Isoform 1 of Breast carcinoma-amplified sequence 3 OS=Homo sapiens GN=BCAS3;>sp|Q9H6U6-6|BCAS3_HUMAN Isoform 6 of Breast carcinoma-ampl	EGS(0.827)IET(0.035)LS(0.133)NS(0.002)SGS(0.001)TS(0.001)GS(0.001)IPR	EGS(7.94)IET(-13.69)LS(-7.94)NS(-26.97)S(-32.52)GS(-30.93)T(-43.3)S(-29.28)GS(-29.93)IPR	1
Q9UPQ0-6	LIM and calponin homology domains-containing protein 1	LIMCH1	CS(0.466)PT(0.531)VAFVEFPS(0.002)S(0.001)PQLK	518	0.409331	1.32807	1.53448	+		-1.05639	-0.924649	-1.12076	-1.59119	-1.50725	-1.23135	T	2		0.530906	0.00339578	48.616	41.298	48.616	0.77979	4861300	518	Q9UPQ0-6;Q9UPQ0-9;Q9UPQ0;Q9UPQ0-8;Q9UPQ0-5;Q9UPQ0-10;Q9UPQ0-2;Q9UPQ0-4;Q9UPQ0-3	518;506;672;513;501;672;672;660;1057	Q9UPQ0-6	LIM and calponin homology domains-containing protein 1	LIMCH1	SEPQHFTTTVTRCSPTVAFVEFPSSPQLKND	>sp|Q9UPQ0-6|LIMC1_HUMAN Isoform 6 of LIM and calponin homology domains-containing protein 1 OS=Homo sapiens GN=LIMCH1;>sp|Q9UPQ0-9|LIMC1_HUMAN Isoform 9 of LIM and calponin homology domains-containing protein 1 OS=Homo sapiens GN=LIMCH1;>sp|Q9UPQ0|LIMC1_H	CS(0.466)PT(0.531)VAFVEFPS(0.002)S(0.001)PQLK	CS(-0.56)PT(0.56)VAFVEFPS(-24.14)S(-28.94)PQLK	1
Q9BY89	Uncharacterized protein KIAA1671	KIAA1671	KTDVIS(0.003)DT(0.997)FPGK	1185	0.409041	1.3278	1.54349	+		-1.06986	-0.874287	-1.02588	-1.56942	-1.42553	-1.20219	T	3		0.997079	0.00250361	58.079	50.713	58.079	0.09889	1456900	1185	Q9BY89	1185	Q9BY89	Uncharacterized protein KIAA1671	KIAA1671	PKDLPVRRKTDVISDTFPGKIRDGYRSSVLD	>sp|Q9BY89|K1671_HUMAN Uncharacterized protein KIAA1671 OS=Homo sapiens GN=KIAA1671 PE=1 SV=2	KTDVIS(0.003)DT(0.997)FPGK	KT(-45.29)DVIS(-25.38)DT(25.38)FPGK	1
Q8WYP5	Protein ELYS	AHCTF1	TTSFFLNS(1)PEK	1283	0.408236	1.32706	2.01706	+		2.09201	2.0573	2.08676	1.76427	1.75045	1.49663	S	2		0.999996	0	281.19	244.48	70.889	-0.0038277	57721000	1283	Q8WYP5;Q8WYP5-2;Q8WYP5-3	1283;1318;1292	Q8WYP5	Protein ELYS	AHCTF1	EWLKSKDRTTSFFLNSPEKEHQEMDEGSQSL	>sp|Q8WYP5|ELYS_HUMAN Protein ELYS OS=Homo sapiens GN=AHCTF1 PE=1 SV=3;>sp|Q8WYP5-2|ELYS_HUMAN Isoform 2 of Protein ELYS OS=Homo sapiens GN=AHCTF1;>sp|Q8WYP5-3|ELYS_HUMAN Isoform 3 of Protein ELYS OS=Homo sapiens GN=AHCTF1	TTSFFLNS(1)PEK	T(-61.35)T(-61.35)S(-56.8)FFLNS(56.8)PEK	1
Q6R327	Rapamycin-insensitive companion of mTOR	RICTOR	ALSYAS(0.996)LDKEDLLS(0.004)PINQNTLQR	1388	0.408144	1.32698	1.52022	+		2.18167	2.09364	1.79075	1.68472	1.56051	1.59638	S	3		0.995616	4.37562e-46	141.17	123.28	141.17	0.11653	50350000	1388	Q6R327;Q6R327-3	1388;1412	Q6R327	Rapamycin-insensitive companion of mTOR	RICTOR	SRLTPSRFMKALSYASLDKEDLLSPINQNTL	>sp|Q6R327|RICTR_HUMAN Rapamycin-insensitive companion of mTOR OS=Homo sapiens GN=RICTOR PE=1 SV=1;>sp|Q6R327-3|RICTR_HUMAN Isoform 3 of Rapamycin-insensitive companion of mTOR OS=Homo sapiens GN=RICTOR	ALSYAS(0.996)LDKEDLLS(0.004)PINQNTLQR	ALS(-36.34)Y(-87.59)AS(23.8)LDKEDLLS(-23.8)PINQNT(-57.76)LQR	1
Q86X27	Ras-specific guanine nucleotide-releasing factor RalGPS2	RALGPS2	EDLVGPEVGAS(0.997)PQS(0.003)GRK	308	0.407836	1.32669	2.38206	+		-0.279484	-0.463844	-0.494923	-0.852699	-0.810695	-0.798364	S	3		0.997402	2.63412e-09	79.467	64.892	79.467	0.11041	22439000	308	Q86X27;Q86X27-3	308;308	Q86X27	Ras-specific guanine nucleotide-releasing factor RalGPS2	RALGPS2	SAASREDLVGPEVGASPQSGRKSVAAEGALL	>sp|Q86X27|RGPS2_HUMAN Ras-specific guanine nucleotide-releasing factor RalGPS2 OS=Homo sapiens GN=RALGPS2 PE=1 SV=1;>sp|Q86X27-3|RGPS2_HUMAN Isoform 3 of Ras-specific guanine nucleotide-releasing factor RalGPS2 OS=Homo sapiens GN=RALGPS2	EDLVGPEVGAS(0.997)PQS(0.003)GRK	EDLVGPEVGAS(25.84)PQS(-25.84)GRK	1
Q9ULT0	Tetratricopeptide repeat protein 7A	TTC7A	RGS(0.895)PS(0.101)AAFT(0.003)FPDTDDFGK	51	0.407782	1.32664	2.2153	+		-0.0752563	0.102484	-0.0113487	-0.29508	-0.487938	-0.424448	S	3		0.895339	2.10788e-11	91.733	77.372	91.733	0.54429	93249000	51	Q9ULT0;Q9ULT0-4;Q9ULT0-3	51;51;51	Q9ULT0	Tetratricopeptide repeat protein 7A	TTC7A	LQTLSMPGGGGNRRGSPSAAFTFPDTDDFGK	>sp|Q9ULT0|TTC7A_HUMAN Tetratricopeptide repeat protein 7A OS=Homo sapiens GN=TTC7A PE=1 SV=3;>sp|Q9ULT0-4|TTC7A_HUMAN Isoform 3 of Tetratricopeptide repeat protein 7A OS=Homo sapiens GN=TTC7A;>sp|Q9ULT0-3|TTC7A_HUMAN Isoform 2 of Tetratricopeptide repeat	RGS(0.895)PS(0.101)AAFT(0.003)FPDTDDFGK	RGS(9.47)PS(-9.47)AAFT(-24.17)FPDT(-53.08)DDFGK	1
Q04323	UBX domain-containing protein 1	UBXN1	YGGSVGSQPPPVAPEPGPVPS(0.208)S(0.602)PS(0.164)QEPPT(0.026)KR	200	0.407173	1.32608	1.58948	+		-1.35576	-1.40117	-1.3691	-1.7949	-1.97832	-1.57433	S	3		0.601777	1.09833e-14	72.959	65.252	72.959	0.32445	27195000	200	Q04323;Q04323-2	200;200	Q04323	UBX domain-containing protein 1	UBXN1	SQPPPVAPEPGPVPSSPSQEPPTKREYDQCR	>sp|Q04323|UBXN1_HUMAN UBX domain-containing protein 1 OS=Homo sapiens GN=UBXN1 PE=1 SV=2;>sp|Q04323-2|UBXN1_HUMAN Isoform 2 of UBX domain-containing protein 1 OS=Homo sapiens GN=UBXN1	YGGSVGSQPPPVAPEPGPVPS(0.208)S(0.602)PS(0.164)QEPPT(0.026)KR	Y(-62.81)GGS(-54.65)VGS(-44.21)QPPPVAPEPGPVPS(-4.6)S(4.6)PS(-5.65)QEPPT(-13.65)KR	1
Q86VP3	Phosphofurin acidic cluster sorting protein 2	PACS2	T(0.302)ES(0.698)LVIPSTR	416	0.407069	1.32599	1.59271	+		-1.44837	-1.76705	-1.44163	-1.97253	-2.03368	-1.87204	S	2		0.698051	0.000115881	90.412	63.88	90.412	0.24898	1561600	416	Q86VP3;Q86VP3-4;Q86VP3-3;Q86VP3-2	416;341;417;416	Q86VP3	Phosphofurin acidic cluster sorting protein 2	PACS2	FTERLPPSGRITKTESLVIPSTRSEGKQAGR	>sp|Q86VP3|PACS2_HUMAN Phosphofurin acidic cluster sorting protein 2 OS=Homo sapiens GN=PACS2 PE=1 SV=3;>sp|Q86VP3-4|PACS2_HUMAN Isoform 4 of Phosphofurin acidic cluster sorting protein 2 OS=Homo sapiens GN=PACS2;>sp|Q86VP3-3|PACS2_HUMAN Isoform 3 of Phosp	T(0.302)ES(0.698)LVIPSTR	T(-3.64)ES(3.64)LVIPS(-45.55)T(-59.8)R	1
Q8N488	RING1 and YY1-binding protein	RYBP	SDILKDPPS(0.022)EANS(0.971)IQS(0.006)ANATTK	127	0.40633	1.32531	1.98483	+		-0.353886	-0.260067	-0.395954	-0.751314	-0.601129	-0.876454	S	3		0.970783	4.03028e-05	60.95	52.187	60.95	0.084235	14332000	127	Q8N488	127	Q8N488	RING1 and YY1-binding protein	RYBP	KPKSDILKDPPSEANSIQSANATTKTSETNH	>sp|Q8N488|RYBP_HUMAN RING1 and YY1-binding protein OS=Homo sapiens GN=RYBP PE=1 SV=2	SDILKDPPS(0.022)EANS(0.971)IQS(0.006)ANATTK	S(-38.83)DILKDPPS(-16.35)EANS(16.35)IQS(-21.76)ANAT(-40.34)T(-44.36)K	1
O60271-2	C-Jun-amino-terminal kinase-interacting protein 4	SPAG9	SASQS(0.748)S(0.251)LDKLDQELK	722	0.405501	1.32455	1.40637	+		2.22842	2.20926	2.16667	2.04966	1.7389	1.59929	S	3		0.748316	1.92548e-39	154.26	124.68	154.26	-0.12947	61349000	722	O60271-2;O60271-4;O60271;O60271-5;O60271-3;O60271-9	722;718;732;718;732;575	O60271-2	C-Jun-amino-terminal kinase-interacting protein 4	SPAG9	AGLDTEGSKQRSASQSSLDKLDQELKEQQKE	>sp|O60271-2|JIP4_HUMAN Isoform 2 of C-Jun-amino-terminal kinase-interacting protein 4 OS=Homo sapiens GN=SPAG9;>sp|O60271-4|JIP4_HUMAN Isoform 4 of C-Jun-amino-terminal kinase-interacting protein 4 OS=Homo sapiens GN=SPAG9;>sp|O60271|JIP4_HUMAN C-Jun-amin	SASQS(0.748)S(0.251)LDKLDQELK	S(-56.99)AS(-33.86)QS(4.74)S(-4.74)LDKLDQELK	1
Q08AD1	Calmodulin-regulated spectrin-associated protein 2	CAMSAP2	SESVEGFLS(0.999)PS(0.001)R	1319	0.405048	1.32413	1.93061	+		1.93933	1.9596	1.71902	1.46394	1.55696	1.38191	S	2		0.998936	5.33497e-60	196.37	159.71	196.37	-0.086468	32479000	1319	Q08AD1;Q08AD1-2;Q08AD1-3	1319;1292;1308	Q08AD1	Calmodulin-regulated spectrin-associated protein 2	CAMSAP2	SGKRTPRSESVEGFLSPSRCGSRNGEKDWEN	>sp|Q08AD1|CAMP2_HUMAN Calmodulin-regulated spectrin-associated protein 2 OS=Homo sapiens GN=CAMSAP2 PE=1 SV=3;>sp|Q08AD1-2|CAMP2_HUMAN Isoform 2 of Calmodulin-regulated spectrin-associated protein 2 OS=Homo sapiens GN=CAMSAP2;>sp|Q08AD1-3|CAMP2_HUMAN Isof	SESVEGFLS(0.999)PS(0.001)R	S(-127.82)ES(-112.5)VEGFLS(29.73)PS(-29.73)R	1
P46013	Antigen KI-67	MKI67	IACKS(0.981)PPPES(0.053)VDT(0.885)PT(0.056)S(0.019)T(0.007)K	1139	0.403703	1.3229	1.46348	+		-0.471832	-0.608881	-0.555616	-1.02958	-1.10777	-0.710084	T	3		0.885229	0.00781887	45.042	39.513	45.042	0.34369	3679100	1139	P46013;P46013-2	1139;779	P46013	Antigen KI-67	MKI67	TTKIACKSPPPESVDTPTSTKQWPKRSLRKA	>sp|P46013|KI67_HUMAN Antigen KI-67 OS=Homo sapiens GN=MKI67 PE=1 SV=2;>sp|P46013-2|KI67_HUMAN Isoform Short of Antigen KI-67 OS=Homo sapiens GN=MKI67	IACKS(0.981)PPPES(0.053)VDT(0.885)PT(0.056)S(0.019)T(0.007)K	IACKS(17.62)PPPES(-13.99)VDT(12.16)PT(-12.16)S(-16.95)T(-21.46)K	2
Q2KHR3	Glutamine and serine-rich protein 1	QSER1	S(0.594)NS(0.406)RLEDQVIGVALQASK	613	0.403553	1.32276	1.49953	+		-1.12485	-1.24932	-0.919263	-1.61194	-1.34824	-1.54391	S	3		0.594033	8.36427e-11	102.69	87.804	102.69	0.08221	31614000	613	Q2KHR3;Q2KHR3-2	613;374	Q2KHR3	Glutamine and serine-rich protein 1	QSER1	KVSKADDRYSQSVIRSNSRLEDQVIGVALQA	>sp|Q2KHR3|QSER1_HUMAN Glutamine and serine-rich protein 1 OS=Homo sapiens GN=QSER1 PE=1 SV=3;>sp|Q2KHR3-2|QSER1_HUMAN Isoform 2 of Glutamine and serine-rich protein 1 OS=Homo sapiens GN=QSER1	S(0.594)NS(0.406)RLEDQVIGVALQASK	S(1.65)NS(-1.65)RLEDQVIGVALQAS(-80.79)K	1
P78559	Microtubule-associated protein 1A;MAP1A heavy chain;MAP1 light chain LC2	MAP1A	DRWPEVSPEDTQSLSLS(0.011)EES(0.96)PS(0.029)KET(0.001)SLDVSSK	1203	0.403473	1.32269	1.3774	+		0.00871277	0.122276	-0.139378	-0.264956	-0.322338	-0.631513	S	4		0.959508	4.40094e-70	133.71	105.74	133.71	-0.023223	33794000	1203	P78559;P78559-2	1203;1203	P78559	Microtubule-associated protein 1A;MAP1A heavy chain;MAP1 light chain LC2	MAP1A	EVSPEDTQSLSLSEESPSKETSLDVSSKQLS	>sp|P78559|MAP1A_HUMAN Microtubule-associated protein 1A OS=Homo sapiens GN=MAP1A PE=1 SV=6;>sp|P78559-2|MAP1A_HUMAN Isoform 2 of Microtubule-associated protein 1A OS=Homo sapiens GN=MAP1A	DRWPEVSPEDTQSLSLS(0.011)EES(0.96)PS(0.029)KET(0.001)SLDVSSK	DRWPEVS(-96.77)PEDT(-80.86)QS(-62.12)LS(-37.17)LS(-19.6)EES(15.2)PS(-15.2)KET(-31.79)S(-37.17)LDVS(-51.88)S(-56.98)K	1
Q9P270	SLAIN motif-containing protein 2	SLAIN2	S(0.991)DS(0.009)NFQVPNGGIPR	433	0.402294	1.32161	1.83247	+		-0.396759	-0.293114	-0.589222	-0.838878	-0.901382	-0.745717	S	2		0.991263	2.82648e-05	107.98	85.439	107.98	0.2959	12288000	433	Q9P270	433	Q9P270	SLAIN motif-containing protein 2	SLAIN2	SRTSNTQVDSVKSSRSDSNFQVPNGGIPRMQ	>sp|Q9P270|SLAI2_HUMAN SLAIN motif-containing protein 2 OS=Homo sapiens GN=SLAIN2 PE=1 SV=2	S(0.991)DS(0.009)NFQVPNGGIPR	S(20.55)DS(-20.55)NFQVPNGGIPR	1
P14859	POU domain, class 2, transcription factor 1	POU2F1	INPPSSGGTS(0.008)S(0.684)S(0.307)PIK	447	0.402238	1.32156	2.46647	+		2.90933	2.96625	2.91384	2.64202	2.51217	2.42851	S	2		0.683989	7.2269e-106	210.12	166.52	210.12	0.14158	72080000	447	P14859;P14859-4;P14859-5;P14859-3;P14859-2;P14859-6	447;447;407;445;459;470	P14859	POU domain, class 2, transcription factor 1	POU2F1	QKEKRINPPSSGGTSSSPIKAIFPSPTSLVA	>sp|P14859|PO2F1_HUMAN POU domain, class 2, transcription factor 1 OS=Homo sapiens GN=POU2F1 PE=1 SV=2;>sp|P14859-4|PO2F1_HUMAN Isoform 4 of POU domain, class 2, transcription factor 1 OS=Homo sapiens GN=POU2F1;>sp|P14859-5|PO2F1_HUMAN Isoform 5 of POU dom	INPPSSGGTS(0.008)S(0.684)S(0.307)PIK	INPPS(-87.15)S(-69.16)GGT(-34.56)S(-19.16)S(3.47)S(-3.47)PIK	1
Q1MSJ5	Centrosome and spindle pole-associated protein 1	CSPP1	LLHMDS(1)DDEIPIR	966	0.401362	1.32075	1.88716	+		0.0354633	0.136435	-0.0644417	-0.343962	-0.249493	-0.503176	S	2		1	1.80638e-12	129.38	114.22	80.632	0.86359	14388000	966	Q1MSJ5;Q1MSJ5-1;Q1MSJ5-2	966;931;586	Q1MSJ5	Centrosome and spindle pole-associated protein 1	CSPP1	RSEERRLQERLLHMDSDDEIPIRKKERNPMD	>sp|Q1MSJ5|CSPP1_HUMAN Centrosome and spindle pole-associated protein 1 OS=Homo sapiens GN=CSPP1 PE=1 SV=4;>sp|Q1MSJ5-1|CSPP1_HUMAN Isoform 1 of Centrosome and spindle pole-associated protein 1 OS=Homo sapiens GN=CSPP1;>sp|Q1MSJ5-2|CSPP1_HUMAN Isoform 2 of	LLHMDS(1)DDEIPIR	LLHMDS(80.63)DDEIPIR	1
Q9ULX3	RNA-binding protein NOB1	NOB1	FPQLRLS(1)QK	352	0.401098	1.32051	2.07271	+		0.480969	0.31531	0.403751	-0.116734	-0.00477028	0.11824	S	3		1	0.00133707	61.344	34.812	61.344	0.39741	3643500	352	Q9ULX3	352	Q9ULX3	RNA-binding protein NOB1	NOB1	NPHLTEDQRFPQLRLSQKARQKTNVFAPDYI	>sp|Q9ULX3|NOB1_HUMAN RNA-binding protein NOB1 OS=Homo sapiens GN=NOB1 PE=1 SV=1	FPQLRLS(1)QK	FPQLRLS(61.34)QK	1
Q03188	Centromere protein C	CENPC	IDYQGRPSGGFVIS(0.001)GVLS(0.972)PDT(0.025)IS(0.002)S(0.001)K	773	0.400061	1.31956	3.02669	+		1.47691	1.44418	1.43338	1.11026	1.07825	0.96578	S	3		0.971511	1.24342e-25	98.657	82.904	98.657	-0.4035	40420000	773	Q03188	773	Q03188	Centromere protein C	CENPC	YQGRPSGGFVISGVLSPDTISSKRKAKENIG	>sp|Q03188|CENPC_HUMAN Centromere protein C OS=Homo sapiens GN=CENPC PE=1 SV=2	IDYQGRPSGGFVIS(0.001)GVLS(0.972)PDT(0.025)IS(0.002)S(0.001)K	IDY(-82.19)QGRPS(-49.57)GGFVIS(-29.17)GVLS(15.93)PDT(-15.93)IS(-26.99)S(-32.36)K	1
Q3V6T2	Girdin	CCDC88A	QKS(0.995)LT(0.005)LTPTR	1417	0.39963	1.31917	2.35626	+		1.16429	1.12344	1.19371	0.72448	0.669399	0.888668	S	3		0.994628	6.32229e-05	110.53	83.28	79.639	-0.073887	49719000	1417	Q3V6T2;Q3V6T2-5;Q3V6T2-4;Q3V6T2-2;Q3V6T2-3	1417;1416;1416;1417;1416	Q3V6T2	Girdin	CCDC88A	KLIKSKKDINRERQKSLTLTPTRSDSSEGFL	>sp|Q3V6T2|GRDN_HUMAN Girdin OS=Homo sapiens GN=CCDC88A PE=1 SV=2;>sp|Q3V6T2-5|GRDN_HUMAN Isoform 5 of Girdin OS=Homo sapiens GN=CCDC88A;>sp|Q3V6T2-4|GRDN_HUMAN Isoform 4 of Girdin OS=Homo sapiens GN=CCDC88A;>sp|Q3V6T2-2|GRDN_HUMAN Isoform 2 of Girdin OS=H	QKS(0.995)LT(0.005)LTPTR	QKS(22.68)LT(-22.68)LT(-50.57)PT(-60.91)R	1
Q9NYV4;Q9NYV4-2	Cyclin-dependent kinase 12	CDK12	KETTSGTS(0.001)T(0.004)EPVKNS(0.779)S(0.215)PAPPQPAPGK	1082	0.39865	1.31827	2.40521	+		-0.676527	-0.833654	-0.659248	-1.05417	-1.12964	-1.18157	S	4		0.779428	3.11707e-14	86.543	72.738	86.543	0.091486	16956000	1082	Q9NYV4;Q9NYV4-3;Q9NYV4-2	1082;1081;1082	Q9NYV4;Q9NYV4-2	Cyclin-dependent kinase 12	CDK12	RKETTSGTSTEPVKNSSPAPPQPAPGKVESG	>sp|Q9NYV4|CDK12_HUMAN Cyclin-dependent kinase 12 OS=Homo sapiens GN=CDK12 PE=1 SV=2;>sp|Q9NYV4-3|CDK12_HUMAN Isoform 3 of Cyclin-dependent kinase 12 OS=Homo sapiens GN=CDK12;>sp|Q9NYV4-2|CDK12_HUMAN Isoform 2 of Cyclin-dependent kinase 12 OS=Homo sapiens	KETTSGTS(0.001)T(0.004)EPVKNS(0.779)S(0.215)PAPPQPAPGK	KET(-42.64)T(-42.64)S(-37.89)GT(-33)S(-27.98)T(-22.84)EPVKNS(5.6)S(-5.6)PAPPQPAPGK	1
Q8N3V7-2	Synaptopodin	SYNPO	CPS(0.411)PT(0.577)MS(0.012)LPSSWK	512	0.398295	1.31795	1.97068	+		0.171391	0.129888	-0.083641	-0.32646	-0.257433	-0.393354	T	2		0.576804	0.0174268	55.755	45.402	55.755	-0.2742	9631600	512	Q8N3V7-2;Q8N3V7;Q8N3V7-3	512;756;512	Q8N3V7-2	Synaptopodin	SYNPO	ESSSHTPELARCPSPTMSLPSSWKYPTNAPG	>sp|Q8N3V7-2|SYNPO_HUMAN Isoform 2 of Synaptopodin OS=Homo sapiens GN=SYNPO;>sp|Q8N3V7|SYNPO_HUMAN Synaptopodin OS=Homo sapiens GN=SYNPO PE=1 SV=2;>sp|Q8N3V7-3|SYNPO_HUMAN Isoform 3 of Synaptopodin OS=Homo sapiens GN=SYNPO	CPS(0.411)PT(0.577)MS(0.012)LPSSWK	CPS(-1.47)PT(1.47)MS(-16.75)LPS(-35.32)S(-39.91)WK	1
Q86SQ0	Pleckstrin homology-like domain family B member 2	PHLDB2	QAS(0.029)GT(0.971)PQPALR	404	0.397423	1.31715	2.21294	+		0.166576	0.0540848	0.062645	-0.202848	-0.427109	-0.279007	T	2		0.971335	5.77742e-10	127.32	100.17	127.32	0.09258	25904000	404	Q86SQ0;Q86SQ0-2;Q86SQ0-3	404;404;431	Q86SQ0	Pleckstrin homology-like domain family B member 2	PHLDB2	EFDEADLESLRQASGTPQPALRERKSSISSI	>sp|Q86SQ0|PHLB2_HUMAN Pleckstrin homology-like domain family B member 2 OS=Homo sapiens GN=PHLDB2 PE=1 SV=2;>sp|Q86SQ0-2|PHLB2_HUMAN Isoform 2 of Pleckstrin homology-like domain family B member 2 OS=Homo sapiens GN=PHLDB2;>sp|Q86SQ0-3|PHLB2_HUMAN Isoform	QAS(0.029)GT(0.971)PQPALR	QAS(-15.3)GT(15.3)PQPALR	1
Q9NQW6	Actin-binding protein anillin	ANLN	GFTECEMT(0.141)KS(0.785)S(0.074)PLK	517	0.396479	1.31629	1.31699	+		1.8287	1.73816	1.63463	1.41464	1.51251	1.08491	S	3		0.785238	2.06702e-38	151.44	123.05	83.54	-0.24443	28883000	517	Q9NQW6	517	Q9NQW6	Actin-binding protein anillin	ANLN	SSTEPKGFTECEMTKSSPLKITLFLEEDKSL	>sp|Q9NQW6|ANLN_HUMAN Actin-binding protein anillin OS=Homo sapiens GN=ANLN PE=1 SV=2	GFTECEMT(0.141)KS(0.785)S(0.074)PLK	GFT(-38.26)ECEMT(-7.47)KS(7.47)S(-10.26)PLK	1
Q9Y2I7	1-phosphatidylinositol 3-phosphate 5-kinase	PIKFYVE	S(0.075)AS(0.277)IT(0.648)NLS(0.001)LDR	309	0.393923	1.31396	1.43423	+		0.44486	0.616087	0.459869	0.0695953	-0.0616035	0.331055	T	2		0.647513	8.06167e-10	126.25	81.738	126.25	-0.94983	15372000	309	Q9Y2I7;Q9Y2I7-2;Q9Y2I7-3;Q9Y2I7-4	309;212;223;309	Q9Y2I7	1-phosphatidylinositol 3-phosphate 5-kinase	PIKFYVE	EDAGKSPARNRSASITNLSLDRSGSPMVPSY	>sp|Q9Y2I7|FYV1_HUMAN 1-phosphatidylinositol 3-phosphate 5-kinase OS=Homo sapiens GN=PIKFYVE PE=1 SV=3;>sp|Q9Y2I7-2|FYV1_HUMAN Isoform 2 of 1-phosphatidylinositol 3-phosphate 5-kinase OS=Homo sapiens GN=PIKFYVE;>sp|Q9Y2I7-3|FYV1_HUMAN Isoform 3 of 1-phosph	S(0.075)AS(0.277)IT(0.648)NLS(0.001)LDR	S(-9.37)AS(-3.69)IT(3.69)NLS(-29.17)LDR	1
Q9C0C2	182 kDa tankyrase-1-binding protein	TNKS1BP1	RFS(1)EGVLQSPSQDQEK	429	0.393524	1.3136	1.30932	+		0.926294	0.701061	1.0172	0.411879	0.35685	0.695255	S	3		0.999968	1.76009e-07	88.951	73.107	88.951	0.17712	39696000	429	Q9C0C2	429	Q9C0C2	182 kDa tankyrase-1-binding protein	TNKS1BP1	GDAHLRPTSLVQRRFSEGVLQSPSQDQEKLG	>sp|Q9C0C2|TB182_HUMAN 182 kDa tankyrase-1-binding protein OS=Homo sapiens GN=TNKS1BP1 PE=1 SV=4	RFS(1)EGVLQSPSQDQEK	RFS(45.04)EGVLQS(-45.04)PS(-63.93)QDQEK	1;2
P67870	Casein kinase II subunit beta	CSNK2B	IHPMAYQLQLQAAS(0.589)NFKS(0.411)PVK	205	0.393391	1.31348	1.47009	+		0.801331	0.608997	0.375334	0.171133	0.216038	0.218317	S	4		0.58934	3.89686e-86	169.08	145.19	169.08	0.035991	23092000	205	P67870	205	P67870	Casein kinase II subunit beta	CSNK2B	FKIHPMAYQLQLQAASNFKSPVKTIR_____	>sp|P67870|CSK2B_HUMAN Casein kinase II subunit beta OS=Homo sapiens GN=CSNK2B PE=1 SV=1	IHPMAYQLQLQAAS(0.589)NFKS(0.411)PVK	IHPMAY(-69.67)QLQLQAAS(1.57)NFKS(-1.57)PVK	1
Q9NTZ6	RNA-binding protein 12	RBM12	S(1)PHEAGFCVYLK	424	0.392544	1.31271	1.4741	+		1.55081	1.30304	1.25026	0.963869	1.12233	0.840277	S	3		1	3.22685e-15	100.11	82.483	86.944	0.41385	26584000	424	Q9NTZ6	424	Q9NTZ6	RNA-binding protein 12	RBM12	PRSKSPSGQKRSRSRSPHEAGFCVYLKGLPF	>sp|Q9NTZ6|RBM12_HUMAN RNA-binding protein 12 OS=Homo sapiens GN=RBM12 PE=1 SV=1	S(1)PHEAGFCVYLK	S(79.58)PHEAGFCVY(-79.58)LK	1
Q8N556	Actin filament-associated protein 1	AFAP1	SGTSS(0.002)PQS(0.998)PVFR	668	0.391979	1.31219	1.99731	+		2.2764	2.31938	2.16332	2.00399	1.79131	1.78787	S	2		0.998167	6.56874e-33	178.03	135.61	78.69	0.14384	105040000	668	Q8N556;Q8N556-2	668;752	Q8N556	Actin filament-associated protein 1	AFAP1	LGLAIEPKSGTSSPQSPVFRHRTLENSPISS	>sp|Q8N556|AFAP1_HUMAN Actin filament-associated protein 1 OS=Homo sapiens GN=AFAP1 PE=1 SV=2;>sp|Q8N556-2|AFAP1_HUMAN Isoform 2 of Actin filament-associated protein 1 OS=Homo sapiens GN=AFAP1	SGTSS(0.002)PQS(0.998)PVFR	S(-61.44)GT(-45.42)S(-40.31)S(-27.66)PQS(27.66)PVFR	1
P46013	Antigen KI-67	MKI67	IACKS(1)PQPDPVDTPASTK	2344	0.391966	1.31218	1.73592	+		2.57559	2.68022	2.70707	2.30317	2.4003	2.08352	S	3		0.999999	3.20455e-54	156.23	133.34	156.23	-0.091707	52669000	2344	P46013;P46013-2	2344;1984	P46013	Antigen KI-67	MKI67	DKPTTDEKTTKIACKSPQPDPVDTPASTKQR	>sp|P46013|KI67_HUMAN Antigen KI-67 OS=Homo sapiens GN=MKI67 PE=1 SV=2;>sp|P46013-2|KI67_HUMAN Isoform Short of Antigen KI-67 OS=Homo sapiens GN=MKI67	IACKS(1)PQPDPVDTPASTK	IACKS(58.54)PQPDPVDT(-58.54)PAS(-92.36)T(-98.14)K	1
Q14653	Interferon regulatory factor 3	IRF3	S(0.22)PS(0.771)LDNPT(0.009)PFPNLGPSENPLKR	175	0.391832	1.31206	1.59526	+		-0.239576	-0.463766	-0.235893	-0.670033	-0.580477	-0.864223	S	3		0.770805	2.70151e-23	101.73	88.088	101.73	0.22615	11264000	175	Q14653;Q14653-3;Q14653-2;Q14653-4	175;29;175;175	Q14653	Interferon regulatory factor 3	IRF3	LAVAPEPCPQPLRSPSLDNPTPFPNLGPSEN	>sp|Q14653|IRF3_HUMAN Interferon regulatory factor 3 OS=Homo sapiens GN=IRF3 PE=1 SV=1;>sp|Q14653-3|IRF3_HUMAN Isoform 3 of Interferon regulatory factor 3 OS=Homo sapiens GN=IRF3;>sp|Q14653-2|IRF3_HUMAN Isoform 2 of Interferon regulatory factor 3 OS=Homo s	S(0.22)PS(0.771)LDNPT(0.009)PFPNLGPSENPLKR	S(-5.44)PS(5.44)LDNPT(-19.25)PFPNLGPS(-86.95)ENPLKR	1
Q86WR7	Proline and serine-rich protein 2	PROSER2	S(0.67)RS(0.329)FTLDDESLK	41	0.391589	1.31184	1.8213	+		1.29599	1.10602	1.20946	0.817175	0.673525	0.946007	S	3		0.670477	3.13775e-20	139.34	103.12	139.34	-0.022889	22657000	41	Q86WR7;Q86WR7-2	41;41	Q86WR7	Proline and serine-rich protein 2	PROSER2	FSRGGSLESRSSSSRSRSFTLDDESLKYLTH	>sp|Q86WR7|PRSR2_HUMAN Proline and serine-rich protein 2 OS=Homo sapiens GN=PROSER2 PE=1 SV=2;>sp|Q86WR7-2|PRSR2_HUMAN Isoform 2 of Proline and serine-rich protein 2 OS=Homo sapiens GN=PROSER2	S(0.67)RS(0.329)FTLDDESLK	S(3.09)RS(-3.09)FT(-44.11)LDDES(-93.73)LK	1
Q5R3F8	Protein phosphatase 1 regulatory subunit 29	ELFN2	TGAGGDGLARPEDDLPDLENGQGS(0.998)AAEIS(0.001)TIAK	530	0.390801	1.31112	1.88412	+		0.565294	0.746409	0.47855	0.295263	0.13699	0.185596	S	3		0.998397	2.08769e-55	114.35	102.75	114.35	0.32095	39087000	530	Q5R3F8	530	Q5R3F8	Protein phosphatase 1 regulatory subunit 29	ELFN2	ARPEDDLPDLENGQGSAAEISTIAKEVDKVN	>sp|Q5R3F8|PPR29_HUMAN Protein phosphatase 1 regulatory subunit 29 OS=Homo sapiens GN=ELFN2 PE=1 SV=1	TGAGGDGLARPEDDLPDLENGQGS(0.998)AAEIS(0.001)TIAK	T(-103.28)GAGGDGLARPEDDLPDLENGQGS(29.01)AAEIS(-29.01)T(-34.57)IAK	1
Q9UKY7	Protein CDV3 homolog	CDV3	S(1)LDNFFAK	8	0.390327	1.31069	1.89965	+		-1.23545	-1.4772	-1.39292	-1.72578	-1.68164	-1.86914	S	2		1	0.00623834	63.073	45.843	63.073	-0.098907	3935800	8	Q9UKY7;Q9UKY7-2	8;8	Q9UKY7	Protein CDV3 homolog	CDV3	________MAETEERSLDNFFAKRDKKKKKE	>sp|Q9UKY7|CDV3_HUMAN Protein CDV3 homolog OS=Homo sapiens GN=CDV3 PE=1 SV=1;>sp|Q9UKY7-2|CDV3_HUMAN Isoform 2 of Protein CDV3 homolog OS=Homo sapiens GN=CDV3	S(1)LDNFFAK	S(63.07)LDNFFAK	1
O15021	Microtubule-associated serine/threonine-protein kinase 4	MAST4	T(0.005)ELPS(0.9)PES(0.09)AQS(0.005)PSPSGDVR	1825	0.390226	1.3106	1.6068	+		-1.09486	-1.36374	-1.25328	-1.55489	-1.78595	-1.54172	S	2		0.90001	2.66144e-11	88.09	71.224	88.09	-0.24506	7780600	1825	O15021;O15021-2;O15021-3;O15021-1	1825;1628;1633;1643	O15021	Microtubule-associated serine/threonine-protein kinase 4	MAST4	IALLSGPQASKTELPSPESAQSPSPSGDVRA	>sp|O15021|MAST4_HUMAN Microtubule-associated serine/threonine-protein kinase 4 OS=Homo sapiens GN=MAST4 PE=1 SV=3;>sp|O15021-2|MAST4_HUMAN Isoform 2 of Microtubule-associated serine/threonine-protein kinase 4 OS=Homo sapiens GN=MAST4;>sp|O15021-3|MAST4_HU	T(0.005)ELPS(0.9)PES(0.09)AQS(0.005)PSPSGDVR	T(-22.26)ELPS(10.01)PES(-10.01)AQS(-22.86)PS(-36.33)PS(-47.4)GDVR	1
Q9BPZ7	Target of rapamycin complex 2 subunit MAPKAP1	MAPKAP1	T(0.161)S(0.838)FS(0.001)FQK	510	0.38957	1.31	2.1615	+		1.98597	1.91483	1.76899	1.51062	1.5664	1.42406	S	2		0.837667	0.000612023	89.266	74.592	46.462	0.30307	28257000	510	Q9BPZ7;Q9BPZ7-4;Q9BPZ7-3;Q9BPZ7-2	510;318;463;474	Q9BPZ7	Target of rapamycin complex 2 subunit MAPKAP1	MAPKAP1	ADYFAQKQRKLNRRTSFSFQKEKKSGQQ___	>sp|Q9BPZ7|SIN1_HUMAN Target of rapamycin complex 2 subunit MAPKAP1 OS=Homo sapiens GN=MAPKAP1 PE=1 SV=2;>sp|Q9BPZ7-4|SIN1_HUMAN Isoform 4 of Target of rapamycin complex 2 subunit MAPKAP1 OS=Homo sapiens GN=MAPKAP1;>sp|Q9BPZ7-3|SIN1_HUMAN Isoform 3 of Targ	T(0.161)S(0.838)FS(0.001)FQK	T(-7.16)S(7.16)FS(-28.64)FQK	1
Q7Z6Z7	E3 ubiquitin-protein ligase HUWE1	HUWE1	REESPMDVDQPS(0.984)PS(0.016)AQDTQSIASDGTPQGEKEK	3816	0.389154	1.30963	2.31739	+		0.652777	0.615993	0.596762	0.351975	0.225201	0.120895	S	4		0.98444	4.88309e-113	162.26	147.07	162.26	0.15615	111870000	3816	Q7Z6Z7;Q7Z6Z7-2;Q7Z6Z7-3	3816;3800;3807	Q7Z6Z7	E3 ubiquitin-protein ligase HUWE1	HUWE1	ASVRREESPMDVDQPSPSAQDTQSIASDGTP	>sp|Q7Z6Z7|HUWE1_HUMAN E3 ubiquitin-protein ligase HUWE1 OS=Homo sapiens GN=HUWE1 PE=1 SV=3;>sp|Q7Z6Z7-2|HUWE1_HUMAN Isoform 2 of E3 ubiquitin-protein ligase HUWE1 OS=Homo sapiens GN=HUWE1;>sp|Q7Z6Z7-3|HUWE1_HUMAN Isoform 3 of E3 ubiquitin-protein ligase H	REESPMDVDQPS(0.984)PS(0.016)AQDTQSIASDGTPQGEKEK	REES(-53.52)PMDVDQPS(18.01)PS(-18.01)AQDT(-80.98)QS(-93.68)IAS(-112.88)DGT(-125.65)PQGEKEK	1
O94887	FERM, RhoGEF and pleckstrin domain-containing protein 2	FARP2	DSSSSLTDPQVS(0.021)YVKS(0.978)PAAER	439	0.388621	1.30914	1.90586	+		-0.465786	-0.684803	-0.693748	-1.04869	-0.903043	-1.05846	S	3		0.978304	6.66617e-16	92.147	79.699	92.147	0.164	8705400	439	O94887;O94887-3;O94887-2	439;439;439	O94887	FERM, RhoGEF and pleckstrin domain-containing protein 2	FARP2	DSSSSLTDPQVSYVKSPAAERRSGAVAGGPD	>sp|O94887|FARP2_HUMAN FERM, RhoGEF and pleckstrin domain-containing protein 2 OS=Homo sapiens GN=FARP2 PE=1 SV=3;>sp|O94887-3|FARP2_HUMAN Isoform 3 of FERM, RhoGEF and pleckstrin domain-containing protein 2 OS=Homo sapiens GN=FARP2;>sp|O94887-2|FARP2_HUMA	DSSSSLTDPQVS(0.021)YVKS(0.978)PAAER	DS(-76.16)S(-72.22)S(-67.95)S(-63.01)LT(-52.06)DPQVS(-16.61)Y(-34.78)VKS(16.61)PAAER	1
Q9H116	GDNF-inducible zinc finger protein 1	GZF1	SFLVIVDGS(1)PK	613	0.387912	1.3085	1.43705	+		2.04537	2.10327	2.03233	1.73435	1.84871	1.43418	S	2		0.999999	4.34219e-17	164.3	130.94	88.282	-0.11767	34853000	613	Q9H116;Q9H116-4	613;122	Q9H116	GDNF-inducible zinc finger protein 1	GZF1	DKNTPWKSFLVIVDGSPKNDDGHKTEQPDEE	>sp|Q9H116|GZF1_HUMAN GDNF-inducible zinc finger protein 1 OS=Homo sapiens GN=GZF1 PE=1 SV=1;>sp|Q9H116-4|GZF1_HUMAN Isoform 2 of GDNF-inducible zinc finger protein 1 OS=Homo sapiens GN=GZF1	SFLVIVDGS(1)PK	S(-62.3)FLVIVDGS(62.3)PK	1
Q96N67	Dedicator of cytokinesis protein 7	DOCK7	SPSGSAFGS(1)QENLR	1438	0.387312	1.30795	1.46413	+		-0.398886	-0.728358	-0.678493	-1.12174	-0.945344	-0.900587	S	2		0.99999	2.2698e-08	119.08	97.63	119.08	-0.081387	14253000	1438	Q96N67;Q96N67-2;Q96N67-6;Q96N67-3;Q96N67-4;Q96N67-5	1438;1429;1429;1398;1398;1407	Q96N67	Dedicator of cytokinesis protein 7	DOCK7	IASPPERSPSGSAFGSQENLRWRKDMTHWRQ	>sp|Q96N67|DOCK7_HUMAN Dedicator of cytokinesis protein 7 OS=Homo sapiens GN=DOCK7 PE=1 SV=4;>sp|Q96N67-2|DOCK7_HUMAN Isoform 2 of Dedicator of cytokinesis protein 7 OS=Homo sapiens GN=DOCK7;>sp|Q96N67-6|DOCK7_HUMAN Isoform 6 of Dedicator of cytokinesis pr	SPSGSAFGS(1)QENLR	S(-83.58)PS(-72.2)GS(-50.23)AFGS(50.23)QENLR	1
Q9Y4F5	Centrosomal protein of 170 kDa protein B	CEP170B	S(0.149)NS(0.701)LS(0.149)T(0.001)PRPTR	1114	0.386862	1.30755	1.7449	+		-1.43151	-1.5941	-1.36736	-1.99674	-1.75774	-1.79907	S	3		0.700929	0.000822532	65.043	53.784	65.043	0.37152	6122400	1114	Q9Y4F5;Q9Y4F5-2;Q9Y4F5-3	1114;1114;1044	Q9Y4F5	Centrosomal protein of 170 kDa protein B	CEP170B	SASSQKGPQALTRSNSLSTPRPTRASRLRRA	>sp|Q9Y4F5|C170B_HUMAN Centrosomal protein of 170 kDa protein B OS=Homo sapiens GN=CEP170B PE=1 SV=4;>sp|Q9Y4F5-2|C170B_HUMAN Isoform 2 of Centrosomal protein of 170 kDa protein B OS=Homo sapiens GN=CEP170B;>sp|Q9Y4F5-3|C170B_HUMAN Isoform 3 of Centrosomal	S(0.149)NS(0.701)LS(0.149)T(0.001)PRPTR	S(-6.72)NS(6.72)LS(-6.72)T(-28.75)PRPT(-52.03)R	1
O75420	PERQ amino acid-rich with GYF domain-containing protein 1	GIGYF1	GIQLS(0.948)PGVGS(0.041)S(0.012)AGPPGDLEDDEGLK	406	0.38661	1.30732	1.58255	+		-1.62635	-1.38682	-1.38817	-1.99295	-1.71928	-1.84895	S	3		0.947535	2.17987e-18	90.799	83.544	90.799	-0.20606	10779000	406	O75420	406	O75420	PERQ amino acid-rich with GYF domain-containing protein 1	GIGYF1	KEPPAAEDDIRGIQLSPGVGSSAGPPGDLED	>sp|O75420|PERQ1_HUMAN PERQ amino acid-rich with GYF domain-containing protein 1 OS=Homo sapiens GN=GIGYF1 PE=1 SV=2	GIQLS(0.948)PGVGS(0.041)S(0.012)AGPPGDLEDDEGLK	GIQLS(13.65)PGVGS(-13.65)S(-19.13)AGPPGDLEDDEGLK	1
Q9H8N7	Zinc finger protein 395	ZNF395	S(0.057)LS(0.423)FS(0.52)EPQQPAPAMK	451	0.386492	1.30721	2.47983	+		0.262337	0.13233	0.101355	-0.239958	-0.273855	-0.149643	S	2		0.519886	2.84511e-06	112.67	98.036	112.67	-0.36186	14727000	451	Q9H8N7	451	Q9H8N7	Zinc finger protein 395	ZNF395	AACSLSPVRSRSLSFSEPQQPAPAMKSHLIV	>sp|Q9H8N7|ZN395_HUMAN Zinc finger protein 395 OS=Homo sapiens GN=ZNF395 PE=1 SV=2	S(0.057)LS(0.423)FS(0.52)EPQQPAPAMK	S(-9.63)LS(-0.89)FS(0.89)EPQQPAPAMK	1
P18858	DNA ligase 1	LIG1	ESLTEAEVATEKEGEDGDQPT(0.5)T(0.5)PPKPLK	182	0.386241	1.30698	2.05195	+		2.96841	3.1721	3.04026	2.68498	2.76312	2.57394	T	4		0.5	1.86396e-86	153.86	138.49	153.86	-0.29695	227920000	182	P18858;P18858-3;P18858-2	182;151;182	P18858	DNA ligase 1	LIG1	AEVATEKEGEDGDQPTTPPKPLKTSKAETPT	>sp|P18858|DNLI1_HUMAN DNA ligase 1 OS=Homo sapiens GN=LIG1 PE=1 SV=1;>sp|P18858-3|DNLI1_HUMAN Isoform 3 of DNA ligase 1 OS=Homo sapiens GN=LIG1;>sp|P18858-2|DNLI1_HUMAN Isoform 2 of DNA ligase 1 OS=Homo sapiens GN=LIG1	ESLTEAEVATEKEGEDGDQPT(0.5)T(0.5)PPKPLK	ES(-116.59)LT(-106.66)EAEVAT(-72.58)EKEGEDGDQPT(0)T(0)PPKPLK	1
P13051	Uracil-DNA glycosylase	UNG	KAPAGQEEPGT(1)PPS(0.572)S(0.426)PLS(0.002)AEQLDR	63	0.386148	1.3069	1.4501	+		-0.364485	-0.775869	-0.646286	-0.937716	-1.01841	-0.988954	S	3		0.572046	5.04486e-24	103.75	93.652	103.75	0.034347	17527000	63	P13051;P13051-2	63;54	P13051	Uracil-DNA glycosylase	UNG	AKKAPAGQEEPGTPPSSPLSAEQLDRIQRNK	>sp|P13051|UNG_HUMAN Uracil-DNA glycosylase OS=Homo sapiens GN=UNG PE=1 SV=2;>sp|P13051-2|UNG_HUMAN Isoform 1 of Uracil-DNA glycosylase OS=Homo sapiens GN=UNG	KAPAGQEEPGT(1)PPS(0.572)S(0.426)PLS(0.002)AEQLDR	KAPAGQEEPGT(35.2)PPS(1.28)S(-1.28)PLS(-24.54)AEQLDR	2
Q9H4B6	Protein salvador homolog 1	SAV1	ESNRLS(0.999)APS(0.001)YLAR	94	0.3849	1.30577	1.31853	+		0.902	0.81106	0.481863	0.248968	0.400028	0.391228	S	3		0.999278	5.15743e-32	164.59	130.7	164.59	-0.0515	17826000	94	Q9H4B6	94	Q9H4B6	Protein salvador homolog 1	SAV1	QRTPHEIMRRESNRLSAPSYLARSLADVPRE	>sp|Q9H4B6|SAV1_HUMAN Protein salvador homolog 1 OS=Homo sapiens GN=SAV1 PE=1 SV=2	ESNRLS(0.999)APS(0.001)YLAR	ES(-53.82)NRLS(31.44)APS(-31.44)Y(-102.43)LAR	1
Q14938	Nuclear factor 1 X-type	NFIX	S(0.903)IDDS(0.086)EMES(0.011)PVDDVFYPGTGR	280	0.383933	1.30489	1.7622	+		-0.82312	-0.676274	-0.932364	-1.23859	-1.27665	-1.06832	S	2		0.903414	1.19242e-06	74.123	68.309	74.123	-0.50559	28925000	280	Q14938;Q14938-6;Q14938-5;Q14938-3;Q14938-2;Q14938-4	280;272;279;280;280;272	Q14938	Nuclear factor 1 X-type	NFIX	SITSPPSTSTTKRPKSIDDSEMESPVDDVFY	>sp|Q14938|NFIX_HUMAN Nuclear factor 1 X-type OS=Homo sapiens GN=NFIX PE=1 SV=2;>sp|Q14938-6|NFIX_HUMAN Isoform 6 of Nuclear factor 1 X-type OS=Homo sapiens GN=NFIX;>sp|Q14938-5|NFIX_HUMAN Isoform 5 of Nuclear factor 1 X-type OS=Homo sapiens GN=NFIX;>sp|Q1	S(0.903)IDDS(0.086)EMES(0.011)PVDDVFYPGTGR	S(10.22)IDDS(-10.22)EMES(-19.29)PVDDVFY(-50.83)PGT(-63.14)GR	1
Q92625	Ankyrin repeat and SAM domain-containing protein 1A	ANKS1A	LEKS(0.951)PS(0.048)FAS(0.001)EWDEIEK	661	0.383621	1.30461	1.95718	+		0.393217	0.362719	0.425587	0.163908	-0.124483	-0.00876617	S	3		0.950953	2.02464e-07	96.379	72.744	96.379	0.41262	8597500	661	Q92625	661	Q92625	Ankyrin repeat and SAM domain-containing protein 1A	ANKS1A	ESLSNCSIGKKRLEKSPSFASEWDEIEKIMS	>sp|Q92625|ANS1A_HUMAN Ankyrin repeat and SAM domain-containing protein 1A OS=Homo sapiens GN=ANKS1A PE=1 SV=4	LEKS(0.951)PS(0.048)FAS(0.001)EWDEIEK	LEKS(12.96)PS(-12.96)FAS(-30.23)EWDEIEK	1
Q96QE3	ATPase family AAA domain-containing protein 5	ATAD5	Y(0.005)LS(0.995)PLGK	44	0.383592	1.30459	1.747	+		0.575911	0.410101	0.250994	0.0355625	0.0796986	-0.0290317	S	2		0.995119	0.0104106	66.692	40.798	41.876	-0.28433	4979900	44	Q96QE3;Q96QE3-2	44;44	Q96QE3	ATPase family AAA domain-containing protein 5	ATAD5	KDDDTSTCKTITKYLSPLGKTRDRVFAPPKP	>sp|Q96QE3|ATAD5_HUMAN ATPase family AAA domain-containing protein 5 OS=Homo sapiens GN=ATAD5 PE=1 SV=4;>sp|Q96QE3-2|ATAD5_HUMAN Isoform 2 of ATPase family AAA domain-containing protein 5 OS=Homo sapiens GN=ATAD5	Y(0.005)LS(0.995)PLGK	Y(-23.09)LS(23.09)PLGK	1
Q96N67	Dedicator of cytokinesis protein 7	DOCK7	S(0.005)AVRPAS(0.995)LNLNR	888	0.383339	1.30436	1.81904	+		2.38849	2.49885	2.27473	2.13915	1.91902	1.95388	S	2		0.995395	0.000105787	104.94	82.446	50.806	-0.17716	74892000	888	Q96N67;Q96N67-2;Q96N67-6;Q96N67-3;Q96N67-4;Q96N67-5	888;888;888;888;888;888	Q96N67	Dedicator of cytokinesis protein 7	DOCK7	SVHYATMARSAVRPASLNLNRSRSLSNSNPD	>sp|Q96N67|DOCK7_HUMAN Dedicator of cytokinesis protein 7 OS=Homo sapiens GN=DOCK7 PE=1 SV=4;>sp|Q96N67-2|DOCK7_HUMAN Isoform 2 of Dedicator of cytokinesis protein 7 OS=Homo sapiens GN=DOCK7;>sp|Q96N67-6|DOCK7_HUMAN Isoform 6 of Dedicator of cytokinesis pr	S(0.005)AVRPAS(0.995)LNLNR	S(-23.35)AVRPAS(23.35)LNLNR	1
O43491	Band 4.1-like protein 2	EPB41L2	KNS(1)LRVEGDNIYVR	614	0.382553	1.30365	1.35591	+		2.55499	2.24815	2.18736	1.84319	1.92806	2.07159	S	4		1	5.04586e-51	175.16	142.64	175.16	-0.045471	43837000	614	O43491	614	O43491	Band 4.1-like protein 2	EPB41L2	PTKAPHLQLIEGKKNSLRVEGDNIYVRHSNL	>sp|O43491|E41L2_HUMAN Band 4.1-like protein 2 OS=Homo sapiens GN=EPB41L2 PE=1 SV=1	KNS(1)LRVEGDNIYVR	KNS(90.8)LRVEGDNIY(-90.8)VR	1
Q9Y3F4	Serine-threonine kinase receptor-associated protein	STRAP	CVLPEEDS(1)GELAKPK	312	0.382154	1.30329	1.57851	+		-0.206539	-0.340292	-0.436106	-0.5397	-0.840858	-0.74884	S	3		1	4.3447e-05	78.078	66.16	78.078	-0.16019	3746700	312	Q9Y3F4;Q9Y3F4-2	312;325	Q9Y3F4	Serine-threonine kinase receptor-associated protein	STRAP	GKTYGLWKCVLPEEDSGELAKPKIGFPETTE	>sp|Q9Y3F4|STRAP_HUMAN Serine-threonine kinase receptor-associated protein OS=Homo sapiens GN=STRAP PE=1 SV=1;>sp|Q9Y3F4-2|STRAP_HUMAN Isoform 2 of Serine-threonine kinase receptor-associated protein OS=Homo sapiens GN=STRAP	CVLPEEDS(1)GELAKPK	CVLPEEDS(78.08)GELAKPK	1
Q9C0C9	E2/E3 hybrid ubiquitin-protein ligase UBE2O	UBE2O	S(1)IPLSIK	515	0.381509	1.3027	1.36982	+		-1.81884	-1.7771	-2.16428	-2.2409	-2.27876	-2.38508	S	2		0.999557	0.0143769	54.982	7.3789	54.982	0.11951	2697300	515	Q9C0C9	515	Q9C0C9	E2/E3 hybrid ubiquitin-protein ligase UBE2O	UBE2O	STTSSQSGSGTSRKKSIPLSIKNLKRKHKRK	>sp|Q9C0C9|UBE2O_HUMAN E2/E3 hybrid ubiquitin-protein ligase UBE2O OS=Homo sapiens GN=UBE2O PE=1 SV=3	S(1)IPLSIK	S(33.53)IPLS(-33.53)IK	1
Q8NCD3	Holliday junction recognition protein	HJURP	GGPAS(1)PGGLQGLETR	473	0.381416	1.30262	2.00615	+		2.1421	2.37794	2.25553	1.86513	1.96311	1.80307	S	2		1	1.03353e-159	232.98	190.4	232.98	0.10644	119270000	473	Q8NCD3;Q8NCD3-3;Q8NCD3-2	473;388;419	Q8NCD3	Holliday junction recognition protein	HJURP	LPDSWAMNMYRGGPASPGGLQGLETRRLSLP	>sp|Q8NCD3|HJURP_HUMAN Holliday junction recognition protein OS=Homo sapiens GN=HJURP PE=1 SV=2;>sp|Q8NCD3-3|HJURP_HUMAN Isoform 3 of Holliday junction recognition protein OS=Homo sapiens GN=HJURP;>sp|Q8NCD3-2|HJURP_HUMAN Isoform 2 of Holliday junction rec	GGPAS(1)PGGLQGLETR	GGPAS(84.52)PGGLQGLET(-84.52)R	1
Q8TEW0	Partitioning defective 3 homolog	PARD3	T(0.04)YS(0.96)FEQPWPNAR	1178	0.381092	1.30233	1.34509	+		-0.30895	-0.141228	-0.546539	-0.826328	-0.696933	-0.616733	S	2		0.959575	0.000205838	89.911	71.775	89.911	1.6956	6558000	1178	Q8TEW0;Q8TEW0-4;Q8TEW0-11;Q8TEW0-2;Q8TEW0-5;Q8TEW0-7;Q8TEW0-6;Q8TEW0-3	1178;1141;1162;1175;1066;1095;1132;1088	Q8TEW0	Partitioning defective 3 homolog	PARD3	QAKQDEDVEDRRRTYSFEQPWPNARPATQSG	>sp|Q8TEW0|PARD3_HUMAN Partitioning defective 3 homolog OS=Homo sapiens GN=PARD3 PE=1 SV=2;>sp|Q8TEW0-4|PARD3_HUMAN Isoform 4 of Partitioning defective 3 homolog OS=Homo sapiens GN=PARD3;>sp|Q8TEW0-11|PARD3_HUMAN Isoform 11 of Partitioning defective 3 homo	T(0.04)YS(0.96)FEQPWPNAR	T(-13.75)Y(-54.14)S(13.75)FEQPWPNAR	1
Q5SYE7-2	NHS-like protein 1	NHSL1	T(0.99)IT(0.01)GVPDNIQK	209	0.380558	1.30185	2.67618	+		-0.449612	-0.447952	-0.544497	-0.795258	-0.942849	-0.845626	T	2		0.990214	0.00338572	51.726	38.325	51.726	0.051353	8118400	209	Q5SYE7-2	209	Q5SYE7-2	NHS-like protein 1	NHSL1	TDTLVRRPKKVKRRKTITGVPDNIQKELASG	>sp|Q5SYE7-2|NHSL1_HUMAN Isoform 2 of NHS-like protein 1 OS=Homo sapiens GN=NHSL1	T(0.99)IT(0.01)GVPDNIQK	T(20.05)IT(-20.05)GVPDNIQK	1
Q9P206	Uncharacterized protein KIAA1522	KIAA1522	KPS(1)VGVPPPASPSYPR	971	0.380482	1.30178	3.06114	+		1.95242	1.83552	1.90986	1.4699	1.53095	1.55551	S	3		0.999911	6.81988e-06	68.42	58.348	68.42	-0.11556	22946000	971	Q9P206;Q9P206-2;Q9P206-3	971;1030;982	Q9P206	Uncharacterized protein KIAA1522	KIAA1522	PKKSPKAPPPVARKPSVGVPPPASPSYPRAE	>sp|Q9P206|K1522_HUMAN Uncharacterized protein KIAA1522 OS=Homo sapiens GN=KIAA1522 PE=1 SV=2;>sp|Q9P206-2|K1522_HUMAN Isoform 2 of Uncharacterized protein KIAA1522 OS=Homo sapiens GN=KIAA1522;>sp|Q9P206-3|K1522_HUMAN Isoform 3 of Uncharacterized protein K	KPS(1)VGVPPPASPSYPR	KPS(42.6)VGVPPPAS(-42.6)PS(-47.45)Y(-47.9)PR	1
Q8WWL7	G2/mitotic-specific cyclin-B3	CCNB3	ELSFKEPLALQES(0.932)PT(0.068)CK	1036	0.380438	1.30174	1.79367	+		-0.245869	-0.0024662	-0.190922	-0.6199	-0.414766	-0.545906	S	3		0.931853	0.00024697	59.975	52.266	59.975	-0.2352	2858900	1036	Q8WWL7	1036	Q8WWL7	G2/mitotic-specific cyclin-B3	CCNB3	TGKELSFKEPLALQESPTCKEDTFLETFLIP	>sp|Q8WWL7|CCNB3_HUMAN G2/mitotic-specific cyclin-B3 OS=Homo sapiens GN=CCNB3 PE=1 SV=2	ELSFKEPLALQES(0.932)PT(0.068)CK	ELS(-55.3)FKEPLALQES(11.36)PT(-11.36)CK	1
P46821	Microtubule-associated protein 1B;MAP1B heavy chain;MAP1 light chain LC1	MAP1B	KLGDVS(0.954)PT(0.046)QIDVSQFGSFKEDTK	1501	0.379733	1.3011	1.48661	+		2.58305	2.70322	2.54962	2.34177	2.34018	2.01474	S	4		0.954329	3.04545e-80	161.5	146.65	161.5	-0.30928	203430000	1501	P46821	1501	P46821	Microtubule-associated protein 1B;MAP1B heavy chain;MAP1 light chain LC1	MAP1B	SQPALALDERKLGDVSPTQIDVSQFGSFKED	>sp|P46821|MAP1B_HUMAN Microtubule-associated protein 1B OS=Homo sapiens GN=MAP1B PE=1 SV=2	KLGDVS(0.954)PT(0.046)QIDVSQFGSFKEDTK	KLGDVS(13.2)PT(-13.2)QIDVS(-102.55)QFGS(-124.08)FKEDT(-144.35)K	1
Q96PE2	Rho guanine nucleotide exchange factor 17	ARHGEF17	VSFPS(0.004)YLAS(0.99)PAGS(0.006)R	383	0.379557	1.30094	1.92422	+		-0.404156	-0.671693	-0.584192	-0.98747	-0.947125	-0.864118	S	2		0.989638	0.00102274	60.542	45.38	60.542	0.53843	4469000	383	Q96PE2	383	Q96PE2	Rho guanine nucleotide exchange factor 17	ARHGEF17	GAFRVAKVSFPSYLASPAGSRGSSRYSSTET	>sp|Q96PE2|ARHGH_HUMAN Rho guanine nucleotide exchange factor 17 OS=Homo sapiens GN=ARHGEF17 PE=1 SV=1	VSFPS(0.004)YLAS(0.99)PAGS(0.006)R	VS(-39.69)FPS(-23.79)Y(-35)LAS(22.31)PAGS(-22.31)R	1
Q71H61	Immunoglobulin-like domain-containing receptor 2	ILDR2	GWAFS(1)PAR	498	0.379374	1.30078	1.89109	+		-0.888082	-0.816893	-1.094	-1.28696	-1.37384	-1.2763	S	2		1	0.00203713	76.943	56.204	76.943	0.026095	3180500	498	Q71H61	498	Q71H61	Immunoglobulin-like domain-containing receptor 2	ILDR2	RSREPLTDADRGWAFSPARRRPAEDAHLPRL	>sp|Q71H61|ILDR2_HUMAN Immunoglobulin-like domain-containing receptor 2 OS=Homo sapiens GN=ILDR2 PE=2 SV=1	GWAFS(1)PAR	GWAFS(76.94)PAR	1
P78345	Ribonuclease P protein subunit p38	RPP38	ELLDT(0.014)S(0.986)FEDLSKPK	235	0.379286	1.3007	1.78454	+		3.18503	3.30515	3.20467	2.84554	3.00765	2.7038	S	3		0.986194	1.62221e-78	194.58	172.53	194.58	0.70757	226590000	235	P78345	235	P78345	Ribonuclease P protein subunit p38	RPP38	ETEPLESQDRELLDTSFEDLSKPKRKLADGR	>sp|P78345|RPP38_HUMAN Ribonuclease P protein subunit p38 OS=Homo sapiens GN=RPP38 PE=1 SV=2	ELLDT(0.014)S(0.986)FEDLSKPK	ELLDT(-18.54)S(18.54)FEDLS(-63.02)KPK	1
P07737	Profilin-1	PFN1	DS(0.055)PS(0.945)VWAAVPGK	30	0.379139	1.30057	1.32375	+		-0.953714	-0.564257	-0.902493	-1.1448	-1.1178	-1.29528	S	2		0.945171	0.00623653	46.797	37.142	46.797	-0.12822	1392600	30	P07737;CON__P02584	30;30	P07737	Profilin-1	PFN1	GTCQDAAIVGYKDSPSVWAAVPGKTFVNITP	>sp|P07737|PROF1_HUMAN Profilin-1 OS=Homo sapiens GN=PFN1 PE=1 SV=2;>P02584 SWISS-PROT:P02584 (Bos taurus) Profilin-1	DS(0.055)PS(0.945)VWAAVPGK	DS(-12.36)PS(12.36)VWAAVPGK	1
Q8N3F8	MICAL-like protein 1	MICALL1	SPVPSPGS(0.002)S(0.115)S(0.883)PQLQVK	621	0.379091	1.30052	1.44322	+		2.10302	2.19774	2.15589	1.91685	1.86548	1.53704	S	2		0.882986	1.40525e-62	173.37	135.1	173.37	-0.0102	79880000	621	Q8N3F8	621	Q8N3F8	MICAL-like protein 1	MICALL1	LLVGDRSPVPSPGSSSPQLQVKSSCKENPFN	>sp|Q8N3F8|MILK1_HUMAN MICAL-like protein 1 OS=Homo sapiens GN=MICALL1 PE=1 SV=2	SPVPSPGS(0.002)S(0.115)S(0.883)PQLQVK	S(-88.48)PVPS(-38.55)PGS(-27.46)S(-8.84)S(8.84)PQLQVK	1
Q9C0C2	182 kDa tankyrase-1-binding protein	TNKS1BP1	WLDDLLAS(1)PPPSGGGAR	691	0.378785	1.30025	1.88518	+		2.10012	1.96094	1.92428	1.54912	1.54178	1.75808	S	2		1	2.92922e-172	233.79	200.03	233.79	2.532	113900000	691	Q9C0C2;Q9C0C2-2	691;142	Q9C0C2	182 kDa tankyrase-1-binding protein	TNKS1BP1	PGPESSSRWLDDLLASPPPSGGGARRGAGAE	>sp|Q9C0C2|TB182_HUMAN 182 kDa tankyrase-1-binding protein OS=Homo sapiens GN=TNKS1BP1 PE=1 SV=4;>sp|Q9C0C2-2|TB182_HUMAN Isoform 2 of 182 kDa tankyrase-1-binding protein OS=Homo sapiens GN=TNKS1BP1	WLDDLLAS(1)PPPSGGGAR	WLDDLLAS(82.21)PPPS(-82.21)GGGAR	1
Q9H4I2	Zinc fingers and homeoboxes protein 3	ZHX3	VPEASSEPFDT(0.005)S(0.548)S(0.447)PQAGR	945	0.378168	1.29969	2.90968	+		0.693108	0.823204	0.831785	0.393461	0.428024	0.392107	S	2		0.548483	5.25858e-93	187.59	163.08	187.59	-0.15102	44160000	945	Q9H4I2	945	Q9H4I2	Zinc fingers and homeoboxes protein 3	ZHX3	WEPRVPEASSEPFDTSSPQAGRQLETD____	>sp|Q9H4I2|ZHX3_HUMAN Zinc fingers and homeoboxes protein 3 OS=Homo sapiens GN=ZHX3 PE=1 SV=3	VPEASSEPFDT(0.005)S(0.548)S(0.447)PQAGR	VPEAS(-93.79)S(-79.22)EPFDT(-20.68)S(0.89)S(-0.89)PQAGR	1
Q9Y5J1	U3 small nucleolar RNA-associated protein 18 homolog	UTP18	AGAGPGGPPQKPAPS(0.585)S(0.415)QR	45	0.377592	1.29917	1.32825	+		-0.114408	-0.385347	-0.135805	-0.458721	-0.522146	-0.787471	S	3		0.584765	8.72792e-07	78.708	69.426	78.708	-0.17087	7359500	45	Q9Y5J1	45	Q9Y5J1	U3 small nucleolar RNA-associated protein 18 homolog	UTP18	KAGAGPGGPPQKPAPSSQRKPPARPSAAAAA	>sp|Q9Y5J1|UTP18_HUMAN U3 small nucleolar RNA-associated protein 18 homolog OS=Homo sapiens GN=UTP18 PE=1 SV=3	AGAGPGGPPQKPAPS(0.585)S(0.415)QR	AGAGPGGPPQKPAPS(1.49)S(-1.49)QR	1
Q92793	CREB-binding protein	CREBBP	S(0.995)PLS(0.004)QGDS(0.001)S(0.001)APSLPK	121	0.377396	1.299	1.47252	+		-1.09506	-0.865462	-0.752706	-1.16678	-1.38424	-1.2944	S	2		0.994701	0.000318865	67.227	46.789	67.227	0.13267	10421000	121	Q92793;Q92793-2	121;121	Q92793	CREB-binding protein	CREBBP	QPNSANMASLSAMGKSPLSQGDSSAPSLPKQ	>sp|Q92793|CBP_HUMAN CREB-binding protein OS=Homo sapiens GN=CREBBP PE=1 SV=3;>sp|Q92793-2|CBP_HUMAN Isoform 2 of CREB-binding protein OS=Homo sapiens GN=CREBBP	S(0.995)PLS(0.004)QGDS(0.001)S(0.001)APSLPK	S(24.06)PLS(-24.06)QGDS(-32.09)S(-31.1)APS(-49.97)LPK	1
Q14938	Nuclear factor 1 X-type	NFIX	SIDDS(0.004)EMES(0.993)PVDDVFY(0.002)PGTGR	288	0.376465	1.29816	1.40393	+		-1.77553	-2.12333	-2.05113	-2.22763	-2.41811	-2.43365	S	2		0.993391	0.00029767	55.453	49.336	55.453	0.17932	9886700	288	Q14938;Q14938-6;Q14938-5;Q14938-3;Q14938-2;Q14938-4	288;280;287;288;288;280	Q14938	Nuclear factor 1 X-type	NFIX	STTKRPKSIDDSEMESPVDDVFYPGTGRSPA	>sp|Q14938|NFIX_HUMAN Nuclear factor 1 X-type OS=Homo sapiens GN=NFIX PE=1 SV=2;>sp|Q14938-6|NFIX_HUMAN Isoform 6 of Nuclear factor 1 X-type OS=Homo sapiens GN=NFIX;>sp|Q14938-5|NFIX_HUMAN Isoform 5 of Nuclear factor 1 X-type OS=Homo sapiens GN=NFIX;>sp|Q1	SIDDS(0.004)EMES(0.993)PVDDVFY(0.002)PGTGR	S(-42.32)IDDS(-23.54)EMES(23.54)PVDDVFY(-27.12)PGT(-36.52)GR	1
P49321	Nuclear autoantigenic sperm protein	NASP	LVPS(0.034)QEET(0.038)KLS(0.926)VEES(0.002)EAAGDGVDTK	428	0.375088	1.29692	1.45657	+		0.0817013	0.317232	0.286455	-0.1343	0.00964737	-0.315222	S	3		0.925855	4.22602e-07	68.368	60.34	68.368	0.19417	41638000	428	P49321;P49321-3;P49321-4	428;430;364	P49321	Nuclear autoantigenic sperm protein	NASP	KVRAKLVPSQEETKLSVEESEAAGDGVDTKV	>sp|P49321|NASP_HUMAN Nuclear autoantigenic sperm protein OS=Homo sapiens GN=NASP PE=1 SV=2;>sp|P49321-3|NASP_HUMAN Isoform 3 of Nuclear autoantigenic sperm protein OS=Homo sapiens GN=NASP;>sp|P49321-4|NASP_HUMAN Isoform 4 of Nuclear autoantigenic sperm pr	LVPS(0.034)QEET(0.038)KLS(0.926)VEES(0.002)EAAGDGVDTK	LVPS(-14.36)QEET(-13.85)KLS(13.85)VEES(-26.43)EAAGDGVDT(-57.87)K	1
Q9C0C2	182 kDa tankyrase-1-binding protein	TNKS1BP1	S(0.002)S(0.002)GS(0.006)EGS(0.373)S(0.617)PNWLQALK	1715	0.374784	1.29665	1.50939	+		-1.24839	-1.17936	-1.52183	-1.67669	-1.77972	-1.61753	S	2		0.616911	0.00153377	51.089	42.523	51.089	0.49239	1858000	1715	Q9C0C2	1715	Q9C0C2	182 kDa tankyrase-1-binding protein	TNKS1BP1	TLPPKPEKSSGSEGSSPNWLQALKLKKKKV_	>sp|Q9C0C2|TB182_HUMAN 182 kDa tankyrase-1-binding protein OS=Homo sapiens GN=TNKS1BP1 PE=1 SV=4	S(0.002)S(0.002)GS(0.006)EGS(0.373)S(0.617)PNWLQALK	S(-25.09)S(-25.09)GS(-20.14)EGS(-2.18)S(2.18)PNWLQALK	1
P06400	Retinoblastoma-associated protein	RB1	ISEGLPT(0.992)PT(0.121)KMT(0.886)PR	821	0.374661	1.29653	3.56517	+		2.72552	2.65194	2.69196	2.30455	2.35865	2.28223	T	3		0.99237	1.63833e-05	114.79	78.258	76.301	0.27023	67234000	821	P06400	821	P06400	Retinoblastoma-associated protein	RB1	ISPLKSPYKISEGLPTPTKMTPRSRILVSIG	>sp|P06400|RB_HUMAN Retinoblastoma-associated protein OS=Homo sapiens GN=RB1 PE=1 SV=2	ISEGLPT(0.992)PT(0.121)KMT(0.886)PR	IS(-35.19)EGLPT(20.85)PT(-8.88)KMT(8.88)PR	1;2
P05455	Lupus La protein	SSB	S(0.995)PS(0.005)KPLPEVTDEYK	92	0.374612	1.29649	1.35235	+		2.90096	3.03853	2.83184	2.74249	2.55831	2.34668	S	3		0.995237	3.6404e-33	141.36	117.77	111.77	0.0044614	104340000	92	P05455	92	P05455	Lupus La protein	SSB	AELMEISEDKTKIRRSPSKPLPEVTDEYKND	>sp|P05455|LA_HUMAN Lupus La protein OS=Homo sapiens GN=SSB PE=1 SV=2	S(0.995)PS(0.005)KPLPEVTDEYK	S(23.2)PS(-23.2)KPLPEVT(-54.33)DEY(-76.11)K	1
O60499	Syntaxin-10	STX10	S(0.982)PS(0.018)DLLDASAVSATSR	132	0.374404	1.2963	2.39474	+		1.6634	1.617	1.70453	1.39689	1.201	1.26383	S	2		0.981925	5.95396e-57	168.99	143.02	65.184	0.037642	31039000	132	O60499;O60499-2	132;83	O60499	Syntaxin-10	STX10	RNNREILAGKPAAQKSPSDLLDASAVSATSR	>sp|O60499|STX10_HUMAN Syntaxin-10 OS=Homo sapiens GN=STX10 PE=1 SV=1;>sp|O60499-2|STX10_HUMAN Isoform 2 of Syntaxin-10 OS=Homo sapiens GN=STX10	S(0.982)PS(0.018)DLLDASAVSATSR	S(17.43)PS(-17.43)DLLDAS(-38.05)AVS(-41.89)AT(-41.89)S(-41.89)R	1
P09211	Glutathione S-transferase P	GSTP1	EEVVTVET(0.066)WQEGS(0.934)LK	43	0.374126	1.29605	1.74317	+		-1.82058	-1.84592	-1.63479	-2.28135	-2.06166	-2.08068	S	2		0.933949	0.000506876	63.691	45.111	63.691	0.51546	1606600	43	P09211	43	P09211	Glutathione S-transferase P	GSTP1	SWKEEVVTVETWQEGSLKASCLYGQLPKFQD	>sp|P09211|GSTP1_HUMAN Glutathione S-transferase P OS=Homo sapiens GN=GSTP1 PE=1 SV=2	EEVVTVET(0.066)WQEGS(0.934)LK	EEVVT(-36.42)VET(-11.52)WQEGS(11.52)LK	1
Q8NE71	ATP-binding cassette sub-family F member 1	ABCF1	QQPPEPEWIGDGES(0.064)T(0.182)S(0.72)PS(0.035)DK	22	0.373842	1.2958	1.3886	+		1.05109	1.46074	1.14742	0.826649	0.82148	0.889603	S	2		0.7198	1.45955e-10	86.08	74.685	86.08	0.038797	48549000	22	Q8NE71;Q8NE71-2	22;22	Q8NE71	ATP-binding cassette sub-family F member 1	ABCF1	QQPPEPEWIGDGESTSPSDKVVKKGKKDKKI	>sp|Q8NE71|ABCF1_HUMAN ATP-binding cassette sub-family F member 1 OS=Homo sapiens GN=ABCF1 PE=1 SV=2;>sp|Q8NE71-2|ABCF1_HUMAN Isoform 2 of ATP-binding cassette sub-family F member 1 OS=Homo sapiens GN=ABCF1	QQPPEPEWIGDGES(0.064)T(0.182)S(0.72)PS(0.035)DK	QQPPEPEWIGDGES(-10.54)T(-5.98)S(5.98)PS(-13.14)DK	1
P46013	Antigen KI-67	MKI67	LDQPGNLPGS(1)NRR	1815	0.373683	1.29566	1.95514	+		1.01389	1.1277	1.01331	0.700186	0.79439	0.539278	S	3		1	1.86752e-08	120.9	102.07	120.9	-0.0001349	39605000	1815	P46013;P46013-2	1815;1455	P46013	Antigen KI-67	MKI67	GTPVQKLDQPGNLPGSNRRLQTRKEKAQALE	>sp|P46013|KI67_HUMAN Antigen KI-67 OS=Homo sapiens GN=MKI67 PE=1 SV=2;>sp|P46013-2|KI67_HUMAN Isoform Short of Antigen KI-67 OS=Homo sapiens GN=MKI67	LDQPGNLPGS(1)NRR	LDQPGNLPGS(120.9)NRR	1
Q9NYJ8	TGF-beta-activated kinase 1 and MAP3K7-binding protein 2	TAB2	S(0.008)NS(0.566)IS(0.426)QIPSLEEMQQLR	582	0.373176	1.2952	1.52256	+		-0.410076	-0.596333	-0.59127	-0.828432	-1.09504	-0.793732	S	2		0.565944	5.38488e-11	118.46	86.58	118.46	0.015184	11478000	582	Q9NYJ8	582	Q9NYJ8	TGF-beta-activated kinase 1 and MAP3K7-binding protein 2	TAB2	EMENNLTRRRLKRSNSISQIPSLEEMQQLRS	>sp|Q9NYJ8|TAB2_HUMAN TGF-beta-activated kinase 1 and MAP3K7-binding protein 2 OS=Homo sapiens GN=TAB2 PE=1 SV=1	S(0.008)NS(0.566)IS(0.426)QIPSLEEMQQLR	S(-18.59)NS(1.23)IS(-1.23)QIPS(-41.41)LEEMQQLR	1
Q15036	Sorting nexin-17	SNX17	SPPLLES(0.998)PDAT(0.001)R	421	0.37294	1.29499	1.43644	+		-0.195076	-0.240078	-0.409347	-0.453192	-0.730875	-0.779256	S	2		0.998364	8.95244e-05	109.35	86.769	109.35	0.44667	10337000	421	Q15036;Q15036-2	421;396	Q15036	Sorting nexin-17	SNX17	RSDSQQAVKSPPLLESPDATRESMVKLSSKL	>sp|Q15036|SNX17_HUMAN Sorting nexin-17 OS=Homo sapiens GN=SNX17 PE=1 SV=1;>sp|Q15036-2|SNX17_HUMAN Isoform 2 of Sorting nexin-17 OS=Homo sapiens GN=SNX17	SPPLLES(0.998)PDAT(0.001)R	S(-34.33)PPLLES(28.96)PDAT(-28.96)R	1
Q14155-1;Q15052	Rho guanine nucleotide exchange factor 7;Rho guanine nucleotide exchange factor 6	ARHGEF7;ARHGEF6	MS(0.999)GFIY(0.001)QGK	340	0.37273	1.2948	1.51309	+		1.92819	2.02916	1.7397	1.46632	1.67714	1.43541	S	2		0.99913	4.39916e-05	110.08	87.31	110.08	-0.26471	233940000	340	Q14155-1;Q14155-5;Q14155;Q14155-6;Q14155-2;Q14155-3;Q15052;Q15052-2	340;425;518;340;468;497;488;334	Q14155-1;Q15052	Rho guanine nucleotide exchange factor 7;Rho guanine nucleotide exchange factor 6	ARHGEF7;ARHGEF6	LFPNVLLMLSASPRMSGFIYQGKLPTTGMTI;LFSNVLIMLSASPRMSGFIYQGKIPIAGTVV	>sp|Q14155-1|ARHG7_HUMAN Isoform 1 of Rho guanine nucleotide exchange factor 7 OS=Homo sapiens GN=ARHGEF7;>sp|Q14155-5|ARHG7_HUMAN Isoform 5 of Rho guanine nucleotide exchange factor 7 OS=Homo sapiens GN=ARHGEF7;>sp|Q14155|ARHG7_HUMAN Rho guanine nucleotid	MS(0.999)GFIY(0.001)QGK	MS(30.6)GFIY(-30.6)QGK	1
Q8NI08	Nuclear receptor coactivator 7	NCOA7	QDIMPEVDKQS(0.058)GS(0.931)PES(0.011)R	502	0.372701	1.29477	2.29089	+		-0.359846	-0.404598	-0.224217	-0.654945	-0.780418	-0.6714	S	3		0.931095	1.4695e-07	85.062	64.284	85.062	0.028013	10828000	502	Q8NI08;Q8NI08-7;Q8NI08-2	502;387;491	Q8NI08	Nuclear receptor coactivator 7	NCOA7	CEKQDIMPEVDKQSGSPESRVENTLNIHEDL	>sp|Q8NI08|NCOA7_HUMAN Nuclear receptor coactivator 7 OS=Homo sapiens GN=NCOA7 PE=1 SV=2;>sp|Q8NI08-7|NCOA7_HUMAN Isoform 7 of Nuclear receptor coactivator 7 OS=Homo sapiens GN=NCOA7;>sp|Q8NI08-2|NCOA7_HUMAN Isoform 2 of Nuclear receptor coactivator 7 OS=H	QDIMPEVDKQS(0.058)GS(0.931)PES(0.011)R	QDIMPEVDKQS(-12.07)GS(12.07)PES(-19.23)R	1
Q9BYT8	Neurolysin, mitochondrial	NLN	WDLS(1)PEQIK	53	0.371709	1.29388	2.00647	+		-0.259449	-0.304682	-0.454374	-0.748735	-0.781456	-0.603439	S	2		1	0.000323052	83.182	46.002	83.182	0.079096	3897200	53	Q9BYT8	53	Q9BYT8	Neurolysin, mitochondrial	NLN	SSYTVAGRNVLRWDLSPEQIKTRTEELIVQT	>sp|Q9BYT8|NEUL_HUMAN Neurolysin, mitochondrial OS=Homo sapiens GN=NLN PE=1 SV=1	WDLS(1)PEQIK	WDLS(83.18)PEQIK	1
Q13009	T-lymphoma invasion and metastasis-inducing protein 1	TIAM1	ANS(0.996)LGDLY(0.004)AQK	231	0.371003	1.29325	1.31783	+		2.59238	2.68024	2.31952	2.21835	2.24944	2.01135	S	2		0.99642	2.37002e-06	115.8	80.144	49.298	0.90769	32580000	231	Q13009;Q13009-2	231;231	Q13009	T-lymphoma invasion and metastasis-inducing protein 1	TIAM1	TRASPRQLSTCQRANSLGDLYAQKNSGVTAN	>sp|Q13009|TIAM1_HUMAN T-lymphoma invasion and metastasis-inducing protein 1 OS=Homo sapiens GN=TIAM1 PE=1 SV=2;>sp|Q13009-2|TIAM1_HUMAN Isoform 2 of T-lymphoma invasion and metastasis-inducing protein 1 OS=Homo sapiens GN=TIAM1	ANS(0.996)LGDLY(0.004)AQK	ANS(24.45)LGDLY(-24.45)AQK	1
O15083;Q8IUD2	ERC protein 2;ELKS/Rab6-interacting/CAST family member 1	ERC2;ERC1	T(0.003)FWS(0.997)PELK	191	0.370583	1.29288	1.99703	+		3.00495	2.94648	2.76648	2.52062	2.60522	2.48031	S	2		0.997037	0.00129793	83.862	49.986	83.862	-0.21052	70715000	191	O15083;Q8IUD2;Q8IUD2-3;Q8IUD2-2;Q8IUD2-5;Q8IUD2-4	187;191;191;191;191;191	O15083;Q8IUD2	ERC protein 2;ELKS/Rab6-interacting/CAST family member 1	ERC2;ERC1	DSKLGSSMNSIKTFWSPELKKERVLRKEEAA;ESKLSSSMNSIKTFWSPELKKERALRKDEAS	>sp|O15083|ERC2_HUMAN ERC protein 2 OS=Homo sapiens GN=ERC2 PE=1 SV=3;>sp|Q8IUD2|RB6I2_HUMAN ELKS/Rab6-interacting/CAST family member 1 OS=Homo sapiens GN=ERC1 PE=1 SV=1;>sp|Q8IUD2-3|RB6I2_HUMAN Isoform 3 of ELKS/Rab6-interacting/CAST family member 1 OS=Ho	T(0.003)FWS(0.997)PELK	T(-25.27)FWS(25.27)PELK	1
Q9H7D0	Dedicator of cytokinesis protein 5	DOCK5	NS(0.685)T(0.315)ELAPPLPVRR	1834	0.370534	1.29283	2.43613	+		-0.0838871	0.0621967	0.0718269	-0.332806	-0.420365	-0.308294	S	3		0.684993	0.000381309	65.477	52.985	65.477	0.12523	31182000	1834	Q9H7D0	1834	Q9H7D0	Dedicator of cytokinesis protein 5	DOCK5	PPPPKSKPYEGSQRNSTELAPPLPVRREAKA	>sp|Q9H7D0|DOCK5_HUMAN Dedicator of cytokinesis protein 5 OS=Homo sapiens GN=DOCK5 PE=1 SV=3	NS(0.685)T(0.315)ELAPPLPVRR	NS(3.37)T(-3.37)ELAPPLPVRR	1
P08238;Q58FF8	Heat shock protein HSP 90-beta;Putative heat shock protein HSP 90-beta-3;Putative heat shock protein HSP 90-beta 2	HSP90AB1;HSP90AB3P;HSP90AB2P	S(0.003)LVS(0.965)VT(0.032)K	535	0.370392	1.2927	1.64275	+		-0.913191	-1.10975	-0.801363	-1.22329	-1.31724	-1.39495	S	2		0.96496	0.026126	54.066	13.072	54.066	0.13489	0	535	P08238;Q58FF7;Q58FF8	535;408;308	P08238;Q58FF8	Heat shock protein HSP 90-beta;Putative heat shock protein HSP 90-beta-3;Putative heat shock protein HSP 90-beta 2	HSP90AB1;HSP90AB3P;HSP90AB2P	IDGYQLKEFDGKSLVSVTKEGLELPEDGEEK;YCVQQLKEFDGKSLVSVTKEGLELPEDEEEK	>sp|P08238|HS90B_HUMAN Heat shock protein HSP 90-beta OS=Homo sapiens GN=HSP90AB1 PE=1 SV=4;>sp|Q58FF7|H90B3_HUMAN Putative heat shock protein HSP 90-beta-3 OS=Homo sapiens GN=HSP90AB3P PE=5 SV=1;>sp|Q58FF8|H90B2_HUMAN Putative heat shock protein HSP 90-be	S(0.003)LVS(0.965)VT(0.032)K	S(-25.37)LVS(14.76)VT(-14.76)K	1
Q9UNH5	Dual specificity protein phosphatase CDC14A	CDC14A	LAS(0.223)S(0.776)LGNLNAAT(0.001)DDPENKK	484	0.369837	1.29221	1.73077	+		-0.963924	-0.664892	-0.781794	-1.10502	-1.16593	-1.24917	S	3		0.77592	0.000802214	41.911	33.57	41.911	0.15533	0	484	Q9UNH5;Q9UNH5-5;Q9UNH5-2	484;484;484	Q9UNH5	Dual specificity protein phosphatase CDC14A	CDC14A	GATVRSFSINSRLASSLGNLNAATDDPENKK	>sp|Q9UNH5|CC14A_HUMAN Dual specificity protein phosphatase CDC14A OS=Homo sapiens GN=CDC14A PE=1 SV=1;>sp|Q9UNH5-5|CC14A_HUMAN Isoform 5 of Dual specificity protein phosphatase CDC14A OS=Homo sapiens GN=CDC14A;>sp|Q9UNH5-2|CC14A_HUMAN Isoform 2 of Dual sp	LAS(0.223)S(0.776)LGNLNAAT(0.001)DDPENKK	LAS(-5.41)S(5.41)LGNLNAAT(-30.52)DDPENKK	1
Q14160	Protein scribble homolog	SCRIB	S(1)LEQDALR	1508	0.369789	1.29216	2.6483	+		2.12252	1.98219	2.11457	1.65974	1.7542	1.69597	S	2		1	2.60504e-05	108.66	63.381	89.266	-0.13491	44140000	1508	Q14160;Q14160-2;Q14160-3	1508;1427;1508	Q14160	Protein scribble homolog	SCRIB	LEAEKRALWRAARMKSLEQDALRAQMVLSRS	>sp|Q14160|SCRIB_HUMAN Protein scribble homolog OS=Homo sapiens GN=SCRIB PE=1 SV=4;>sp|Q14160-2|SCRIB_HUMAN Isoform 2 of Protein scribble homolog OS=Homo sapiens GN=SCRIB;>sp|Q14160-3|SCRIB_HUMAN Isoform 3 of Protein scribble homolog OS=Homo sapiens GN=SCR	S(1)LEQDALR	S(89.27)LEQDALR	1
Q53EL6	Programmed cell death protein 4	PDCD4	SGLTVPT(0.101)S(0.899)PK	94	0.368912	1.29138	1.52604	+		4.76836	4.90061	4.73002	4.56143	4.49406	4.23676	S	2		0.899385	2.06233e-09	136.01	97.299	136.01	-0.18634	309050000	94	Q53EL6;Q53EL6-2	94;83	Q53EL6	Programmed cell death protein 4	PDCD4	DSGSDALRSGLTVPTSPKGRLLDRRSRSGKG	>sp|Q53EL6|PDCD4_HUMAN Programmed cell death protein 4 OS=Homo sapiens GN=PDCD4 PE=1 SV=2;>sp|Q53EL6-2|PDCD4_HUMAN Isoform 2 of Programmed cell death protein 4 OS=Homo sapiens GN=PDCD4	SGLTVPT(0.101)S(0.899)PK	S(-78.22)GLT(-44.92)VPT(-9.51)S(9.51)PK	1
Q8IY92	Structure-specific endonuclease subunit SLX4	SLX4	DRS(1)ILTLSK	1087	0.368776	1.29126	1.47757	+		-0.934036	-0.897228	-1.17315	-1.21663	-1.4431	-1.45101	S	3		0.999999	0.000503581	71.176	50.398	71.176	-0.22875	2303800	1087	Q8IY92;Q8IY92-2	1087;775	Q8IY92	Structure-specific endonuclease subunit SLX4	SLX4	TLLSPAVPSKQKRDRSILTLSKEPGHQKGKE	>sp|Q8IY92|SLX4_HUMAN Structure-specific endonuclease subunit SLX4 OS=Homo sapiens GN=SLX4 PE=1 SV=3;>sp|Q8IY92-2|SLX4_HUMAN Isoform 2 of Structure-specific endonuclease subunit SLX4 OS=Homo sapiens GN=SLX4	DRS(1)ILTLSK	DRS(58.91)ILT(-58.91)LS(-67)K	1
Q5THJ4	Vacuolar protein sorting-associated protein 13D	VPS13D	EVQDKDY(0.001)PLT(0.999)PPPS(0.861)PT(0.139)VDEPK	1765	0.368475	1.29099	2.75383	+		-0.260359	-0.277094	-0.12882	-0.602152	-0.558178	-0.611369	S	3		0.861148	4.69203e-06	74.287	67.056	74.287	-0.025882	35597000	1765	Q5THJ4;Q5THJ4-2	1765;1765	Q5THJ4	Vacuolar protein sorting-associated protein 13D	VPS13D	QKEVQDKDYPLTPPPSPTVDEPKILVGKSKF	>sp|Q5THJ4|VP13D_HUMAN Vacuolar protein sorting-associated protein 13D OS=Homo sapiens GN=VPS13D PE=1 SV=2;>sp|Q5THJ4-2|VP13D_HUMAN Isoform 2 of Vacuolar protein sorting-associated protein 13D OS=Homo sapiens GN=VPS13D	EVQDKDY(0.001)PLT(0.999)PPPS(0.861)PT(0.139)VDEPK	EVQDKDY(-31.5)PLT(31.5)PPPS(7.93)PT(-7.93)VDEPK	2
Q5THJ4	Vacuolar protein sorting-associated protein 13D	VPS13D	EVQDKDY(0.001)PLT(0.999)PPPS(0.861)PT(0.139)VDEPK	1761	0.368475	1.29099	2.75383	+		-0.260359	-0.277094	-0.12882	-0.602152	-0.558178	-0.611369	T	3		0.99918	4.69203e-06	74.287	67.056	74.287	-0.025882	35597000	1761	Q5THJ4;Q5THJ4-2	1761;1761	Q5THJ4	Vacuolar protein sorting-associated protein 13D	VPS13D	SRKKQKEVQDKDYPLTPPPSPTVDEPKILVG	>sp|Q5THJ4|VP13D_HUMAN Vacuolar protein sorting-associated protein 13D OS=Homo sapiens GN=VPS13D PE=1 SV=2;>sp|Q5THJ4-2|VP13D_HUMAN Isoform 2 of Vacuolar protein sorting-associated protein 13D OS=Homo sapiens GN=VPS13D	EVQDKDY(0.001)PLT(0.999)PPPS(0.861)PT(0.139)VDEPK	EVQDKDY(-31.5)PLT(31.5)PPPS(7.93)PT(-7.93)VDEPK	2
Q66GS9	Centrosomal protein of 135 kDa	CEP135	DRS(0.88)PS(0.115)RLDT(0.005)FLK	439	0.368431	1.29095	1.5596	+		2.35537	2.50603	2.41859	2.12123	2.19034	1.86313	S	3		0.880174	7.67773e-16	130.64	95.68	97.235	0.11606	83126000	439	Q66GS9	439	Q66GS9	Centrosomal protein of 135 kDa	CEP135	VERMRLEHGIKRRDRSPSRLDTFLKGIEEER	>sp|Q66GS9|CP135_HUMAN Centrosomal protein of 135 kDa OS=Homo sapiens GN=CEP135 PE=1 SV=2	DRS(0.88)PS(0.115)RLDT(0.005)FLK	DRS(8.85)PS(-8.85)RLDT(-22.35)FLK	1
Q03001	Dystonin	DST	FCGVNET(0.006)ENEDNT(0.779)NRDS(0.213)PIFDY(0.001)SPR	2211	0.368393	1.29091	1.57012	+		-0.167292	0.0451088	-0.290648	-0.416571	-0.542208	-0.559231	T	3		0.779329	7.44153e-13	83.944	73.995	83.944	-0.35015	23425000	2211	Q03001;Q03001-9	2211;1885	Q03001	Dystonin	DST	MSKFCGVNETENEDNTNRDSPIFDYSPRLSA	>sp|Q03001|DYST_HUMAN Dystonin OS=Homo sapiens GN=DST PE=1 SV=4;>sp|Q03001-9|DYST_HUMAN Isoform 4 of Dystonin OS=Homo sapiens GN=DST	FCGVNET(0.006)ENEDNT(0.779)NRDS(0.213)PIFDY(0.001)SPR	FCGVNET(-20.85)ENEDNT(5.62)NRDS(-5.62)PIFDY(-31.05)S(-35.87)PR	1
Q63HK5	Teashirt homolog 3	TSHZ3	ASLELELPS(0.219)S(0.78)PDS(0.001)TGGTPK	333	0.368176	1.29072	1.42829	+		-1.99244	-1.66081	-1.73982	-2.22041	-2.03412	-2.24308	S	2		0.77994	1.41654e-09	83.871	69.51	83.871	0.060124	12388000	333	Q63HK5	333	Q63HK5	Teashirt homolog 3	TSHZ3	PATRKKASLELELPSSPDSTGGTPKATISDT	>sp|Q63HK5|TSH3_HUMAN Teashirt homolog 3 OS=Homo sapiens GN=TSHZ3 PE=1 SV=2	ASLELELPS(0.219)S(0.78)PDS(0.001)TGGTPK	AS(-48.17)LELELPS(-5.52)S(5.52)PDS(-29.91)T(-34.37)GGT(-45.15)PK	1
P46821	Microtubule-associated protein 1B;MAP1B heavy chain;MAP1 light chain LC1	MAP1B	ESSPLYS(0.97)PT(0.029)FSDSTSAVK	1797	0.367954	1.29052	1.36571	+		1.58106	1.40149	1.15608	1.0627	0.992554	0.979521	S	2		0.970378	1.14606e-14	121.21	105.93	121.21	0.080512	91042000	1797	P46821	1797	P46821	Microtubule-associated protein 1B;MAP1B heavy chain;MAP1 light chain LC1	MAP1B	SDISPLTPRESSPLYSPTFSDSTSAVKEKTA	>sp|P46821|MAP1B_HUMAN Microtubule-associated protein 1B OS=Homo sapiens GN=MAP1B PE=1 SV=2	ESSPLYS(0.97)PT(0.029)FSDSTSAVK	ES(-51.44)S(-43.98)PLY(-35.84)S(15.25)PT(-15.25)FS(-35.47)DS(-43.25)T(-49.35)S(-55.32)AVK	1;2
Q9C0B0	RING finger protein unkempt homolog	UNK	NSSLGSPSNLCGS(1)PPGSIR	385	0.367661	1.29026	2.37161	+		0.570229	0.521973	0.475409	0.258905	0.141214	0.0645084	S	2		0.999981	2.31828e-77	178.79	152.79	178.79	-0.14526	17116000	385	Q9C0B0	385	Q9C0B0	RING finger protein unkempt homolog	UNK	LCRNSSLGSPSNLCGSPPGSIRKPPNLEGIV	>sp|Q9C0B0|UNK_HUMAN RING finger protein unkempt homolog OS=Homo sapiens GN=UNK PE=1 SV=2	NSSLGSPSNLCGS(1)PPGSIR	NS(-114.78)S(-98.33)LGS(-63.28)PS(-49.5)NLCGS(49.5)PPGS(-51.39)IR	1
Q96B01	RAD51-associated protein 1	RAD51AP1	ELPTVTTNVQNS(1)QDK	120	0.367392	1.29002	1.50595	+		0.480969	0.556553	0.395702	0.133228	0.27589	-0.0780716	S	2		0.999993	6.83607e-13	123.63	103.58	123.63	0.28686	12972000	120	Q96B01;Q96B01-3;Q96B01-2	120;120;103	Q96B01	RAD51-associated protein 1	RAD51AP1	LSVKELPTVTTNVQNSQDKSIEKHGSSKIET	>sp|Q96B01|R51A1_HUMAN RAD51-associated protein 1 OS=Homo sapiens GN=RAD51AP1 PE=1 SV=1;>sp|Q96B01-3|R51A1_HUMAN Isoform 3 of RAD51-associated protein 1 OS=Homo sapiens GN=RAD51AP1;>sp|Q96B01-2|R51A1_HUMAN Isoform 2 of RAD51-associated protein 1 OS=Homo sa	ELPTVTTNVQNS(1)QDK	ELPT(-83.45)VT(-64.92)T(-51.95)NVQNS(51.95)QDK	1
Q92538	Golgi-specific brefeldin A-resistance guanine nucleotide exchange factor 1	GBF1	S(0.013)AT(0.313)DADVVNS(0.674)GWLVVGK	1344	0.367059	1.28972	1.64025	+		-1.70456	-1.74145	-1.61048	-2.23975	-1.9374	-1.98054	S	2		0.674294	0.000215193	68.044	60.131	68.044	0.099537	5601300	1344	Q92538	1344	Q92538	Golgi-specific brefeldin A-resistance guanine nucleotide exchange factor 1	GBF1	PGKIHRSATDADVVNSGWLVVGKDDVDNSKP	>sp|Q92538|GBF1_HUMAN Golgi-specific brefeldin A-resistance guanine nucleotide exchange factor 1 OS=Homo sapiens GN=GBF1 PE=1 SV=2	S(0.013)AT(0.313)DADVVNS(0.674)GWLVVGK	S(-17.09)AT(-3.34)DADVVNS(3.34)GWLVVGK	1
Q9BY89	Uncharacterized protein KIAA1671	KIAA1671	S(0.191)DEPS(0.809)PQWLK	1786	0.3664	1.28913	1.80236	+		-1.51274	-1.28561	-1.58073	-1.79571	-1.82551	-1.85707	S	2		0.809444	0.0125315	41.242	25.613	41.242	-0.27409	2791400	1786	Q9BY89;Q9BY89-2	1786;293	Q9BY89	Uncharacterized protein KIAA1671	KIAA1671	VLPSSMDKDERSDEPSPQWLKELKSKKRQSL	>sp|Q9BY89|K1671_HUMAN Uncharacterized protein KIAA1671 OS=Homo sapiens GN=KIAA1671 PE=1 SV=2;>sp|Q9BY89-2|K1671_HUMAN Isoform 2 of Uncharacterized protein KIAA1671 OS=Homo sapiens GN=KIAA1671	S(0.191)DEPS(0.809)PQWLK	S(-6.28)DEPS(6.28)PQWLK	1
Q14135	Transcription cofactor vestigial-like protein 4	VGLL4	NSLDAS(0.003)RPAGLS(0.415)PT(0.572)LT(0.01)PGER	151	0.365911	1.28869	1.63985	+		-1.11063	-0.988238	-0.928554	-1.25731	-1.32385	-1.54399	T	3		0.572067	7.50277e-15	89.272	68.323	89.272	0.055954	13116000	151	Q14135;Q14135-2;Q14135-4;Q14135-5;Q14135-6	151;120;157;67;71	Q14135	Transcription cofactor vestigial-like protein 4	VGLL4	TKNSLDASRPAGLSPTLTPGERQQNRPSVIT	>sp|Q14135|VGLL4_HUMAN Transcription cofactor vestigial-like protein 4 OS=Homo sapiens GN=VGLL4 PE=1 SV=4;>sp|Q14135-2|VGLL4_HUMAN Isoform 2 of Transcription cofactor vestigial-like protein 4 OS=Homo sapiens GN=VGLL4;>sp|Q14135-4|VGLL4_HUMAN Isoform 4 of T	NSLDAS(0.003)RPAGLS(0.415)PT(0.572)LT(0.01)PGER	NS(-44.65)LDAS(-23.25)RPAGLS(-1.39)PT(1.39)LT(-17.59)PGER	1
P52701	DNA mismatch repair protein Msh6	MSH6	AAAAPGAS(0.138)PS(0.862)PGGDAAWSEAGPGPRPLAR	43	0.365815	1.28861	1.74045	+		0.737593	0.781391	0.538437	0.416614	0.328272	0.21509	S	3		0.862318	4.41195e-204	212.78	190.37	149.14	0.068218	46605000	43	P52701;P52701-2;P52701-3	43;43;43	P52701	DNA mismatch repair protein Msh6	MSH6	SREGGRAAAAPGASPSPGGDAAWSEAGPGPR	>sp|P52701|MSH6_HUMAN DNA mismatch repair protein Msh6 OS=Homo sapiens GN=MSH6 PE=1 SV=2;>sp|P52701-2|MSH6_HUMAN Isoform GTBP-alt of DNA mismatch repair protein Msh6 OS=Homo sapiens GN=MSH6;>sp|P52701-3|MSH6_HUMAN Isoform 3 of DNA mismatch repair protein M	AAAAPGAS(0.138)PS(0.862)PGGDAAWSEAGPGPRPLAR	AAAAPGAS(-7.97)PS(7.97)PGGDAAWS(-65.58)EAGPGPRPLAR	1
P35568	Insulin receptor substrate 1	IRS1	S(1)IPMPASR	374	0.364555	1.28748	2.1547	+		0.548573	0.546949	0.737453	0.306139	0.190395	0.242775	S	2		0.999989	0.00107327	95.483	59.611	95.483	-0.45565	1958300	374	P35568	374	P35568	Insulin receptor substrate 1	IRS1	HRGSARLHPPLNHSRSIPMPASRCSPSATSP	>sp|P35568|IRS1_HUMAN Insulin receptor substrate 1 OS=Homo sapiens GN=IRS1 PE=1 SV=1	S(1)IPMPASR	S(49.46)IPMPAS(-49.46)R	1
Q5THJ4	Vacuolar protein sorting-associated protein 13D	VPS13D	DS(1)PGAVAAPLISGVEIK	2692	0.364411	1.28736	1.3456	+		0.479403	0.31214	0.438642	-0.0146961	-0.11853	0.270178	S	3		0.999999	1.26155e-64	145.86	127.55	68.639	0.32301	12575000	2692	Q5THJ4;Q5THJ4-2	2692;2692	Q5THJ4	Vacuolar protein sorting-associated protein 13D	VPS13D	AEPLKSLSLASTSRDSPGAVAAPLISGVEIK	>sp|Q5THJ4|VP13D_HUMAN Vacuolar protein sorting-associated protein 13D OS=Homo sapiens GN=VPS13D PE=1 SV=2;>sp|Q5THJ4-2|VP13D_HUMAN Isoform 2 of Vacuolar protein sorting-associated protein 13D OS=Homo sapiens GN=VPS13D	DS(1)PGAVAAPLISGVEIK	DS(58.73)PGAVAAPLIS(-58.73)GVEIK	1
Q9UPU5	Ubiquitin carboxyl-terminal hydrolase 24	USP24	T(0.002)IS(0.022)AQDT(0.975)LAYATALLNEK	2565	0.364318	1.28727	1.59638	+		1.88207	1.71124	1.61674	1.45612	1.23294	1.42803	T	2		0.975376	9.27711e-84	184.38	157.37	184.38	0.44338	43178000	2565	Q9UPU5	2565	Q9UPU5	Ubiquitin carboxyl-terminal hydrolase 24	USP24	TSTGKTFQRTISAQDTLAYATALLNEKEQSG	>sp|Q9UPU5|UBP24_HUMAN Ubiquitin carboxyl-terminal hydrolase 24 OS=Homo sapiens GN=USP24 PE=1 SV=3	T(0.002)IS(0.022)AQDT(0.975)LAYATALLNEK	T(-26.47)IS(-16.38)AQDT(16.38)LAY(-78.07)AT(-63.96)ALLNEK	1
O94885	SAM and SH3 domain-containing protein 1	SASH1	S(1)LPVSICR	813	0.362695	1.28583	1.70135	+		0.928392	0.831139	0.758579	0.434168	0.637211	0.358646	S	2		1	1.67797e-10	167.1	119.06	167.1	0.38394	26941000	813	O94885	813	O94885	SAM and SH3 domain-containing protein 1	SASH1	SCDPPGVTGLNKNRRSLPVSICRSCETLEGP	>sp|O94885|SASH1_HUMAN SAM and SH3 domain-containing protein 1 OS=Homo sapiens GN=SASH1 PE=1 SV=3	S(1)LPVSICR	S(77.21)LPVS(-77.21)ICR	1
Q9NXH9	tRNA (guanine(26)-N(2))-dimethyltransferase	TRMT1	VVVDLS(1)EQEEEKVELK	120	0.362145	1.28534	2.4718	+		-0.853998	-0.897543	-0.744604	-1.26021	-1.13572	-1.18665	S	3		1	3.52852e-06	75.334	58.448	75.334	0.071702	2471700	120	Q9NXH9;Q9NXH9-2	120;120	Q9NXH9	tRNA (guanine(26)-N(2))-dimethyltransferase	TRMT1	KVPGEKDTQKVVVDLSEQEEEKVELKESENL	>sp|Q9NXH9|TRM1_HUMAN tRNA (guanine(26)-N(2))-dimethyltransferase OS=Homo sapiens GN=TRMT1 PE=1 SV=1;>sp|Q9NXH9-2|TRM1_HUMAN Isoform 2 of tRNA (guanine(26)-N(2))-dimethyltransferase OS=Homo sapiens GN=TRMT1	VVVDLS(1)EQEEEKVELK	VVVDLS(75.33)EQEEEKVELK	1
Q96GX5	Serine/threonine-protein kinase greatwall	MASTL	NFELVDS(0.5)S(0.5)PCKK	452	0.36204	1.28524	1.78081	+		1.76037	1.61907	1.45309	1.24152	1.28818	1.2167	S	3		0.5	0.00118849	54.09	43.144	54.09	0.0031923	20496000	452	Q96GX5;Q96GX5-2;Q96GX5-3	452;452;452	Q96GX5	Serine/threonine-protein kinase greatwall	MASTL	HLGKRSLKRNFELVDSSPCKKIIQNKKTCVE	>sp|Q96GX5|GWL_HUMAN Serine/threonine-protein kinase greatwall OS=Homo sapiens GN=MASTL PE=1 SV=1;>sp|Q96GX5-2|GWL_HUMAN Isoform 2 of Serine/threonine-protein kinase greatwall OS=Homo sapiens GN=MASTL;>sp|Q96GX5-3|GWL_HUMAN Isoform 3 of Serine/threonine-pr	NFELVDS(0.5)S(0.5)PCKK	NFELVDS(0)S(0)PCKK	1
Q96GX5	Serine/threonine-protein kinase greatwall	MASTL	NFELVDS(0.5)S(0.5)PCKK	453	0.36204	1.28524	1.78081	+		1.76037	1.61907	1.45309	1.24152	1.28818	1.2167	S	3		0.5	0.00118849	54.09	43.144	54.09	0.0031923	20496000	453	Q96GX5;Q96GX5-2;Q96GX5-3	453;453;453	Q96GX5	Serine/threonine-protein kinase greatwall	MASTL	LGKRSLKRNFELVDSSPCKKIIQNKKTCVEY	>sp|Q96GX5|GWL_HUMAN Serine/threonine-protein kinase greatwall OS=Homo sapiens GN=MASTL PE=1 SV=1;>sp|Q96GX5-2|GWL_HUMAN Isoform 2 of Serine/threonine-protein kinase greatwall OS=Homo sapiens GN=MASTL;>sp|Q96GX5-3|GWL_HUMAN Isoform 3 of Serine/threonine-pr	NFELVDS(0.5)S(0.5)PCKK	NFELVDS(0)S(0)PCKK	1
P09493-4;P09493-2;P09493-3	Tropomyosin alpha-1 chain	TPM1	LVIIES(1)DLERAEER	174	0.361429	1.2847	1.6618	+		0.0712528	0.340433	0.109947	-0.271006	-0.0908165	-0.200832	S	3		1	5.37627e-05	108.72	69.842	53.565	-0.0031335	11543000	174	P09493-4;P09493-10;P09493;P09493-6;P09493-2;P09493-5;P09493-3;P09493-9;P09493-8;P09493-7	174;174;174;174;118;138;174;174;174;174	P09493-4;P09493-2;P09493-3	Tropomyosin alpha-1 chain	TPM1	DRKYEEVARKLVIIESDLERAEERAELSEGQ	>sp|P09493-4|TPM1_HUMAN Isoform 4 of Tropomyosin alpha-1 chain OS=Homo sapiens GN=TPM1;>sp|P09493-10|TPM1_HUMAN Isoform 10 of Tropomyosin alpha-1 chain OS=Homo sapiens GN=TPM1;>sp|P09493|TPM1_HUMAN Tropomyosin alpha-1 chain OS=Homo sapiens GN=TPM1 PE=1 SV=	LVIIES(1)DLERAEER	LVIIES(53.56)DLERAEER	1
Q8IX07	Zinc finger protein ZFPM1	ZFPM1	S(1)PGPAADGPIDLSK	786	0.361289	1.28457	1.39283	+		1.12989	1.29618	1.17014	1.01059	0.868744	0.633013	S	2		1	4.08145e-26	137.45	107.54	137.45	0.17845	20695000	786	Q8IX07	786	Q8IX07	Zinc finger protein ZFPM1	ZFPM1	PGSGSGSGPGLAPARSPGPAADGPIDLSKKP	>sp|Q8IX07|FOG1_HUMAN Zinc finger protein ZFPM1 OS=Homo sapiens GN=ZFPM1 PE=1 SV=2	S(1)PGPAADGPIDLSK	S(85.96)PGPAADGPIDLS(-85.96)K	1
Q494U1	Pleckstrin homology domain-containing family N member 1	PLEKHN1	LRAS(0.999)FS(0.001)R	17	0.360345	1.28373	2.46088	+		-0.911493	-0.899774	-1.01574	-1.30258	-1.2247	-1.38076	S	3		0.999318	0.00691309	54.982	30.952	54.982	0.069542	3148000	17	Q494U1;Q494U1-3;Q494U1-2	17;17;17	Q494U1	Pleckstrin homology domain-containing family N member 1	PLEKHN1	GNSHCVPQAPRRLRASFSRKPSLKGNREDSA	>sp|Q494U1|PKHN1_HUMAN Pleckstrin homology domain-containing family N member 1 OS=Homo sapiens GN=PLEKHN1 PE=1 SV=2;>sp|Q494U1-3|PKHN1_HUMAN Isoform 3 of Pleckstrin homology domain-containing family N member 1 OS=Homo sapiens GN=PLEKHN1;>sp|Q494U1-2|PKHN1_	LRAS(0.999)FS(0.001)R	LRAS(31.66)FS(-31.66)R	1
Q8IY67-2	Ribonucleoprotein PTB-binding 1	RAVER1	LLS(0.977)PLS(0.023)SAR	567	0.360146	1.28356	2.79874	+		2.94652	3.06766	3.0898	2.64458	2.68088	2.69808	S	2		0.977086	1.10806e-10	160.88	99.061	160.88	-0.16614	82714000	567	Q8IY67-2	567	Q8IY67-2	Ribonucleoprotein PTB-binding 1	RAVER1	GSSSSKAFQLKSRLLSPLSSARLPPEPGLSD	>sp|Q8IY67-2|RAVR1_HUMAN Isoform 2 of Ribonucleoprotein PTB-binding 1 OS=Homo sapiens GN=RAVER1	LLS(0.977)PLS(0.023)SAR	LLS(16.33)PLS(-16.33)S(-38.14)AR	1
Q9HAU0	Pleckstrin homology domain-containing family A member 5	PLEKHA5	LYKS(0.004)EPELT(0.825)T(0.171)VAEVDESNGEEK	814	0.359823	1.28327	1.34466	+		0.185741	0.400961	0.0418014	-0.0156078	-0.191322	-0.244036	T	3		0.824598	6.95068e-95	171.29	156.66	171.29	-0.064675	44622000	814	Q9HAU0;Q9HAU0-2;Q9HAU0-4;Q9HAU0-6;Q9HAU0-8	814;872;877;980;796	Q9HAU0	Pleckstrin homology domain-containing family A member 5	PLEKHA5	NEGPDYRLYKSEPELTTVAEVDESNGEEKSE	>sp|Q9HAU0|PKHA5_HUMAN Pleckstrin homology domain-containing family A member 5 OS=Homo sapiens GN=PLEKHA5 PE=1 SV=1;>sp|Q9HAU0-2|PKHA5_HUMAN Isoform 2 of Pleckstrin homology domain-containing family A member 5 OS=Homo sapiens GN=PLEKHA5;>sp|Q9HAU0-4|PKHA5_	LYKS(0.004)EPELT(0.825)T(0.171)VAEVDESNGEEK	LY(-113.6)KS(-22.99)EPELT(6.83)T(-6.83)VAEVDES(-75.79)NGEEK	1
Q5JSZ5	Protein PRRC2B	PRRC2B	S(0.306)FS(0.682)S(0.013)QRPVVDR	1422	0.359296	1.2828	1.49419	+		0.293051	0.360088	0.248365	-0.130346	-0.196728	0.15069	S	3		0.681736	0.000264249	73.758	41.463	73.758	0.84385	14458000	1422	Q5JSZ5	1422	Q5JSZ5	Protein PRRC2B	PRRC2B	GASLGEKKELAKRSFSSQRPVVDRQSRKLEP	>sp|Q5JSZ5|PRC2B_HUMAN Protein PRRC2B OS=Homo sapiens GN=PRRC2B PE=1 SV=2	S(0.306)FS(0.682)S(0.013)QRPVVDR	S(-3.49)FS(3.49)S(-17.3)QRPVVDR	1
O43166	Signal-induced proliferation-associated 1-like protein 1	SIPA1L1	VAPLWHS(0.165)S(0.806)S(0.029)EVISMADR	1366	0.358304	1.28192	1.90152	+		-2.08907	-1.95462	-2.06643	-2.51665	-2.40093	-2.26745	S	3		0.806253	7.74379e-08	96.391	83.552	96.391	0.44832	6559200	1366	O43166;O43166-3;O43166-2	1366;1345;1345	O43166	Signal-induced proliferation-associated 1-like protein 1	SIPA1L1	RSGPGKEKVAPLWHSSSEVISMADRTLETES	>sp|O43166|SI1L1_HUMAN Signal-induced proliferation-associated 1-like protein 1 OS=Homo sapiens GN=SIPA1L1 PE=1 SV=4;>sp|O43166-3|SI1L1_HUMAN Isoform 3 of Signal-induced proliferation-associated 1-like protein 1 OS=Homo sapiens GN=SIPA1L1;>sp|O43166-2|SI1L	VAPLWHS(0.165)S(0.806)S(0.029)EVISMADR	VAPLWHS(-6.88)S(6.88)S(-14.51)EVIS(-43.53)MADR	1
Q06190	Serine/threonine-protein phosphatase 2A regulatory subunit B'' subunit alpha	PPP2R3A	S(0.154)S(0.154)S(0.693)VEEKPLSHR	181	0.358237	1.28186	1.32828	+		-1.19856	-1.19745	-0.885637	-1.41051	-1.59114	-1.35471	S	3		0.692563	0.00117954	56.527	42.3	56.527	0.16244	4746300	181	Q06190	181	Q06190	Serine/threonine-protein phosphatase 2A regulatory subunit B'' subunit alpha	PPP2R3A	NNDGNAPSFGLLRSSSVEEKPLSHRNSLDTN	>sp|Q06190|P2R3A_HUMAN Serine/threonine-protein phosphatase 2A regulatory subunit B'' subunit alpha OS=Homo sapiens GN=PPP2R3A PE=1 SV=1	S(0.154)S(0.154)S(0.693)VEEKPLSHR	S(-6.54)S(-6.54)S(6.54)VEEKPLS(-36.1)HR	1
Q96AE4	Far upstream element-binding protein 1	FUBP1	SCMLT(0.018)GT(0.953)PES(0.03)VQSAK	153	0.358064	1.2817	2.03854	+		1.10671	1.22202	1.15955	0.929043	0.694422	0.790623	T	2		0.952635	8.42537e-13	126.07	107.84	126.07	-0.32626	14403000	153	Q96AE4;Q96AE4-2	153;152	Q96AE4	Far upstream element-binding protein 1	FUBP1	PDSGGLPERSCMLTGTPESVQSAKRLLDQIV	>sp|Q96AE4|FUBP1_HUMAN Far upstream element-binding protein 1 OS=Homo sapiens GN=FUBP1 PE=1 SV=3;>sp|Q96AE4-2|FUBP1_HUMAN Isoform 2 of Far upstream element-binding protein 1 OS=Homo sapiens GN=FUBP1	SCMLT(0.018)GT(0.953)PES(0.03)VQSAK	S(-45.49)CMLT(-17.32)GT(15.07)PES(-15.07)VQS(-51.28)AK	1
Q8TC07	TBC1 domain family member 15	TBC1D15	NDS(0.985)PT(0.015)QIPVSSDVCR	675	0.358036	1.28168	1.37333	+		-0.347708	-0.471241	-0.447237	-0.915702	-0.54991	-0.874682	S	2		0.984829	6.41388e-59	184.6	160.12	184.6	-0.080535	24127000	675	Q8TC07;Q8TC07-2;Q8TC07-3	675;658;666	Q8TC07	TBC1 domain family member 15	TBC1D15	SNALPTLSASGARNDSPTQIPVSSDVCRLTP	>sp|Q8TC07|TBC15_HUMAN TBC1 domain family member 15 OS=Homo sapiens GN=TBC1D15 PE=1 SV=2;>sp|Q8TC07-2|TBC15_HUMAN Isoform 2 of TBC1 domain family member 15 OS=Homo sapiens GN=TBC1D15;>sp|Q8TC07-3|TBC15_HUMAN Isoform 3 of TBC1 domain family member 15 OS=Hom	NDS(0.985)PT(0.015)QIPVSSDVCR	NDS(18.12)PT(-18.12)QIPVS(-97.36)S(-102.74)DVCR	1
Q13263	Transcription intermediary factor 1-beta	TRIM28	AASAAAASAAAASAAS(0.003)GS(0.997)PGPGEGSAGGEKR	19	0.358023	1.28167	1.75181	+		1.50456	1.50014	1.40978	1.04789	1.28534	1.00719	S	3		0.997196	1.99907e-144	178.07	168.14	178.07	-0.30275	205530000	19	Q13263;Q13263-2	19;19	Q13263	Transcription intermediary factor 1-beta	TRIM28	SAAAASAAAASAASGSPGPGEGSAGGEKRST	>sp|Q13263|TIF1B_HUMAN Transcription intermediary factor 1-beta OS=Homo sapiens GN=TRIM28 PE=1 SV=5;>sp|Q13263-2|TIF1B_HUMAN Isoform 2 of Transcription intermediary factor 1-beta OS=Homo sapiens GN=TRIM28	AASAAAASAAAASAAS(0.003)GS(0.997)PGPGEGSAGGEKR	AAS(-142.59)AAAAS(-110.76)AAAAS(-62.17)AAS(-25.56)GS(25.56)PGPGEGS(-45.39)AGGEKR	1
Q9UPT8	Zinc finger CCCH domain-containing protein 4	ZC3H4	T(0.007)GS(0.008)GS(0.985)PFAGNS(1)PAR	1275	0.357992	1.28164	2.31234	+		2.11065	2.04872	2.09374	1.84197	1.70099	1.63617	S	2		1	1.11602e-214	195.67	174.61	117.03	-0.016516	9917900	1275	Q9UPT8	1275	Q9UPT8	Zinc finger CCCH domain-containing protein 4	ZC3H4	KQTPKTGSGSPFAGNSPAREGEQDAASLKDV	>sp|Q9UPT8|ZC3H4_HUMAN Zinc finger CCCH domain-containing protein 4 OS=Homo sapiens GN=ZC3H4 PE=1 SV=3	T(0.007)GS(0.008)GS(0.985)PFAGNS(1)PAR	T(-21.8)GS(-20.79)GS(20.79)PFAGNS(84.4)PAR	1;2
Q9Y2V2	Calcium-regulated heat stable protein 1	CARHSP1	T(0.02)FS(0.975)AT(0.005)VR	52	0.357198	1.28094	1.79792	+		8.36843	8.30274	8.31813	8.09871	7.80642	8.01259	S	2		0.974941	0.00119221	129.42	66.057	58.246	-0.14557	3710300000	52	Q9Y2V2	52	Q9Y2V2	Calcium-regulated heat stable protein 1	CARHSP1	NVVPSPLPTRRTRTFSATVRASQGPVYKGVC	>sp|Q9Y2V2|CHSP1_HUMAN Calcium-regulated heat stable protein 1 OS=Homo sapiens GN=CARHSP1 PE=1 SV=2	T(0.02)FS(0.975)AT(0.005)VR	T(-16.82)FS(16.82)AT(-23.09)VR	1
Q9Y3Z3	Deoxynucleoside triphosphate triphosphohydrolase SAMHD1	SAMHD1	NFTKPQDGDVIAPLIT(1)PQK	592	0.357103	1.28085	2.27469	+		0.505398	0.401495	0.518517	0.183096	0.158586	0.0124187	T	3		1	3.67831e-12	112.74	97.297	112.74	0.054856	8738300	592	Q9Y3Z3;Q9Y3Z3-4;Q9Y3Z3-2;Q9Y3Z3-3	592;557;568;522	Q9Y3Z3	Deoxynucleoside triphosphate triphosphohydrolase SAMHD1	SAMHD1	NFTKPQDGDVIAPLITPQKKEWNDSTSVQNP	>sp|Q9Y3Z3|SAMH1_HUMAN Deoxynucleoside triphosphate triphosphohydrolase SAMHD1 OS=Homo sapiens GN=SAMHD1 PE=1 SV=2;>sp|Q9Y3Z3-4|SAMH1_HUMAN Isoform 4 of Deoxynucleoside triphosphate triphosphohydrolase SAMHD1 OS=Homo sapiens GN=SAMHD1;>sp|Q9Y3Z3-2|SAMH1_HU	NFTKPQDGDVIAPLIT(1)PQK	NFT(-74.92)KPQDGDVIAPLIT(74.92)PQK	1
O60343	TBC1 domain family member 4	TBC1D4	AQGVRS(1)PLLR	666	0.356954	1.28072	1.81998	+		0.290957	0.350405	0.282455	0.114431	-0.170622	-0.0908546	S	3		1	0.000105849	77.279	25.919	77.279	-0.09476	16801000	666	O60343;O60343-2;O60343-3	666;666;666	O60343	TBC1 domain family member 4	TBC1D4	KRKLNLQDGRAQGVRSPLLRQSSSEQCSNLS	>sp|O60343|TBCD4_HUMAN TBC1 domain family member 4 OS=Homo sapiens GN=TBC1D4 PE=1 SV=2;>sp|O60343-2|TBCD4_HUMAN Isoform 2 of TBC1 domain family member 4 OS=Homo sapiens GN=TBC1D4;>sp|O60343-3|TBCD4_HUMAN Isoform 3 of TBC1 domain family member 4 OS=Homo sap	AQGVRS(1)PLLR	AQGVRS(77.28)PLLR	1
Q3KQU3-4	MAP7 domain-containing protein 1	MAP7D1	RS(0.487)S(0.526)QPS(0.869)PT(0.12)AVPAS(0.129)DS(0.779)PPT(0.09)KQEVK	116	0.35692	1.28069	1.61008	+		1.04682	0.965307	0.945192	0.759981	0.686276	0.440302	S	4		0.868541	1.16317e-19	127.24	112.9	44.533	-0.25312	57131000	116	Q3KQU3-4;Q3KQU3;Q3KQU3-2	116;116;116	Q3KQU3-4	MAP7 domain-containing protein 1	MAP7D1	MGPRDARPPRRSSQPSPTAVPASDSPPTKQE	>sp|Q3KQU3-4|MA7D1_HUMAN Isoform 4 of MAP7 domain-containing protein 1 OS=Homo sapiens GN=MAP7D1;>sp|Q3KQU3|MA7D1_HUMAN MAP7 domain-containing protein 1 OS=Homo sapiens GN=MAP7D1 PE=1 SV=1;>sp|Q3KQU3-2|MA7D1_HUMAN Isoform 2 of MAP7 domain-containing protei	RS(0.487)S(0.526)QPS(0.869)PT(0.12)AVPAS(0.129)DS(0.779)PPT(0.09)KQEVK	RS(-0.37)S(0.37)QPS(9.22)PT(-9.22)AVPAS(-7.93)DS(7.93)PPT(-9.54)KQEVK	1;2;3
P06400	Retinoblastoma-associated protein	RB1	TLQTDSIDSFETQRT(1)PR	356	0.356438	1.28026	1.89733	+		2.99164	2.97508	2.89036	2.70248	2.63838	2.4469	T	3		0.999957	1.56417e-241	256.33	220.34	256.33	0.088519	140280000	356	P06400	356	P06400	Retinoblastoma-associated protein	RB1	KTLQTDSIDSFETQRTPRKSNLDEEVNVIPP	>sp|P06400|RB_HUMAN Retinoblastoma-associated protein OS=Homo sapiens GN=RB1 PE=1 SV=2	TLQTDSIDSFETQRT(1)PR	T(-201.12)LQT(-159.45)DS(-131.93)IDS(-88.83)FET(-43.68)QRT(43.68)PR	1
Q3V6T2	Girdin	CCDC88A	DT(0.014)T(0.203)S(0.779)FEDIS(0.004)PQGVSDDSSTGSR	1561	0.356268	1.28011	1.60481	+		-0.372456	-0.40456	-0.468063	-0.695236	-0.965322	-0.653324	S	2		0.778558	1.19547e-05	58.812	49.246	58.812	-0.03579	36547000	1561	Q3V6T2;Q3V6T2-5;Q3V6T2-4;Q3V6T2-2;Q3V6T2-3	1561;1560;1532;1533;1560	Q3V6T2	Girdin	CCDC88A	AGFRSKQLVNNKDTTSFEDISPQGVSDDSST	>sp|Q3V6T2|GRDN_HUMAN Girdin OS=Homo sapiens GN=CCDC88A PE=1 SV=2;>sp|Q3V6T2-5|GRDN_HUMAN Isoform 5 of Girdin OS=Homo sapiens GN=CCDC88A;>sp|Q3V6T2-4|GRDN_HUMAN Isoform 4 of Girdin OS=Homo sapiens GN=CCDC88A;>sp|Q3V6T2-2|GRDN_HUMAN Isoform 2 of Girdin OS=H	DT(0.014)T(0.203)S(0.779)FEDIS(0.004)PQGVSDDSSTGSR	DT(-17.34)T(-5.84)S(5.84)FEDIS(-22.82)PQGVS(-36.91)DDS(-48.86)S(-48.86)T(-48.86)GS(-51.87)R	1
Q08J23	tRNA (cytosine(34)-C(5))-methyltransferase	NSUN2	AGEPNS(1)PDAEEANS(0.993)PDVT(0.007)AGCDPAGVHPPR	743	0.356249	1.28009	3.19742	+		3.23774	3.22643	3.23218	2.94581	2.82208	2.85972	S	3		0.999988	9.30475e-177	195.66	182.95	140.16	-0.35556	863920000	743	Q08J23;Q08J23-3;Q08J23-2	743;507;708	Q08J23	tRNA (cytosine(34)-C(5))-methyltransferase	NSUN2	PDNDVTEGQRAGEPNSPDAEEANSPDVTAGC	>sp|Q08J23|NSUN2_HUMAN tRNA (cytosine(34)-C(5))-methyltransferase OS=Homo sapiens GN=NSUN2 PE=1 SV=2;>sp|Q08J23-3|NSUN2_HUMAN Isoform 3 of tRNA (cytosine(34)-C(5))-methyltransferase OS=Homo sapiens GN=NSUN2;>sp|Q08J23-2|NSUN2_HUMAN Isoform 2 of tRNA (cytos	AGEPNS(1)PDAEEANS(0.993)PDVT(0.007)AGCDPAGVHPPR	AGEPNS(49.08)PDAEEANS(21.74)PDVT(-21.74)AGCDPAGVHPPR	1;2
Q9UPY5	Cystine/glutamate transporter	SLC7A11	LPS(1)LGNKEPPGQEK	26	0.356009	1.27988	1.53324	+		1.61349	1.71712	1.93435	1.39287	1.31491	1.48915	S	3		1	4.66696e-09	121.26	105.04	121.26	0.17989	27596000	26	Q9UPY5	26	Q9UPY5	Cystine/glutamate transporter	SLC7A11	SKGGYLQGNVNGRLPSLGNKEPPGQEKVQLK	>sp|Q9UPY5|XCT_HUMAN Cystine/glutamate transporter OS=Homo sapiens GN=SLC7A11 PE=1 SV=1	LPS(1)LGNKEPPGQEK	LPS(121.26)LGNKEPPGQEK	1
Q96G46	tRNA-dihydrouridine(47) synthase [NAD(P)(+)]-like	DUS3L	QENCGAQQVPAGPGT(0.546)S(0.546)T(0.546)PPS(0.181)S(0.181)PVR	272	0.355681	1.27959	1.77398	+		-0.557863	-0.728055	-0.473707	-0.920936	-0.867995	-1.03774	S	3		0.546221	0.000981704	52.898	42.462	52.898	0.2745	28725000	272	Q96G46;Q96G46-2	272;272	Q96G46	tRNA-dihydrouridine(47) synthase [NAD(P)(+)]-like	DUS3L	QENCGAQQVPAGPGTSTPPSSPVRTCGPLTD	>sp|Q96G46|DUS3L_HUMAN tRNA-dihydrouridine(47) synthase [NAD(P)(+)]-like OS=Homo sapiens GN=DUS3L PE=1 SV=2;>sp|Q96G46-2|DUS3L_HUMAN Isoform 2 of tRNA-dihydrouridine(47) synthase [NAD(P)(+)]-like OS=Homo sapiens GN=DUS3L	QENCGAQQVPAGPGT(0.546)S(0.546)T(0.546)PPS(0.181)S(0.181)PVR	QENCGAQQVPAGPGT(0)S(0)T(0)PPS(-6.08)S(-6.08)PVR	2
Q96G46	tRNA-dihydrouridine(47) synthase [NAD(P)(+)]-like	DUS3L	QENCGAQQVPAGPGT(0.546)S(0.546)T(0.546)PPS(0.181)S(0.181)PVR	271	0.355681	1.27959	1.77398	+		-0.557863	-0.728055	-0.473707	-0.920936	-0.867995	-1.03774	T	3		0.546221	0.000981704	52.898	42.462	52.898	0.2745	28725000	271	Q96G46;Q96G46-2	271;271	Q96G46	tRNA-dihydrouridine(47) synthase [NAD(P)(+)]-like	DUS3L	RQENCGAQQVPAGPGTSTPPSSPVRTCGPLT	>sp|Q96G46|DUS3L_HUMAN tRNA-dihydrouridine(47) synthase [NAD(P)(+)]-like OS=Homo sapiens GN=DUS3L PE=1 SV=2;>sp|Q96G46-2|DUS3L_HUMAN Isoform 2 of tRNA-dihydrouridine(47) synthase [NAD(P)(+)]-like OS=Homo sapiens GN=DUS3L	QENCGAQQVPAGPGT(0.546)S(0.546)T(0.546)PPS(0.181)S(0.181)PVR	QENCGAQQVPAGPGT(0)S(0)T(0)PPS(-6.08)S(-6.08)PVR	2
P21333	Filamin-A	FLNA	CSGPGLS(1)PGMVR	1459	0.355355	1.2793	1.52947	+		2.01568	2.07117	2.10104	1.76636	1.50452	1.85095	S	2		0.999999	5.26469e-16	135.02	112.38	135.02	-0.31946	80048000	1459	P21333;P21333-2	1459;1459	P21333	Filamin-A	FLNA	DVTDASKVKCSGPGLSPGMVRANLPQSFQVD	>sp|P21333|FLNA_HUMAN Filamin-A OS=Homo sapiens GN=FLNA PE=1 SV=4;>sp|P21333-2|FLNA_HUMAN Isoform 2 of Filamin-A OS=Homo sapiens GN=FLNA	CSGPGLS(1)PGMVR	CS(-59.26)GPGLS(59.26)PGMVR	1
Q9NSV4	Protein diaphanous homolog 3	DIAPH3	QS(0.001)LS(0.971)PMS(0.027)QRPVLK	1093	0.355287	1.27924	1.85743	+		0.985825	1.13797	0.920061	0.735044	0.691126	0.551825	S	3		0.971195	0.000103048	101.05	82.12	101.05	0.43813	9638500	1093	Q9NSV4;Q9NSV4-1;Q9NSV4-7;Q9NSV4-6;Q9NSV4-5;Q9NSV4-4	1093;830;1093;1023;1047;1082	Q9NSV4	Protein diaphanous homolog 3	DIAPH3	RRKRTPMPKDVRQSLSPMSQRPVLKVCNHEN	>sp|Q9NSV4|DIAP3_HUMAN Protein diaphanous homolog 3 OS=Homo sapiens GN=DIAPH3 PE=1 SV=4;>sp|Q9NSV4-1|DIAP3_HUMAN Isoform 1 of Protein diaphanous homolog 3 OS=Homo sapiens GN=DIAPH3;>sp|Q9NSV4-7|DIAP3_HUMAN Isoform 7 of Protein diaphanous homolog 3 OS=Homo	QS(0.001)LS(0.971)PMS(0.027)QRPVLK	QS(-28.47)LS(15.49)PMS(-15.49)QRPVLK	1
Q9Y3Y4-2			GGDSGLDGLGGPGVQLGS(1)PDKK	34	0.354015	1.27811	1.41633	+		1.62724	1.77511	1.64389	1.3942	1.4705	1.1195	S	3		1	4.50088e-80	161.49	150.51	161.49	0.20759	29183000	34	Q9Y3Y4-2	34	Q9Y3Y4-2			DSGLDGLGGPGVQLGSPDKKKRKANTQGPSF	>sp|Q9Y3Y4-2|PYGO1_HUMAN Isoform 2 of Pygopus homolog 1 OS=Homo sapiens GN=PYGO1	GGDSGLDGLGGPGVQLGS(1)PDKK	GGDS(-99.52)GLDGLGGPGVQLGS(99.52)PDKK	1
Q15121	Astrocytic phosphoprotein PEA-15	PEA15	LTRIPS(1)AK	104	0.35316	1.27736	1.96105	+		3.78544	3.62257	3.62701	3.33546	3.22052	3.41956	S	3		0.999503	0.00406185	53.237	38.094	53.237	0.34362	41111000	104	Q15121;Q15121-2	104;125	Q15121	Astrocytic phosphoprotein PEA-15	PEA15	ISEEDELDTKLTRIPSAKKYKDIIRQPSEEE	>sp|Q15121|PEA15_HUMAN Astrocytic phosphoprotein PEA-15 OS=Homo sapiens GN=PEA15 PE=1 SV=2;>sp|Q15121-2|PEA15_HUMAN Isoform 2 of Astrocytic phosphoprotein PEA-15 OS=Homo sapiens GN=PEA15	LTRIPS(1)AK	LT(-33.03)RIPS(33.03)AK	1
Q8IWS0	PHD finger protein 6	PHF6	TAHNSEADLEESFNEHELEPS(0.197)S(0.803)PK	155	0.352791	1.27703	1.4792	+		1.78149	1.88259	1.82154	1.58511	1.26264	1.5795	S	4		0.802823	7.56148e-81	162.07	136.91	119.42	-0.18012	432550000	155	Q8IWS0;Q8IWS0-5	155;121	Q8IWS0	PHD finger protein 6	PHF6	ADLEESFNEHELEPSSPKSKKKSRKGRPRKT	>sp|Q8IWS0|PHF6_HUMAN PHD finger protein 6 OS=Homo sapiens GN=PHF6 PE=1 SV=1;>sp|Q8IWS0-5|PHF6_HUMAN Isoform 5 of PHD finger protein 6 OS=Homo sapiens GN=PHF6	TAHNSEADLEESFNEHELEPS(0.197)S(0.803)PK	T(-114.57)AHNS(-106.78)EADLEES(-58.69)FNEHELEPS(-6.1)S(6.1)PK	1;2
Q9BRS8	La-related protein 6	LARP6	LNCS(0.041)T(0.205)S(0.754)PEIFRK	409	0.352428	1.27671	1.62962	+		0.383785	0.472103	0.249102	0.15884	-0.0185585	-0.0925751	S	3		0.75356	0.00142099	51.643	38.13	51.643	-0.35131	19916000	409	Q9BRS8	409	Q9BRS8	La-related protein 6	LARP6	RKSPLAEEGRLNCSTSPEIFRKCMDYSSDSS	>sp|Q9BRS8|LARP6_HUMAN La-related protein 6 OS=Homo sapiens GN=LARP6 PE=1 SV=1	LNCS(0.041)T(0.205)S(0.754)PEIFRK	LNCS(-12.61)T(-5.65)S(5.65)PEIFRK	1
O75044	SLIT-ROBO Rho GTPase-activating protein 2;SLIT-ROBO Rho GTPase-activating protein 2C;SLIT-ROBO Rho GTPase-activating protein 2B	SRGAP2;SRGAP2C;SRGAP2B	S(0.001)T(0.006)VS(0.941)ET(0.051)FMSKPSIAK	427	0.351136	1.27556	1.54789	+		1.14092	1.23128	1.12085	0.79106	0.994429	0.654152	S	3		0.941407	3.74862e-09	119.38	92.106	119.38	0.16611	12727000	427	O75044;P0DJJ0;P0DMP2	427;427;426	O75044	SLIT-ROBO Rho GTPase-activating protein 2;SLIT-ROBO Rho GTPase-activating protein 2C;SLIT-ROBO Rho GTPase-activating protein 2B	SRGAP2;SRGAP2C;SRGAP2B	CFQYSNSMESVKSTVSETFMSKPSIAKRRAN	>sp|O75044|SRGP2_HUMAN SLIT-ROBO Rho GTPase-activating protein 2 OS=Homo sapiens GN=SRGAP2 PE=1 SV=2;>sp|P0DJJ0|SRG2C_HUMAN SLIT-ROBO Rho GTPase-activating protein 2C OS=Homo sapiens GN=SRGAP2C PE=1 SV=1;>sp|P0DMP2|SRG2B_HUMAN SLIT-ROBO Rho GTPase-activati	S(0.001)T(0.006)VS(0.941)ET(0.051)FMSKPSIAK	S(-28.66)T(-22.11)VS(12.63)ET(-12.63)FMS(-39.06)KPS(-50.19)IAK	1
Q9Y2K7	Lysine-specific demethylase 2A	KDM2A	LT(1)PVRPAAAS(0.432)PIVS(0.569)GAR	562	0.350371	1.27489	1.77066	+		-0.64703	-0.491758	-0.657435	-0.91005	-0.850466	-1.08682	S	3		0.568706	0.00100997	67.217	48.636	67.217	-0.35535	16094000	562	Q9Y2K7;Q9Y2K7-3;Q9Y2K7-4;Q9Y2K7-5;Q9Y2K7-2	562;562;20;123;256	Q9Y2K7	Lysine-specific demethylase 2A	KDM2A	PRLTPVRPAAASPIVSGARRRRVRCRKCKAC	>sp|Q9Y2K7|KDM2A_HUMAN Lysine-specific demethylase 2A OS=Homo sapiens GN=KDM2A PE=1 SV=3;>sp|Q9Y2K7-3|KDM2A_HUMAN Isoform 3 of Lysine-specific demethylase 2A OS=Homo sapiens GN=KDM2A;>sp|Q9Y2K7-4|KDM2A_HUMAN Isoform 4 of Lysine-specific demethylase 2A OS=H	LT(1)PVRPAAAS(0.432)PIVS(0.569)GAR	LT(34.26)PVRPAAAS(-1.2)PIVS(1.2)GAR	2
Q8WYP5	Protein ELYS	AHCTF1	SVENQES(1)VEIINDLK	1884	0.35031	1.27483	1.6061	+		0.147322	0.276554	0.232716	0.0345573	-0.284937	-0.143959	S	2		0.999966	2.42271e-05	87.352	73.268	87.352	0.29604	8522300	1884	Q8WYP5;Q8WYP5-2;Q8WYP5-3	1884;1919;1893	Q8WYP5	Protein ELYS	AHCTF1	KRTPRRIKRSVENQESVEIINDLKVSTVTSP	>sp|Q8WYP5|ELYS_HUMAN Protein ELYS OS=Homo sapiens GN=AHCTF1 PE=1 SV=3;>sp|Q8WYP5-2|ELYS_HUMAN Isoform 2 of Protein ELYS OS=Homo sapiens GN=AHCTF1;>sp|Q8WYP5-3|ELYS_HUMAN Isoform 3 of Protein ELYS OS=Homo sapiens GN=AHCTF1	SVENQES(1)VEIINDLK	S(-44.71)VENQES(44.71)VEIINDLK	1
Q9NRM7	Serine/threonine-protein kinase LATS2	LATS2	QIQT(0.5)S(0.5)PVPVRK	575	0.348565	1.27329	1.91667	+		0.0700779	0.298468	0.162571	-0.219971	-0.0819912	-0.212616	T	3		0.5	0.00850445	45.28	29.65	45.28	-0.10498	12977000	575	Q9NRM7	575	Q9NRM7	Serine/threonine-protein kinase LATS2	LATS2	SAKGDKGGKDKKQIQTSPVPVRKNSRDEEKR	>sp|Q9NRM7|LATS2_HUMAN Serine/threonine-protein kinase LATS2 OS=Homo sapiens GN=LATS2 PE=1 SV=2	QIQT(0.5)S(0.5)PVPVRK	QIQT(0)S(0)PVPVRK	1
P29374	AT-rich interactive domain-containing protein 4A	ARID4A	S(0.16)VKS(0.554)ES(0.182)DIT(0.103)IEVDSIAEESQEGLCER	1021	0.348518	1.27325	2.14349	+		-0.938707	-0.991257	-0.967426	-1.19517	-1.32003	-1.42774	S	3		0.554494	1.46071e-10	79.278	71.354	79.278	0.07556	8771200	1021	P29374;P29374-3;P29374-2	1021;1021;1021	P29374	AT-rich interactive domain-containing protein 4A	ARID4A	ASPLTLSQDESRSVKSESDITIEVDSIAEES	>sp|P29374|ARI4A_HUMAN AT-rich interactive domain-containing protein 4A OS=Homo sapiens GN=ARID4A PE=1 SV=3;>sp|P29374-3|ARI4A_HUMAN Isoform III of AT-rich interactive domain-containing protein 4A OS=Homo sapiens GN=ARID4A;>sp|P29374-2|ARI4A_HUMAN Isoform	S(0.16)VKS(0.554)ES(0.182)DIT(0.103)IEVDSIAEESQEGLCER	S(-5.41)VKS(4.83)ES(-4.83)DIT(-7.29)IEVDS(-42.53)IAEES(-54.76)QEGLCER	1
Q5UIP0	Telomere-associated protein RIF1	RIF1	S(0.998)LES(0.002)IVK	533	0.348448	1.27319	1.84465	+		0.154337	0.0438786	0.0185585	-0.275192	-0.150312	-0.403067	S	2		0.998301	0.00501951	83.948	17.256	83.948	-0.050054	13901000	533	Q5UIP0;Q5UIP0-2	533;533	Q5UIP0	Telomere-associated protein RIF1	RIF1	KKEKPGSEVLTLLLKSLESIVKSEVFPVSKT	>sp|Q5UIP0|RIF1_HUMAN Telomere-associated protein RIF1 OS=Homo sapiens GN=RIF1 PE=1 SV=2;>sp|Q5UIP0-2|RIF1_HUMAN Isoform 2 of Telomere-associated protein RIF1 OS=Homo sapiens GN=RIF1	S(0.998)LES(0.002)IVK	S(27.69)LES(-27.69)IVK	1
Q16760	Diacylglycerol kinase delta;Diacylglycerol kinase eta	DGKD;DGKH	KVS(0.873)T(0.067)S(0.061)GQIR	44	0.34837	1.27312	2.14204	+		0.155361	-0.0256367	0.188675	-0.253883	-0.20723	-0.265596	S	3		0.87264	0.00216911	50.354	32.534	50.354	0.35343	9518400	44	Q16760;Q86XP1;Q86XP1-2	44;56;56	Q16760	Diacylglycerol kinase delta;Diacylglycerol kinase eta	DGKD;DGKH	PEAEPGSPQKLIRKVSTSGQIRQKTIIKEGM	>sp|Q16760|DGKD_HUMAN Diacylglycerol kinase delta OS=Homo sapiens GN=DGKD PE=1 SV=4;>sp|Q86XP1|DGKH_HUMAN Diacylglycerol kinase eta OS=Homo sapiens GN=DGKH PE=1 SV=1;>sp|Q86XP1-2|DGKH_HUMAN Isoform 2 of Diacylglycerol kinase eta OS=Homo sapiens GN=DGKH	KVS(0.873)T(0.067)S(0.061)GQIR	KVS(11.17)T(-11.17)S(-11.57)GQIR	1
Q9Y6A5	Transforming acidic coiled-coil-containing protein 3	TACC3	HGGVCAPAAVAT(0.057)S(0.943)PPGAIPK	250	0.347853	1.27266	1.77544	+		1.57878	1.36916	1.50476	1.24842	1.13047	1.03025	S	3		0.942834	2.0639e-15	91.64	82.843	91.64	-0.12539	41083000	250	Q9Y6A5	250	Q9Y6A5	Transforming acidic coiled-coil-containing protein 3	TACC3	ECRHGGVCAPAAVATSPPGAIPKEACGGAPL	>sp|Q9Y6A5|TACC3_HUMAN Transforming acidic coiled-coil-containing protein 3 OS=Homo sapiens GN=TACC3 PE=1 SV=1	HGGVCAPAAVAT(0.057)S(0.943)PPGAIPK	HGGVCAPAAVAT(-12.17)S(12.17)PPGAIPK	1
Q6P4F7	Rho GTPase-activating protein 11A	ARHGAP11A	DFS(0.998)PLQT(0.002)QTFNR	675	0.347485	1.27234	1.40861	+		-0.325518	-0.4436	-0.696581	-0.768394	-0.853929	-0.88583	S	2		0.997589	2.52708e-05	114.01	92.742	114.01	-0.22379	8123400	675	Q6P4F7;Q6P4F7-3	675;486	Q6P4F7	Rho GTPase-activating protein 11A	ARHGAP11A	HHTGKGEKCFSERDFSPLQTQTFNRETTIKC	>sp|Q6P4F7|RHGBA_HUMAN Rho GTPase-activating protein 11A OS=Homo sapiens GN=ARHGAP11A PE=1 SV=2;>sp|Q6P4F7-3|RHGBA_HUMAN Isoform 3 of Rho GTPase-activating protein 11A OS=Homo sapiens GN=ARHGAP11A	DFS(0.998)PLQT(0.002)QTFNR	DFS(26.19)PLQT(-26.19)QT(-49.17)FNR	1
Q92503	SEC14-like protein 1	SEC14L1	EGLSGDALS(0.039)S(0.181)PS(0.78)APEPVVGTPDDKLDADYIKR	226	0.347321	1.2722	1.41891	+		-0.43927	-0.434877	-0.73451	-0.929031	-0.949763	-0.771825	S	4		0.779944	6.57597e-44	102.72	94.314	102.72	-0.20503	12206000	226	Q92503;Q92503-3;Q92503-2	226;192;226	Q92503	SEC14-like protein 1	SEC14L1	AALKEGLSGDALSSPSAPEPVVGTPDDKLDA	>sp|Q92503|S14L1_HUMAN SEC14-like protein 1 OS=Homo sapiens GN=SEC14L1 PE=1 SV=2;>sp|Q92503-3|S14L1_HUMAN Isoform 3 of SEC14-like protein 1 OS=Homo sapiens GN=SEC14L1;>sp|Q92503-2|S14L1_HUMAN Isoform 2 of SEC14-like protein 1 OS=Homo sapiens GN=SEC14L1	EGLSGDALS(0.039)S(0.181)PS(0.78)APEPVVGTPDDKLDADYIKR	EGLS(-52.11)GDALS(-12.98)S(-6.35)PS(6.35)APEPVVGT(-43.27)PDDKLDADY(-74.85)IKR	1
P07900;P08238	Heat shock protein HSP 90-alpha;Heat shock protein HSP 90-beta;Putative heat shock protein HSP 90-beta-3	HSP90AA1;HSP90AB1;HSP90AB3P	GVVDSEDLPLNIS(1)R	391	0.347242	1.27213	1.59469	+		-1.07216	-1.27941	-1.06324	-1.62492	-1.39606	-1.43556	S	2		1	3.98734e-05	95.662	85.047	95.662	0.16114	5046100	391	P07900;P07900-2;P08238;Q58FF7	399;521;391;333	P07900;P08238	Heat shock protein HSP 90-alpha;Heat shock protein HSP 90-beta;Putative heat shock protein HSP 90-beta-3	HSP90AA1;HSP90AB1;HSP90AB3P	FIRGVVDSEDLPLNISREMLQQSKILKVIRK	>sp|P07900|HS90A_HUMAN Heat shock protein HSP 90-alpha OS=Homo sapiens GN=HSP90AA1 PE=1 SV=5;>sp|P07900-2|HS90A_HUMAN Isoform 2 of Heat shock protein HSP 90-alpha OS=Homo sapiens GN=HSP90AA1;>sp|P08238|HS90B_HUMAN Heat shock protein HSP 90-beta OS=Homo sap	GVVDSEDLPLNIS(1)R	GVVDS(-76.73)EDLPLNIS(76.73)R	1
Q8IWI9-3	MAX gene-associated protein	MGA	NTSGLPAEPES(0.003)VS(0.201)S(0.722)PPT(0.074)LHMK	2754	0.346733	1.27168	1.64679	+		-1.28255	-1.06916	-1.16952	-1.41766	-1.48053	-1.66325	S	3		0.721777	2.62502e-05	69.248	59.985	69.248	0.19524	6466200	2754	Q8IWI9-3;Q8IWI9;Q8IWI9-4	2754;2924;2963	Q8IWI9-3	MAX gene-associated protein	MGA	GKNTSGLPAEPESVSSPPTLHMKTGLENSNS	>sp|Q8IWI9-3|MGAP_HUMAN Isoform 3 of MAX gene-associated protein OS=Homo sapiens GN=MGA;>sp|Q8IWI9|MGAP_HUMAN MAX gene-associated protein OS=Homo sapiens GN=MGA PE=1 SV=3;>sp|Q8IWI9-4|MGAP_HUMAN Isoform 4 of MAX gene-associated protein OS=Homo sapiens GN=M	NTSGLPAEPES(0.003)VS(0.201)S(0.722)PPT(0.074)LHMK	NT(-59.3)S(-55.88)GLPAEPES(-23.88)VS(-5.55)S(5.55)PPT(-9.89)LHMK	1
Q14680	Maternal embryonic leucine zipper kinase	MELK	VFGS(1)LER	529	0.346456	1.27143	2.68055	+		4.21567	4.19863	4.16058	3.79948	3.93727	3.79875	S	2		1	0.00128901	123.21	80.344	123.21	-0.1651	106860000	529	Q14680;Q14680-3;Q14680-4;Q14680-5;Q14680-2;Q14680-8;Q14680-6;Q14680-7	529;335;398;458;458;481;497;488	Q14680	Maternal embryonic leucine zipper kinase	MELK	HMEETPKRKGAKVFGSLERGLDKVITVLTRS	>sp|Q14680|MELK_HUMAN Maternal embryonic leucine zipper kinase OS=Homo sapiens GN=MELK PE=1 SV=3;>sp|Q14680-3|MELK_HUMAN Isoform 3 of Maternal embryonic leucine zipper kinase OS=Homo sapiens GN=MELK;>sp|Q14680-4|MELK_HUMAN Isoform 4 of Maternal embryonic l	VFGS(1)LER	VFGS(123.21)LER	1
Q16825	Tyrosine-protein phosphatase non-receptor type 21	PTPN21	DGLLMPS(0.084)MS(0.79)ES(0.094)DLT(0.013)T(0.009)S(0.011)GR	797	0.346405	1.27139	1.47085	+		-1.8166	-1.8187	-1.99946	-2.05353	-2.2572	-2.36325	S	2		0.789607	0.00147775	47.931	36.73	47.931	-0.22327	3934500	797	Q16825	797	Q16825	Tyrosine-protein phosphatase non-receptor type 21	PTPN21	EAQRPWRDGLLMPSMSESDLTTSGRYRARRD	>sp|Q16825|PTN21_HUMAN Tyrosine-protein phosphatase non-receptor type 21 OS=Homo sapiens GN=PTPN21 PE=1 SV=2	DGLLMPS(0.084)MS(0.79)ES(0.094)DLT(0.013)T(0.009)S(0.011)GR	DGLLMPS(-9.76)MS(9.26)ES(-9.26)DLT(-17.93)T(-19.26)S(-18.48)GR	1
Q9C0H9-5	SRC kinase signaling inhibitor 1	SRCIN1	FRQS(1)LPLSR	165	0.346269	1.27127	2.49461	+		-0.976765	-0.9893	-0.953569	-1.37443	-1.21198	-1.37203	S	3		0.999966	3.64867e-07	118.31	74.632	118.31	0.25355	5316100	165	Q9C0H9-5	165	Q9C0H9-5	SRC kinase signaling inhibitor 1	SRCIN1	AELPLGFSRMNRFRQSLPLSRSASQTKLRSP	>sp|Q9C0H9-5|SRCN1_HUMAN Isoform 4 of SRC kinase signaling inhibitor 1 OS=Homo sapiens GN=SRCIN1	FRQS(1)LPLSR	FRQS(44.66)LPLS(-44.66)R	1
Q6WCQ1	Myosin phosphatase Rho-interacting protein	MPRIP	VES(0.999)GYFSLEK	265	0.345967	1.271	2.50239	+		-0.655354	-0.689745	-0.560436	-0.957817	-1.05607	-0.929546	S	2		0.999265	0.000875632	66.989	42.564	66.989	-0.1081	1799000	265	Q6WCQ1;Q6WCQ1-2;Q6WCQ1-3	265;265;265	Q6WCQ1	Myosin phosphatase Rho-interacting protein	MPRIP	MSSDRMDCGRKVRVESGYFSLEKTKQDLKAE	>sp|Q6WCQ1|MPRIP_HUMAN Myosin phosphatase Rho-interacting protein OS=Homo sapiens GN=MPRIP PE=1 SV=3;>sp|Q6WCQ1-2|MPRIP_HUMAN Isoform 2 of Myosin phosphatase Rho-interacting protein OS=Homo sapiens GN=MPRIP;>sp|Q6WCQ1-3|MPRIP_HUMAN Isoform 3 of Myosin phos	VES(0.999)GYFSLEK	VES(34.06)GY(-34.66)FS(-34.06)LEK	1
Q9UKI2	Cdc42 effector protein 3	CDC42EP3	ANS(0.737)T(0.202)S(0.056)DS(0.005)VFTETPSPVLK	89	0.344837	1.27001	1.94037	+		0.0786476	0.140909	-0.0981426	-0.311308	-0.353886	-0.247902	S	3		0.736818	1.78669e-34	90.308	77.257	90.308	0.53074	23224000	89	Q9UKI2	89	Q9UKI2	Cdc42 effector protein 3	CDC42EP3	HLGQFPGHNEFFRANSTSDSVFTETPSPVLK	>sp|Q9UKI2|BORG2_HUMAN Cdc42 effector protein 3 OS=Homo sapiens GN=CDC42EP3 PE=1 SV=1	ANS(0.737)T(0.202)S(0.056)DS(0.005)VFTETPSPVLK	ANS(5.62)T(-5.62)S(-11.17)DS(-21.85)VFT(-69)ET(-73.38)PS(-80.04)PVLK	1
Q14966	Zinc finger protein 638	ZNF638	IDLPEVQIEHDPELEKES(1)PGLK	1100	0.344072	1.26933	1.4526	+		1.66004	1.85348	1.83522	1.3941	1.61418	1.30824	S	4		1	1.43621e-32	129.72	110.79	129.72	-0.17844	266440000	1100	Q14966;Q14966-3;Q14966-5	1100;1100;197	Q14966	Zinc finger protein 638	ZNF638	LPEVQIEHDPELEKESPGLKNSPIDESEVQT	>sp|Q14966|ZN638_HUMAN Zinc finger protein 638 OS=Homo sapiens GN=ZNF638 PE=1 SV=2;>sp|Q14966-3|ZN638_HUMAN Isoform 3 of Zinc finger protein 638 OS=Homo sapiens GN=ZNF638;>sp|Q14966-5|ZN638_HUMAN Isoform 5 of Zinc finger protein 638 OS=Homo sapiens GN=ZNF6	IDLPEVQIEHDPELEKES(1)PGLK	IDLPEVQIEHDPELEKES(129.72)PGLK	1
Q86W92;Q86W92-2	Liprin-beta-1	PPFIBP1	NSPFQIPPPS(0.982)PDS(0.018)K	579	0.342985	1.26838	3.28201	+		2.14455	2.05761	2.05575	1.76146	1.70992	1.75757	S	2		0.982017	0.000228095	77.505	64.665	77.505	0.38771	23852000	579	Q86W92;Q86W92-3;Q86W92-4;Q86W92-2	579;426;548;573	Q86W92;Q86W92-2	Liprin-beta-1	PPFIBP1	PKDSQRNSPFQIPPPSPDSKKKSRGIMKLFG	>sp|Q86W92|LIPB1_HUMAN Liprin-beta-1 OS=Homo sapiens GN=PPFIBP1 PE=1 SV=2;>sp|Q86W92-3|LIPB1_HUMAN Isoform 3 of Liprin-beta-1 OS=Homo sapiens GN=PPFIBP1;>sp|Q86W92-4|LIPB1_HUMAN Isoform 4 of Liprin-beta-1 OS=Homo sapiens GN=PPFIBP1;>sp|Q86W92-2|LIPB1_HUMAN	NSPFQIPPPS(0.982)PDS(0.018)K	NS(-37.76)PFQIPPPS(17.41)PDS(-17.41)K	1
O43491;O43491-4	Band 4.1-like protein 2	EPB41L2	QKS(0.108)YT(0.892)LVVAK	89	0.342592	1.26803	1.3048	+		3.13552	2.91425	2.95539	2.49249	2.846	2.63891	T	3		0.892373	2.76077e-09	128.35	103.03	128.35	1.7703	24768000	89	O43491;O43491-3;O43491-2;O43491-4	89;89;89;89	O43491;O43491-4	Band 4.1-like protein 2	EPB41L2	ISRFIPPWLKKQKSYTLVVAKDGGDKKEPTQ	>sp|O43491|E41L2_HUMAN Band 4.1-like protein 2 OS=Homo sapiens GN=EPB41L2 PE=1 SV=1;>sp|O43491-3|E41L2_HUMAN Isoform 3 of Band 4.1-like protein 2 OS=Homo sapiens GN=EPB41L2;>sp|O43491-2|E41L2_HUMAN Isoform 2 of Band 4.1-like protein 2 OS=Homo sapiens GN=EP	QKS(0.108)YT(0.892)LVVAK	QKS(-9.19)Y(-57.41)T(9.19)LVVAK	1
Q9NPF5	DNA methyltransferase 1-associated protein 1	DMAP1	DTIIDVVGAPLT(1)PNSR	445	0.342056	1.26756	1.48317	+		2.76141	2.9191	2.62865	2.49265	2.49491	2.29542	T	2		0.999977	1.47851e-192	238.02	209.39	238.02	-0.09159	822980000	445	Q9NPF5	445	Q9NPF5	DNA methyltransferase 1-associated protein 1	DMAP1	PDPKDTIIDVVGAPLTPNSRKRRESASSSSS	>sp|Q9NPF5|DMAP1_HUMAN DNA methyltransferase 1-associated protein 1 OS=Homo sapiens GN=DMAP1 PE=1 SV=1	DTIIDVVGAPLT(1)PNSR	DT(-106.08)IIDVVGAPLT(46.39)PNS(-46.39)R	1
P11137	Microtubule-associated protein 2	MAP2	DGS(1)PEAPAS(0.999)PEREEVALS(0.001)EYK	1353	0.341766	1.26731	1.61804	+		1.40675	1.39498	1.23781	1.02129	1.13403	0.858921	S	3		0.999285	3.305e-20	116.24	94.929	76.208	0.10047	27228000	1353	P11137;P11137-3	1353;1349	P11137	Microtubule-associated protein 2	MAP2	EAQAEPKDGSPEAPASPEREEVALSEYKTET	>sp|P11137|MTAP2_HUMAN Microtubule-associated protein 2 OS=Homo sapiens GN=MAP2 PE=1 SV=4;>sp|P11137-3|MTAP2_HUMAN Isoform 3 of Microtubule-associated protein 2 OS=Homo sapiens GN=MAP2	DGS(1)PEAPAS(0.999)PEREEVALS(0.001)EYK	DGS(57.27)PEAPAS(31.48)PEREEVALS(-31.48)EY(-53.21)K	1;2
Q9Y2U5	Mitogen-activated protein kinase kinase kinase 2	MAP3K2	RLS(1)IIGPTSR	153	0.341212	1.26682	2.38223	+		-0.261497	-0.158581	-0.178993	-0.580339	-0.598142	-0.444225	S	3		0.999985	1.78689e-10	153	105.94	153	0.063508	21815000	153	Q9Y2U5	153	Q9Y2U5	Mitogen-activated protein kinase kinase kinase 2	MAP3K2	DLDNTVFGAERKKRLSIIGPTSRDRSSPPPG	>sp|Q9Y2U5|M3K2_HUMAN Mitogen-activated protein kinase kinase kinase 2 OS=Homo sapiens GN=MAP3K2 PE=1 SV=2	RLS(1)IIGPTSR	RLS(48.31)IIGPT(-48.31)S(-65.14)R	1
Q96N66	Lysophospholipid acyltransferase 7	MBOAT7	AGGGPTLQCPPPS(0.029)S(0.971)PEK	285	0.341211	1.26682	1.47025	+		2.20082	2.32214	2.2018	2.05943	1.92535	1.71634	S	2		0.970681	1.17653e-39	150.69	119.75	150.69	-0.24586	119120000	285	Q96N66;Q96N66-3;Q96N66-2	285;285;212	Q96N66	Lysophospholipid acyltransferase 7	MBOAT7	ARAGGGPTLQCPPPSSPEKAASLEYDYETIR	>sp|Q96N66|MBOA7_HUMAN Lysophospholipid acyltransferase 7 OS=Homo sapiens GN=MBOAT7 PE=1 SV=2;>sp|Q96N66-3|MBOA7_HUMAN Isoform 3 of Lysophospholipid acyltransferase 7 OS=Homo sapiens GN=MBOAT7;>sp|Q96N66-2|MBOA7_HUMAN Isoform 2 of Lysophospholipid acyltran	AGGGPTLQCPPPS(0.029)S(0.971)PEK	AGGGPT(-83.11)LQCPPPS(-15.2)S(15.2)PEK	1
Q68DQ2	Beta/gamma crystallin domain-containing protein 3	CRYBG3	KVPCS(1)PDFQR	395	0.340902	1.26655	1.67145	+		0.960815	1.11059	0.892063	0.780224	0.583456	0.577082	S	3		1	3.88191e-05	99.669	71.902	99.669	-0.28154	23994000	395	Q68DQ2	395	Q68DQ2	Beta/gamma crystallin domain-containing protein 3	CRYBG3	CSALLTGSNHRKVPCSPDFQRVTTTENTIKE	>sp|Q68DQ2|CRBG3_HUMAN Very large A-kinase anchor protein OS=Homo sapiens GN=CRYBG3 PE=1 SV=3	KVPCS(1)PDFQR	KVPCS(99.67)PDFQR	1
P49023	Paxillin	PXN	FIHQQPQS(0.041)S(0.575)S(0.38)PVY(0.004)GSSAK	84	0.340572	1.26626	1.53436	+		2.30799	2.3724	2.18744	2.07134	1.99398	1.78079	S	3		0.574923	2.50555e-11	94.707	77.286	94.707	0.13715	67595000	84	P49023;P49023-2;P49023-3	84;84;84	P49023	Paxillin	PXN	WQPSSSRFIHQQPQSSSPVYGSSAKTSSVSN	>sp|P49023|PAXI_HUMAN Paxillin OS=Homo sapiens GN=PXN PE=1 SV=3;>sp|P49023-2|PAXI_HUMAN Isoform Alpha of Paxillin OS=Homo sapiens GN=PXN;>sp|P49023-3|PAXI_HUMAN Isoform Gamma of Paxillin OS=Homo sapiens GN=PXN	FIHQQPQS(0.041)S(0.575)S(0.38)PVY(0.004)GSSAK	FIHQQPQS(-11.46)S(1.79)S(-1.79)PVY(-22.12)GS(-39.94)S(-44.99)AK	1
[truncated: 11,671 more rows]

## Sheet: upregulated phosphosites
Leading proteins	Protein names	Gene names	Phospho (STY) Probabilities	Position	Log2 ratio CDK5L/empty	CDKL5/empty fold-change	minus Log Student's T-test p-value	Student's T-test Significant		normalised rep. int. CDK5L-1	normalised rep. int. CDK5L-2	normalised rep. int. CDK5L-3	normalised rep. int. Empty-1	normalised rep. int. Empty-2	normalised rep. int. Empty-3	Amino acid	Charge		Localization prob	PEP	Score	Delta score	Score for localization	Mass error [ppm]	Intensity	Position	Proteins	Positions within proteins	Leading proteins	Protein names	Gene names	Sequence window	Fasta headers	Phospho (STY) Probabilities	Phospho (STY) Score diffs	Number of Phospho (STY)
[truncated: 194 more rows]

[truncated: 1 more sheets: down-regulated phosphosites]
