# Supplementary material for: Phosphoproteomic screening identifies physiological substrates of the CDKL5 kinase
Source: EMBO J. 2018 Sep 28;37(24):e99559. doi: 10.15252/embj.201899559 (PMC6293279; doi:10.15252/embj.201899559)
Supplement: Supplementary file 7 — Code EV1 [file EMBJ-37-e99559-s007.zip]

Archive with 5 entries (4 files):
- data_analysis__R_script.r
- Legend_R_script_EV1.rtf
- __MACOSX/
- __MACOSX/._data_analysis__R_script.r
- __MACOSX/._Legend_R_script_EV1.rtf
