# Supplementary material for: Phosphoproteomic screening identifies physiological substrates of the CDKL5 kinase
Source: EMBO J. 2018 Sep 28;37(24):e99559. doi: 10.15252/embj.201899559 (PMC6293279; doi:10.15252/embj.201899559)
Supplement: Supplementary file 7 — Code EV1 [file EMBJ-37-e99559-s007.zip › data_analysis__R_script.r]

###Data analysis TMT labelled IPs, searched with MaxQuant
######################################

library("vsn")
library("ggplot2")
library("reshape2")

##Clear environment

rm(list = ls())

## Read in data of each protein of interest, 
## Commented out: create R output directory

# if (dir.exists("./Output_R") == FALSE){
#   dir.create("./Output_R")
# }
# 

output.dir <- "./Output_R/"

dir.map1s <- "./MAP1S_II/combined/txt/"
dir.cep131 <- "./CEP131/combined/txt/"
dir.dlg5 <- "./DLG5/combined/txt/"

data.map1s.raw <- read.csv(paste(dir.map1s, "evidence.txt", sep = ""),
                       sep = "\t"
                       )
peptides.map1s <- read.csv(paste(dir.map1s, "peptides.txt", sep = ""),
                           sep = "\t"
                           )
peptides.map1s <- peptides.map1s[which(peptides.map1s$Gene.names == "MAP1S"), ]


data.cep131.raw <- read.csv(paste(dir.cep131, "evidence.txt", sep = ""),
                        sep = "\t"
                        )
peptides.cep131 <- read.csv(paste(dir.cep131, "peptides.txt", sep = ""),
                           sep = "\t"
                           )
peptides.cep131 <- peptides.cep131[which(peptides.cep131$Gene.names == "CEP131"), ]


data.dlg5.raw <- read.csv(paste(dir.dlg5, "evidence.txt", sep = ""),
                      sep = "\t"
                      )
peptides.dlg5 <- read.csv(paste(dir.dlg5, "peptides.txt", sep = ""),
                           sep = "\t"
                           )
peptides.dlg5 <- peptides.dlg5[which(peptides.dlg5$Gene.names == "DLG5"), ]


##Extract corrected reporter ion intensities of each dataset and normalize using vsn

intensity.map1s <- grep("Reporter.intensity.corrected", 
                        colnames(data.map1s.raw)
                        )  

intensity.cep131 <- grep("Reporter.intensity.corrected", 
                        colnames(data.cep131.raw)
                        ) 

intensity.dlg5 <- grep("Reporter.intensity.corrected", 
                        colnames(data.dlg5.raw)
                        )

data.map1s <- as.matrix(data.map1s.raw[, intensity.map1s])

data.cep131 <- as.matrix(data.cep131.raw[, intensity.cep131])

data.dlg5 <- as.matrix(data.dlg5.raw[, intensity.dlg5])

##Remove Zeroes from intensities and replace with NA

data.map1s[data.map1s == 0] <- NA

data.cep131[data.cep131 == 0] <- NA

data.dlg5[data.dlg5 == 0] <- NA

##VSN

data.map1s.fit <- vsn2(data.map1s)
data.map1s.vsn = predict(data.map1s.fit, newdata = data.map1s)

data.cep131.fit <- vsn2(data.cep131)
data.cep131.vsn = predict(data.cep131.fit, newdata = data.cep131)

data.dlg5.fit <- vsn2(data.dlg5)
data.dlg5.vsn = predict(data.dlg5.fit, newdata = data.dlg5)

##Check if standard deviation approx.constant

msd.map1s <- meanSdPlot(data.map1s.vsn)
msd.map1s$gg + 
  ggtitle("VSN fit MAP1S")
ggsave(paste(output.dir, "MAP1S_VSN_Fit_SD_plot.png", sep = ""), device = "png")

msd.cep131 <- meanSdPlot(data.cep131.vsn)
msd.cep131$gg + 
  ggtitle("VSN fit CEP131")
ggsave(paste(output.dir, "CEP131_VSN_Fit_SD_plot.png", sep = ""), device = "png")

msd.dlg5 <- meanSdPlot(data.dlg5.vsn)
msd.dlg5$gg + 
  ggtitle("VSN fit DLG5")
ggsave(paste(output.dir, "DLG5_VSN_Fit_SD_plot.png", sep = ""), device = "png")

## Statistical testing of normalized data. MaxQuant doesn't report the nature of the label, 
## only gives numbered reporter ion intensities.
## Numbering 0-8 corresponds to the order of the label in MaxQuant parameter file, follows TMT10plex naming
## with ommission of TMT label 126 (as not used for this experiment)

## MAP1S-FLAG, CEP131-FLAG & DLG5-FLAG are labelled with/correspond to 
## Reporter ion 0 = 127N
## Reporter ion 1 = 127C
## Reporter ion 2 = 128N

## MAP1S+CDKL5-WT, CEP131+CDKL5-WT & DLG5+CDKL5-WT are labelled with/correspond to
## Reporter ion 3 = 128C
## Reporter ion 4 = 129N
## Reporter ion 5 = 129C

## MAP1S+CDKL5-K42R, CEP131+CDKL5-K42R & DLG5+CDKL5-K42R are labelled with/correspond to
## Reporter ion 6 = 130N
## Reporter ion 7 = 130C
## Reporter ion 8 = 131


############
## Data quality control - QQ plots, Box and average intensity ratio plots of each TMT channel

## MAP1S
## QQ-Plot MAP1S

pdf(
  paste(output.dir, "MAP1S_QQ-plots.pdf", sep = ""),
  width = 9.9,
  height = 7,
  paper = "a4r"
)

par("mfcol" = c(1, 2))

qqnorm(
  data.map1s,
  main = "Normal Q-Q- Plot \n MAP1S raw data"
)
qqline(data.map1s)

qqnorm(
  data.map1s.vsn,
  main = "Normal Q-Q- Plot data \n MAP1S VSN normalized"
)
qqline(data.map1s.vsn)

dev.off()

## Boxplots MAP1S - VSN intensities

map1s.box <- data.map1s.vsn
map1s.box.m <- melt(map1s.box, id = colnames(map1s.box))
colnames(map1s.box.m) <- c("Index", "TMT.label", "VSN.Intensity")

map1s.box.m$Group <- map1s.box.m$TMT.label
map1s.box.m$Group <- sub("Reporter.intensity.corrected.", "", map1s.box.m$TMT.label)
map1s.box.m$Group <- sub("0|1|2", "FLAG", map1s.box.m$Group)
map1s.box.m$Group <- sub("3|4|5", "WT", map1s.box.m$Group)
map1s.box.m$Group <- sub("6|7|8", "K42R", map1s.box.m$Group)

map1s.box.m$Group <- as.factor(map1s.box.m$Group)

ggplot(
  map1s.box.m,
  mapping = aes(x = TMT.label, y = VSN.Intensity, colour = Group)
  ) +
  geom_boxplot(
    lwd = 0.8
    ) +
  theme(
    axis.text.x = element_text(angle = 65, hjust = 1)
    ) +
  labs(
    x = "",
    y = "VSN normalized Intensity",
    title = "MAP1S - VSN normalized intensities over all used TMT channels"
    ) +
  scale_color_discrete(
    breaks = c("FLAG", "WT", "K42R")
    )

ggsave(paste(output.dir, "MAP1S_TMT_Intensities.png", sep = ""),  device = "png")


## CEP131
## QQ-Plot CEP131

pdf(
  paste(output.dir, "CEP131_QQ-plots.pdf", sep = ""),
  width = 9.9,
  height = 7,
  paper = "a4r"
)

par("mfcol" = c(1, 2))

qqnorm(
  data.cep131,
  main = "Normal Q-Q- Plot \n CEP131 raw data"
)
qqline(data.cep131)

qqnorm(
  data.cep131.vsn,
  main = "Normal Q-Q- Plot data \n CEP131 VSN normalized"
)
qqline(data.cep131.vsn)

dev.off()

## Boxplots CEP131 VSN intensities

cep131.box <- data.cep131.vsn

cep131.box.m <- melt(cep131.box, id = colnames(cep131.box))
colnames(cep131.box.m) <- c("Index", "TMT.label", "VSN.Intensity")

cep131.box.m$Group <- cep131.box.m$TMT.label
cep131.box.m$Group <- sub("Reporter.intensity.corrected.", "", cep131.box.m$TMT.label)
cep131.box.m$Group <- sub("0|1|2", "FLAG", cep131.box.m$Group)
cep131.box.m$Group <- sub("3|4|5", "WT", cep131.box.m$Group)
cep131.box.m$Group <- sub("6|7|8", "K42R", cep131.box.m$Group)

cep131.box.m$Group <- as.factor(cep131.box.m$Group)

ggplot(
  cep131.box.m,
  mapping = aes(x = TMT.label, y = VSN.Intensity, colour = Group)
  ) +
  geom_boxplot(
    lwd = 0.8
    ) +
  theme(
    axis.text.x = element_text(angle = 65, hjust = 1)
    ) +
  labs(
    x = "",
    y = "VSN normalized Intensity",
    title = "CEP131 - VSN normalized intensities over all used TMT channels"
    ) +
  scale_color_discrete(
    breaks = c("FLAG", "WT", "K42R")
  )

ggsave(paste(output.dir, "CEP131_TMT_Intensities.png", sep = ""),  device = "png")


## DLG5
## QQ-Plot DLG5

pdf(
  paste(output.dir, "DLG5_QQ-plots.pdf", sep = ""),
  width = 9.9,
  height = 7,
  paper = "a4r"
)

par("mfcol" = c(1, 2))

qqnorm(
  data.dlg5,
  main = "Normal Q-Q- Plot \n DLG5 raw data"
)
qqline(data.dlg5)

qqnorm(
  data.dlg5.vsn,
  main = "Normal Q-Q- Plot data \n DLG5 VSN normalized"
)
qqline(data.dlg5.vsn)

dev.off()

## Boxplots DLG5 VSN intensities

dlg5.box <- data.dlg5.vsn

dlg5.box.m <- melt(dlg5.box, id = colnames(dlg5.box))
colnames(dlg5.box.m) <- c("Index", "TMT.label", "VSN.Intensity")

dlg5.box.m$Group <- dlg5.box.m$TMT.label
dlg5.box.m$Group <- sub("Reporter.intensity.corrected.", "", dlg5.box.m$TMT.label)
dlg5.box.m$Group <- sub("0|1|2", "FLAG", dlg5.box.m$Group)
dlg5.box.m$Group <- sub("3|4|5", "WT", dlg5.box.m$Group)
dlg5.box.m$Group <- sub("6|7|8", "K42R", dlg5.box.m$Group)

dlg5.box.m$Group <- as.factor(dlg5.box.m$Group)

ggplot(
  dlg5.box.m,
  mapping = aes(x = TMT.label, y = VSN.Intensity, colour = Group)
  ) +
  geom_boxplot(
    lwd = 0.8
    ) +
  theme(
    axis.text.x = element_text(angle = 65, hjust = 1)
    ) +
  labs(
    x = "",
    y = "VSN normalized Intensity",
    title = "DLG5 - VSN normalized intensities over all used TMT channels"
    ) +
  scale_color_discrete(
    breaks = c("FLAG", "WT", "K42R")
  )

ggsave(paste(output.dir, "DLG5_TMT_Intensities.png", sep = ""),  device = "png")

## Plot average intensities of each group against each other

av.map1s <- data.frame(
  FLAG = rowMeans(data.map1s.vsn[, 1:3]),
  WT = rowMeans(data.map1s.vsn[, 4:6]),
  K42R = rowMeans(data.map1s.vsn[, 7:9])
)

av.cep131 <- data.frame(
  FLAG = rowMeans(data.cep131.vsn[, 1:3]),
  WT = rowMeans(data.cep131.vsn[, 4:6]),
  K42R = rowMeans(data.cep131.vsn[, 7:9])
)

av.dlg5 <- data.frame(
  FLAG = rowMeans(data.dlg5.vsn[, 1:3]),
  WT = rowMeans(data.dlg5.vsn[, 4:6]),
  K42R = rowMeans(data.dlg5.vsn[, 7:9])
)

##MAP1S VSN normalized intensities: FLAG vs. WT; WT vs. K42R; FLAG vs. K42R

pdf(
  paste(output.dir, "MAP1S_VSN_Intensity_Ratios.pdf", sep = ""),
  width = 9.9,
  height = 7,
  paper = "a4r")

par("mfrow" = c(1,3))

plot(
  av.map1s[, 1], 
  av.map1s[, 2],
  xlab = "FLAG",
  ylab = "WT",
  main = "VSN normalized, \n average intensities - MAP1S"
  )
abline(0,1)

plot(
  av.map1s[, 2],
  av.map1s[, 3],
  xlab = "WT",
  ylab = "K42R",
  main = "VSN normalized, \n average intensities - MAP1S"
  )
abline(0,1)

plot(
  av.map1s[, 1],
  av.map1s[, 3],
  xlab = "FLAG",
  ylab = "K42R",
  main = "VSN normalized, \n average intensities - MAP1S")
abline(0,1)

dev.off()

##CEP131 VSN normalized intensities: FLAG vs. WT; WT vs. K42R; FLAG vs. K42R

pdf(
  paste(output.dir, "CEP131_VSN_Intensity_Ratios.pdf", sep = ""),
  width = 9.9,
  height = 7,
  paper = "a4r")

par("mfrow" = c(1,3))

plot(
  av.cep131[, 1], 
  av.cep131[, 2],
  xlab = "FLAG",
  ylab = "WT",
  main = "VSN normalized, \n average intensities - CEP131"
)
abline(0,1)

plot(
  av.cep131[, 2],
  av.cep131[, 3],
  xlab = "WT",
  ylab = "K42R",
  main = "VSN normalized, \n average intensities - CEP131"
)
abline(0,1)

plot(
  av.cep131[, 1],
  av.cep131[, 3],
  xlab = "FLAG",
  ylab = "K42R",
  main = "VSN normalized, \n average intensities - CEP131")
abline(0,1)

dev.off()

##DLG5 VSN normalized intensities: FLAG vs. WT; WT vs. K42R; FLAG vs. K42R

pdf(
  paste(output.dir, "DLG5_VSN_Intensity_Ratios.pdf", sep = ""),
  width = 9.9,
  height = 7,
  paper = "a4r")

par("mfrow" = c(1,3))

plot(
  av.dlg5[, 1], 
  av.dlg5[, 2],
  xlab = "FLAG",
  ylab = "WT",
  main = "VSN normalized, \n average intensities - DLG5"
)
abline(0,1)

plot(
  av.dlg5[, 2],
  av.dlg5[, 3],
  xlab = "WT",
  ylab = "K42R",
  main = "VSN normalized, \n average intensities - DLG5"
)
abline(0,1)

plot(
  av.dlg5[, 1],
  av.dlg5[, 3],
  xlab = "FLAG",
  ylab = "K42R",
  main = "VSN normalized, \n average intensities - DLG5")
abline(0,1)

dev.off()

## Data distribution looks fairly normal 
## Reasonable to use statistical test which assume normally distributed data (t-test)
## No glaring differences in overall intensities in each TMT channel.

## Extract peptides of interest, need to go by amino acid number of S in RPxSA motif to account for missed cleavages

## MAP1S: RPLSA, Serine at position 900

map1s.serine.pos <- 900

peptide.spans.map1s <- data.frame(Sequence = peptides.map1s$Sequence,
                                  Start.Position = peptides.map1s$Start.position,
                                  End.Position = peptides.map1s$End.position)


for (a in 1:nrow(peptide.spans.map1s)){
  
  aa.numbers.map1s.temp <- seq(peptide.spans.map1s[a, "Start.Position"],
                               peptide.spans.map1s[a, "End.Position"],
                               1
                               )
  if (map1s.serine.pos %in% aa.numbers.map1s.temp){
    peptide.spans.map1s[a, "Contains.Serine.900"] <- TRUE
  } else {
    peptide.spans.map1s[a, "Contains.Serine.900"] <- FALSE
  }

}

## CEP131: RPGSA, Serine at position 35

cep131.serine.pos <- 35

peptide.spans.cep131 <- data.frame(Sequence = peptides.cep131$Sequence,
                                   Start.Position = peptides.cep131$Start.position,
                                   End.Position = peptides.cep131$End.position)

for (a in 1:nrow(peptide.spans.cep131)){
  
  aa.numbers.cep131.temp <- seq(peptide.spans.cep131[a, "Start.Position"],
                                peptide.spans.cep131[a, "End.Position"],
                                1
                                )
    if (cep131.serine.pos %in% aa.numbers.cep131.temp){
    peptide.spans.cep131[a, "Contains.Serine.35"] <- TRUE
  } else {
    peptide.spans.cep131[a, "Contains.Serine.35"] <- FALSE
  }
  
}

## DLG5: RPKSA, Serine at position 1115

dlg5.serine.pos <- 1115

peptide.spans.dlg5 <- data.frame(Sequence = peptides.dlg5$Sequence,
                                   Start.Position = peptides.dlg5$Start.position,
                                   End.Position = peptides.dlg5$End.position)

for (a in 1:nrow(peptide.spans.dlg5)){
  
  aa.numbers.dlg5.temp <- seq(peptide.spans.dlg5[a, "Start.Position"],
                               peptide.spans.dlg5[a, "End.Position"],
                               1
                              )
  if (dlg5.serine.pos %in% aa.numbers.dlg5.temp){
    peptide.spans.dlg5[a, "Contains.Serine.1115"] <- TRUE
  } else {
    peptide.spans.dlg5[a, "Contains.Serine.1115"] <- FALSE
  }
  
}


## Extract peptides containing serine of interest

soi.map1s <- peptide.spans.map1s[which(peptide.spans.map1s$Contains.Serine.900 == TRUE), ] 

soi.cep131 <- peptide.spans.cep131[which(peptide.spans.cep131$Contains.Serine.35 == TRUE), ]

soi.dlg5 <- peptide.spans.dlg5[which(peptide.spans.dlg5$Contains.Serine.1115 == TRUE), ]


##Sum intensity data of all peptides containing Serine of interest, build dataframes for t-test

serine900.map1s.rows <- which(data.map1s.raw$Sequence %in% soi.map1s$Sequence)

serine35.cep131.rows <- which(data.cep131.raw$Sequence %in% soi.cep131$Sequence)

serine1115.dlg5.rows <- which(data.dlg5.raw$Sequence %in% soi.dlg5$Sequence)


##Build dataframe for t-test MAP1S

data.map1s.quant <- as.data.frame(cbind(as.character(data.map1s.raw[serine900.map1s.rows, "Sequence"]),
                                        as.character(data.map1s.raw[serine900.map1s.rows, "Modifications"]),
                                        data.map1s.vsn[serine900.map1s.rows, ]
                                        ),
                                  stringsAsFactors = FALSE
                                  )

colnames(data.map1s.quant) <- c("Sequence",
                                "Modifications",
                                "MAP1S-FLAG.1",
                                "MAP1S-FLAG.2",
                                "MAP1S-FLAG.3",
                                "MAP1S+CDKL5-WT.1",
                                "MAP1S+CDKL5-WT.2",
                                "MAP1S+CDKL5-WT.3",
                                "MAP1S+CDKL5-K42R.1",
                                "MAP1S+CDKL5-K42R.2",
                                "MAP1S+CDKL5-K42R.3"
                                )

p.serine900.map1s.rows <- which(data.map1s.quant$Modifications == "Phospho (ST)")

data.map1s.quant <- data.map1s.quant[p.serine900.map1s.rows, ]


## Build dataframe for t-test CEP131

data.cep131.quant <- as.data.frame(cbind(as.character(data.cep131.raw[serine35.cep131.rows, "Sequence"]),
                                         as.character(data.cep131.raw[serine35.cep131.rows, "Modifications"]),
                                         data.cep131.vsn[serine35.cep131.rows, ]
                                         ),
                                   stringsAsFactors = FALSE
                                   )

colnames(data.cep131.quant) <- c("Sequence",
                                 "Modifications",
                                 "CEP131-FLAG.1",
                                 "CEP131-FLAG.2",
                                 "CEP131-FLAG.3",
                                 "CEP131+CDKL5-WT.1",
                                 "CEP131+CDKL5-WT.2",
                                 "CEP131+CDKL5-WT.3",
                                 "CEP131+CDKL5-K42R.1",
                                 "CEP131+CDKL5-K42R.2",
                                 "CEP131+CDKL5-K42R.3"
                                 )

p.serine35.cep131.rows <- which(data.cep131.quant$Modifications == "Phospho (ST)")

data.cep131.quant <- data.cep131.quant[p.serine35.cep131.rows, ]

## Build dataframe for t-test DLG5

data.dlg5.quant <- as.data.frame(cbind(as.character(data.dlg5.raw[serine1115.dlg5.rows, "Sequence"]),
                                       as.character(data.dlg5.raw[serine1115.dlg5.rows, "Modifications"]),
                                       data.dlg5.vsn[serine1115.dlg5.rows, ]
                                         ),
                                 stringsAsFactors = FALSE)

colnames(data.dlg5.quant) <- c("Sequence",
                               "Modifications",
                               "DLG5-FLAG.1",
                               "DLG5-FLAG.2",
                               "DLG5-FLAG.3",
                               "DLG5+CDKL5-WT.1",
                               "DLG5+CDKL5-WT.2",
                               "DLG5+CDKL5-WT.3",
                               "DLG5+CDKL5-K42R.1",
                               "DLG5+CDKL5-K42R.2",
                               "DLG5+CDKL5-K42R.3"
                               )

p.serine1115.dlg5.rows <- which(data.dlg5.quant$Modifications == "Phospho (ST)")

data.dlg5.quant <- data.dlg5.quant[p.serine1115.dlg5.rows, ]

## Phosphoserine of interest appears only in single peptide in all datasets, 
## no need to sum up intensities of different peptide species before t-test

if(nrow(data.map1s.quant) >= 2){
  stop("Phosphoserine 900 (MAP1S) measured more than once, check data integrity!")
}

if(nrow(data.cep131.quant) >= 2){
  stop("Phosphoserine 35 (CEP131) measured more than once, check data integrity!")
}

if(nrow(data.dlg5.quant) >= 2){
  stop("Phosphoserine 1115 (DLG5) measured more than once, check data integrity!")
}

## t-test MAP1S, var.equal = TRUE set due to vsn normalization (see Appendix Figure S4B)

wt.map1s <- grep("CDKL5-WT", colnames(data.map1s.quant))
k42r.map1s <- grep("CDKL5-K42R", colnames(data.map1s.quant))
flag.map1s <- grep("FLAG", colnames(data.map1s.quant))

WT.K42R.map1s.p <- t.test(as.numeric(data.map1s.quant[1, wt.map1s]),
                          as.numeric(data.map1s.quant[1, k42r.map1s]),
                          alternative = "two.sided",
                          var.equal = TRUE,
                          na.action = na.omit
                          )$p.value

WT.FLAG.map1s.p <- t.test(as.numeric(data.map1s.quant[1, wt.map1s]),
                          as.numeric(data.map1s.quant[1, flag.map1s]),
                          alternative = "two.sided",
                          var.equal = TRUE,
                          na.action = na.omit
                          )$p.value


## t-test CEP131, var.equal = TRUE set due to vsn normalization

wt.cep131 <- grep("CDKL5-WT", colnames(data.cep131.quant))
k42r.cep131 <- grep("CDKL5-K42R", colnames(data.cep131.quant))
flag.cep131 <- grep("FLAG", colnames(data.cep131.quant))

WT.K42R.cep131.p <- t.test(as.numeric(data.cep131.quant[1, wt.cep131]),
                           as.numeric(data.cep131.quant[1, k42r.cep131]),
                           alternative = "two.sided",
                           var.equal = TRUE,
                           na.action = na.omit
                           )$p.value

WT.FLAG.cep131.p <- t.test(as.numeric(data.cep131.quant[1, wt.cep131]),
                           as.numeric(data.cep131.quant[1, flag.cep131]),
                           alternative = "two.sided",
                           var.equal = TRUE,
                           na.action = na.omit
                           )$p.value

## t-test DLG5, var.equal = TRUE set due to vsn normalization

wt.dlg5 <- grep("CDKL5-WT", colnames(data.dlg5.quant))
k42r.dlg5 <- grep("CDKL5-K42R", colnames(data.dlg5.quant))
flag.dlg5 <- grep("FLAG", colnames(data.dlg5.quant))

WT.K42R.dlg5.p <- t.test(as.numeric(data.dlg5.quant[1, wt.dlg5]),
                         as.numeric(data.dlg5.quant[1, k42r.dlg5]),
                         alternative = "two.sided",
                         var.equal = TRUE,
                         na.action = na.omit
                         )$p.value

WT.FLAG.dlg5.p <- t.test(as.numeric(data.dlg5.quant[1, wt.dlg5]),
                         as.numeric(data.dlg5.quant[1, flag.dlg5]),
                         alternative = "two.sided",
                         var.equal = TRUE,
                         na.action = na.omit
                         )$p.value

## Multiple testing, "standard" p-value threshold adjusted by Bonferroni Correction. 
## Six t-tests: α = 0.05/6 = 0.00833
## All peptides of interest passed

if(WT.K42R.map1s.p >= 0.00833 || WT.FLAG.map1s.p >= 0.00833){
  stop("Serine 900 (MAP1S) not significant, check data integrity!")
}

if(WT.K42R.cep131.p >= 0.00833 || WT.FLAG.cep131.p >= 0.00833){
  stop("Serine 35 (CEP131) not significant, check data integrity!")
}

if(WT.K42R.dlg5.p >= 0.00833 || WT.FLAG.dlg5.p >= 0.00833){
  stop("Serine 1115 (DLG5) not significant, check data integrity!")
}

###############
## Boxplots were made in Graphpad Prism. 
## They appear here as well to be able compare to GraphPad outputs

##clean up data MAP1S

data.map1s.plot <- as.data.frame(t(data.map1s.quant),
                                 stringsAsFactors = FALSE
                                 )

data.map1s.plot$Group <- rownames(data.map1s.plot)

data.map1s.plot <- data.map1s.plot[c(wt.map1s, k42r.map1s, flag.map1s), ]
data.map1s.plot[, "Group"] <- sub("\\.\\d$", "", data.map1s.plot$Group)

colnames(data.map1s.plot) <- c("VSN.normalized.Intensity", "Group")

## Clean up data CEP131

data.cep131.plot <- as.data.frame(t(data.cep131.quant),
                                  stringsAsFactors = FALSE
                                  )

data.cep131.plot$Group <- rownames(data.cep131.plot)

data.cep131.plot <- data.cep131.plot[c(wt.cep131, k42r.cep131, flag.cep131), ]
data.cep131.plot[, "Group"] <- sub("\\.\\d$", "", data.cep131.plot$Group)

colnames(data.cep131.plot) <- c("VSN.normalized.Intensity", "Group")

## Clean up data DLG5

data.dlg5.plot <- as.data.frame(t(data.dlg5.quant),
                                stringsAsFactors = FALSE
                                )

data.dlg5.plot$Group <- rownames(data.dlg5.plot)

data.dlg5.plot <- data.dlg5.plot[c(wt.dlg5, k42r.dlg5, flag.dlg5), ]
data.dlg5.plot[, "Group"] <- sub("\\.\\d$", "", data.dlg5.plot$Group)

colnames(data.dlg5.plot) <- c("VSN.normalized.Intensity", "Group")

## Combine dataframes

data.plot <- rbind(data.map1s.plot, data.cep131.plot, data.dlg5.plot)

data.plot[, "VSN.normalized.Intensity"] <- as.numeric(data.plot$VSN.normalized.Intensity)

data.plot[, "Group"] <- factor(data.plot$Group, 
                               levels = unique(data.plot$Group)
                               )


na.rem.plot <- !is.na(data.plot$VSN.normalized.Intensity)

data.plot <- data.plot[na.rem.plot, ]

data.map1s.ggplot <- data.plot[grep("MAP1S", data.plot$Group), ]
data.cep131.ggplot <- data.plot[grep("CEP131", data.plot$Group), ]
data.dlg5.ggplot <- data.plot[grep("DLG5", data.plot$Group), ]

## MAP1S boxplots

data.map1s.ggplot$Group <- factor(
  data.map1s.ggplot$Group,
  levels = c("MAP1S-FLAG", "MAP1S+CDKL5-WT", "MAP1S+CDKL5-K42R")
  )

ggplot(data = data.map1s.ggplot, 
       mapping = aes(x = Group, y = VSN.normalized.Intensity)
       ) +
  geom_boxplot(lwd = 0.8) + 
  theme(axis.text.x = element_text(angle = 45, hjust = 1),
        axis.line = element_line(colour = "black")
        ) +
  labs(title = "Boxplots MAP1S - Intensity of Peptides containing Phosphoserine 900")

ggsave(paste(output.dir, "MAP1S_Boxplot.png", sep = ""), device = "png")

## CEP131 boxplots

data.cep131.ggplot$Group <- factor(
  data.cep131.ggplot$Group,
  levels = c("CEP131-FLAG", "CEP131+CDKL5-WT", "CEP131+CDKL5-K42R")
  )

ggplot(data = data.cep131.ggplot, 
       mapping = aes(x = Group, y = VSN.normalized.Intensity)
       ) +
  geom_boxplot(lwd = 0.8) + 
  theme(axis.text.x = element_text(angle = 45, hjust = 1),
        axis.line = element_line(colour = "black")
  ) +
  labs(title = "Boxplots CEP131 - Intensity of Peptides containing Phosphoserine 35")

ggsave(paste(output.dir, "CEP131_Boxplot.png", sep = ""), device = "png")

## DLG5 boxplots

data.dlg5.ggplot$Group <- factor(
  data.dlg5.ggplot$Group,
  levels = c("DLG5-FLAG", "DLG5+CDKL5-WT", "DLG5+CDKL5-K42R")
  )

ggplot(data = data.dlg5.ggplot, 
       mapping = aes(x = Group, y = VSN.normalized.Intensity)
       ) +
  geom_boxplot(lwd = 0.8) + 
  theme(axis.text.x = element_text(angle = 45, hjust = 1),
        axis.line = element_line(colour = "black")
  ) +
  labs(title = "Boxplots DLG5 - Intensity of Peptides containing Phosphoserine 1115")

ggsave(paste(output.dir, "DLG5_Boxplot.png", sep = ""), device = "png")


## Assemble statistics dataframe

## Fold change MAP1S WT vs. K42R and FLAG

fc.map1s.wt.k42r <- round(mean(as.numeric(data.map1s.quant[, wt.map1s]), na.rm = TRUE) /
                          mean(as.numeric(data.map1s.quant[, k42r.map1s]), na.rm = TRUE),
                          2
                          )

fc.map1s.wt.flag <- round(mean(as.numeric(data.map1s.quant[, wt.map1s]), na.rm = TRUE) /
                            mean(as.numeric(data.map1s.quant[, flag.map1s]), na.rm = TRUE),
                          2
                          )

## Fold change CEP131 WT vs. K42R and FLAG

fc.cep131.wt.k42r <- round(mean(as.numeric(data.cep131.quant[, wt.cep131]), na.rm = TRUE) /
                            mean(as.numeric(data.cep131.quant[, k42r.cep131]), na.rm = TRUE),
                          2
                          )

fc.cep131.wt.flag <- round(mean(as.numeric(data.cep131.quant[, wt.cep131]), na.rm = TRUE) /
                             mean(as.numeric(data.cep131.quant[, flag.cep131]), na.rm = TRUE),
                           2
                           )

## Fold change DLG5 WT vs. K42R and FLAG

fc.dlg5.wt.k42r <- round(mean(as.numeric(data.dlg5.quant[, wt.dlg5]), na.rm = TRUE) /
                         mean(as.numeric(data.dlg5.quant[, k42r.dlg5]), na.rm = TRUE),
                         2
                         )

fc.dlg5.wt.flag <- round(mean(as.numeric(data.dlg5.quant[, wt.dlg5]), na.rm = TRUE) /
                         mean(as.numeric(data.dlg5.quant[, flag.dlg5]), na.rm = TRUE),
                         2
                         )

## Get row numbers of phosphopeptides of interest in raw data.frame

p.sites.map1s <- serine900.map1s.rows[which(data.map1s.raw[serine900.map1s.rows, "Modifications"] == "Phospho (ST)")]
p.sites.cep131 <- serine35.cep131.rows[which(data.cep131.raw[serine35.cep131.rows, "Modifications"] == "Phospho (ST)")]
p.sites.dlg5 <- serine1115.dlg5.rows[which(data.dlg5.raw[serine1115.dlg5.rows, "Modifications"] == "Phospho (ST)")]


p.peptides.stats <- data.frame(Peptide = c(data.map1s.quant$Sequence,
                                           data.cep131.quant$Sequence,
                                           data.dlg5.quant$Sequence
                                           ),
                               Protein = c("MAP1S", "CEP131", "DLG5"),
                               Phospho.site.probabilities = c(as.character(data.map1s.raw[p.sites.map1s, "Phospho..ST..Probabilities"]),
                                                              as.character(data.cep131.raw[p.sites.cep131, "Phospho..ST..Probabilities"]),
                                                              as.character(data.dlg5.raw[p.sites.dlg5, "Phospho..ST..Probabilities"])
                                                              ),
                               Peptide.PEP = c(as.character(data.map1s.raw[p.sites.map1s, "PEP"]),
                                               as.character(data.cep131.raw[p.sites.cep131, "PEP"]),
                                               as.character(data.dlg5.raw[p.sites.dlg5, "PEP"])
                                               ),
                               PIF = c(as.character(data.map1s.raw[p.sites.map1s, "PIF"]),
                                       as.character(data.cep131.raw[p.sites.cep131, "PIF"]),
                                       as.character(data.dlg5.raw[p.sites.dlg5, "PIF"])
                                       ),
                               p.Value_WT.vs.K42R = c(WT.K42R.map1s.p,
                                                      WT.K42R.cep131.p,
                                                      WT.K42R.dlg5.p),
                               p.Value_WT.vs.FLAG = c(WT.FLAG.map1s.p,
                                                      WT.FLAG.cep131.p,
                                                      WT.FLAG.dlg5.p),
                               Fold.change_WT.vs.K42.R = c(fc.map1s.wt.k42r,
                                                           fc.cep131.wt.k42r,
                                                           fc.dlg5.wt.k42r),
                               Fold.change_WT.vs.FLAG = c(fc.map1s.wt.flag,
                                                          fc.cep131.wt.flag,
                                                          fc.dlg5.wt.flag)
                               )

write.csv(p.peptides.stats, 
          paste(output.dir, "Phosphopeptide_Statistics.csv", sep = ""), 
          row.names = FALSE
          )


write.csv(data.map1s.quant, 
          paste(output.dir, "MAP1S_data_for_GraphPad.csv", sep = ""),
          row.names = FALSE
          )

write.csv(data.cep131.quant, 
          paste(output.dir, "CEP131_data_for_GraphPad.csv", sep = ""),
          row.names = FALSE
          )

write.csv(data.dlg5.quant, 
          paste(output.dir, "DLG5_data_for_GraphPad.csv", sep = ""),
          row.names = FALSE
          )
