# Supplementary material for: Phosphoproteomic screening identifies physiological substrates of the CDKL5 kinase
Source: EMBO J. 2018 Sep 28;37(24):e99559. doi: 10.15252/embj.201899559 (PMC6293279; doi:10.15252/embj.201899559)
Supplement: Supplementary file 8 — Source Data for Expanded View [file EMBJ-37-e99559-s014.zip]

Archive with 7 entries (7 files):
- Source_data_Fig_EV5.pdf
- Source_data_Fig_EV2_CPM.xlsx
- Source_data_Fig_EV2.pdf
- Source_data_Fig_EV1.pdf
- Source_data_Fig_EV3_CPM.xlsx
- Source_data_Fig_EV5_CPM.xlsx
- Source_data_Fig_EV6.pdf
