# Supplementary material for: Phosphoproteomic screening identifies physiological substrates of the CDKL5 kinase
Source: EMBO J. 2018 Sep 28;37(24):e99559. doi: 10.15252/embj.201899559 (PMC6293279; doi:10.15252/embj.201899559)
Supplement: Supplementary file 8 — Source Data for Expanded View [file EMBJ-37-e99559-s014.zip › Source_data_Fig_EV2_CPM.xlsx]

## Sheet: Fig EV2D
	CDKL	exp 1 cpm	exp 1 % control	exp 2 cpm	exp 2 % control	exp 3 cpm	exp 3 % control	mean %	SEM
	wt1	4600	8.08493	10698	9.17543	2204	33.4395	16.9	8.27578
	kd1	2978	5.23411	5762	4.94194	861	13.0633	7.74644	2.65975
	wt2	34223	60.1501	55372	47.4913	1937	29.3886	45.6767	8.92632
	kd2	3044	5.35011	5916	5.07402	1585	24.0479	11.4907	6.27913
	wt3	814	1.43068	952	0.816509	423	6.41784	2.88834	1.77363
	kd3	188	0.330427	242	0.207558	220	3.33788	1.29196	1.02358
	wt4	774	1.36038	1704	1.46148	690	10.4688	4.43023	3.01944
	kd4	936	1.64511	1498	1.2848	339	5.14338	2.69109	1.23054
	wt5	56896	100	116594	100	6591	100	100	0
	kd5	982	1.72596	3340	2.86464	795	12.0619	5.55083	3.27209
		Key:
		Control
		SEM = Standard error of the mean
		CPM = Counts per minute
