# Supplementary material for: Phosphoproteomic screening identifies physiological substrates of the CDKL5 kinase
Source: EMBO J. 2018 Sep 28;37(24):e99559. doi: 10.15252/embj.201899559 (PMC6293279; doi:10.15252/embj.201899559)
Supplement: Supplementary file 8 — Source Data for Expanded View [file EMBJ-37-e99559-s014.zip › Source_data_Fig_EV3_CPM.xlsx]

## Sheet: Fig EV3
		Peptide		CDKL5	exp 1 cpm	exp 1 % control	exp 2 cpm	exp 2 % control	exp 3 cpm	exp 3 % control	mean %	SEM
		MAP1S	KKRASRPLSARSEPSE	kd	524	9.07202	524	18.917	736	5.7554	11.2481	3.95214
			KKRASRPLSARSEPSE	wt	5776	100	2770	100	12788	100	100	0
		DLG5	KKQKRRRPKSAPSFRPK	kd	1216	21.0526	1044	37.6895	2176	17.016	25.2527	6.32665
			KKQKRRRPKSAPSFRPK	wt	11042	191.17	4302	155.307	25246	197.419	181.299	13.1206
			KKQKRRRPKSAPSFRPK	wt	1262	21.849	1398	50.4693	2714	21.223	31.1805	9.64612
			KKQKRRRPKAAPSFRPK	wt	706	12.223	1174	42.3827	1650	12.9027	22.5028	9.94187
			KKQKRRRPKSLPSFRPK	wt	1482	25.6579	1722	62.1661	2568	20.0813	35.9684	13.1974
			KKQKRRRPKSQPSFRPK	wt	1980	34.2798	2416	87.2202	3962	30.9822	50.8274	18.2213
				Key:
				Control
				SEM = Standard error of the mean
				CPM = Counts per minute
