# Supplementary material for: Phosphoproteomic screening identifies physiological substrates of the CDKL5 kinase
Source: EMBO J. 2018 Sep 28;37(24):e99559. doi: 10.15252/embj.201899559 (PMC6293279; doi:10.15252/embj.201899559)
Supplement: Supplementary file 8 — Source Data for Expanded View [file EMBJ-37-e99559-s014.zip › Source_data_Fig_EV5_CPM.xlsx]

## Sheet: Fig EV5B
		exp 1 cpm	exp 1 % control	exp 2 cpm	exp 2 % control	exp 3 cpm	exp 3 % control	mean %	SEM
	WT	16804	100	2398	100	4218	100	100	0
	K42R	2501	14.8834	282	11.7598	904	21.432	16.025	2.84987
	Y168A	15770	93.8467	1956	81.568	3050	72.3092	82.5746	6.2377
	T169A	18908	112.521	2920	121.768	3254	77.1456	103.811	13.5976
	Y171A	2174	12.9374	302	12.5938	1232	29.2081	18.2465	5.48175
	Y168A/T169A	14092	83.861	2040	85.0709	3460	82.0294	83.6538	0.884097
	Y168A/Y171A	2426	14.437	260	10.8424	1190	28.2124	17.8306	5.29361
	T169A/Y171A	2346	13.961	324	13.5113	1188	28.165	18.5457	4.81138
	Y168A/T169A/Y171A	2448	14.568	298	12.427	1278	30.2987	19.0979	5.63441
	Key:
	Control
	SEM = Standard error of the mean
	CPM = Counts per minute
