# Supplementary material for: Phosphoproteomic screening identifies physiological substrates of the CDKL5 kinase
Source: EMBO J. 2018 Sep 28;37(24):e99559. doi: 10.15252/embj.201899559 (PMC6293279; doi:10.15252/embj.201899559)
Supplement: Supplementary file 12 — Source Data for Figure 4 [file EMBJ-37-e99559-s010.xlsx]

## Sheet: Fig 4B
			set 1 cpm	set 1 % control	set 2 cpm	set 2 % control	set 3 cpm	set 3 % control	mean %	SEM
	MAP1S	WT	5600	100	8590	100	8134	100	100	0
		KD	122	2.2	124	1.4	84	1	1.53333	0.352767
	CEP131	WT	2296	41	1890	22	1620	19.9	27.6333	6.71077
		KD	186	3.3	148	1.7	134	1.6	2.2	0.550757
	PDZD4	WT	140	2.5	78	0.9	84	1	1.46667	0.517473
		KD	200	3.6	170	2	158	1.9	2.5	0.550757
	RASSF7	WT	224	4	168	2	226	2.8	2.93333	0.581187
		KD	260	4.6	242	2.8	230	2.8	3.4	0.6
	AFADIN	WT	288	5.1	256	3	202	2.5	3.53333	0.79652
		KD	274	4.9	244	2.8	252	3.1	3.6	0.655744
	FERMT2	WT	164	2.9	200	2.3	172	2.1	2.43333	0.24037
		KD	114	2	102	1.2	84	1	1.4	0.305505
	NUSAP1	WT	406	7.3	160	1.9	72	0.9	3.36667	1.98774
		KD	112	2	148	1.7	164	2	1.9	0.1
	Key:
	Control
	SEM = Standard error of the mean
	CPM = Counts per minute

## Sheet: Fig 4C
				exp 1 cpm	exp 1 % control	exp 2 cpm	exp 2 % control	exp 3 cpm	exp 3 % control	mean %	SEM
		KD	KKRASRPLSARSEPSE	422	3.04473	332	1.43202	154	2.24621	2.24099	0.465557
		WT	KKRASRPLSARSEPSE	13860	100	23184	100	6856	100	100	0
			KKRASKPLSARSEPSE	424	3.05916	810	3.49379	578	8.43057	4.99451	1.72261
			KKRASEPLSARSEPSE	138	0.995671	106	0.457212	82	1.19603	0.882972	0.220598
			KKRASDPLSARSEPSE	318	2.29437	194	0.836784	126	1.83781	1.65632	0.430443
			KKRASRALSARSEPSE	1114	8.03752	1202	5.18461	1184	17.2695	10.1639	3.64703
			KKRASRFLSARSEPSE	678	4.89177	808	3.48516	1906	27.8005	12.0591	7.88113
			KKRASRGLSARSEPSE	954	6.88312	1114	4.80504	516	7.52625	6.4048	0.821146
			KKRASRHLSARSEPSE	914	6.59452	994	4.28744	2248	32.7888	14.5569	9.14024
			KKRASRLLSARSEPSE	1164	8.39827	1422	6.13354	968	14.119	9.55028	2.37608
			KKRASRYLSARSEPSE	994	7.17172	992	4.27881	2922	42.6196	18.0234	12.3264
			KKRASRPASARSEPSE	15338	110.664	23644	101.984	5298	77.2754	96.6411	10.0018
			KKRASRPLAARSEPSE	216	1.55844	152	0.655625	612	8.92649	3.71352	2.61948
			KKRASRPLTARSEPSE	5830	42.0635	9756	42.0808	1858	27.1003	37.0815	4.99059
			KKRASRPLSGRSEPSE	10186	73.4921	14050	60.6021	3594	52.4212	62.1718	6.13305
			KKRASRPLSVRSEPSE	706	5.0938	922	3.97688	1160	16.9195	8.66339	4.14062
			KKRASRPLSIRSEPSE	418	3.01587	442	1.90649	870	12.6896	5.87066	3.42449
			KKRASRPLSLRSEPSE	302	2.17893	480	2.07039	610	8.89732	4.38221	2.25777
			Key:
			Control
			SEM = Standard error of the mean
			CPM = Counts per minute

## Sheet: Fig 4D
		Peptide		CDKL5	exp 1 cpm	exp 1 % control	exp 2 cpm	exp 2 % control	exp 3 cpm	exp 3 % control	mean %	SEM
		AMPH1	KKPAPVRPRSPSQTRKG	KD	204	4.86641	932	42.1338	994	10.5364	19.1789	11.5936
			KKPAPVRPRSPSQTRKG	WT	4140	98.7595	1950	88.1555	5904	62.5821	83.1657	10.7374
			KKPAPVRPRSPSQTRKG	WT	514	12.2615	496	22.4231	484	5.13038	13.2717	5.01748
		CDKL5	KKRASRPLSARSEPSE	KD	124	2.95802	196	8.86076	420	4.45198	5.42359	1.77187
			KKRASRPLSARSEPSE	WT	4192	100	2212	100	9434	100	100	0
			KKRASRPLAARSEPSE	WT	480	11.4504	164	7.4141	461	4.88658	7.91702	1.91142
			KKRASRPLSPRSEPSE	WT	3532	84.2557	1942	87.7939	7231	76.6483	82.8993	3.28815
				Key:
				Control
				SEM = Standard error of the mean
				CPM = Counts per minute
