# Supplementary material for: Phosphoproteomic screening identifies physiological substrates of the CDKL5 kinase
Source: EMBO J. 2018 Sep 28;37(24):e99559. doi: 10.15252/embj.201899559 (PMC6293279; doi:10.15252/embj.201899559)
Supplement: Supplementary file 14 — Source Data for Figure 6 [file EMBJ-37-e99559-s012.zip]

Archive with 2 entries (2 files):
- Source_data_Fig_6_CPM.xlsx
- Source_data_Fig6.pdf
