# Supplementary material for: Phosphoproteomic screening identifies physiological substrates of the CDKL5 kinase
Source: EMBO J. 2018 Sep 28;37(24):e99559. doi: 10.15252/embj.201899559 (PMC6293279; doi:10.15252/embj.201899559)
Supplement: Supplementary file 14 — Source Data for Figure 6 [file EMBJ-37-e99559-s012.zip › Source_data_Fig_6_CPM.xlsx]

## Sheet: Fig 6C
		Peptide		CDKL5	exp 1 cpm	exp 1 % control	exp 2 cpm	exp 2 % control	exp 3 cpm	exp 3 % control	mean %	SEM
		map1s	KKRASRPLSARSEPSE	kd	810	14.9061	390	12.1043	304	8.58757	11.866	1.8279
			KKRASRPLSARSEPSE	wt	5434	100	3222	100	3540	100	100	0
			KKRASRPLYARSEPSE	wt	530	9.7534	750	23.2775	322	9.09605	14.0423	4.62148
		CDKL5 (T-loop)	KKGNNANYTEYVATRWYR	kd	122	2.24512	132	4.09683	86	2.42938	2.92378	0.588935
			KKGNNANYTEYVATRWYR	wt	104	1.91388	158	4.90379	174	4.91525	3.91097	0.998554
				Key:
				Control
				SEM = Standard error of the mean
				CPM = Counts per minute

## Sheet: Fig 6E
		exp 1 cpm	exp 1 % control	exp 2 cpm	exp 2 % control	exp 3 cpm	exp 3 % control	mean %	SEM
	WT	14044	100	7804	100	60236	100	100	0
	K42R	592	4	288	4	954	2	3.33333	0.666667
	Y168A	9288	66	8836	113	47432	79	86	14.0119
	T169A	13020	93	10072	129	69162	115	112.333	10.4775
	Y171A	1130	8	740	9	3000	5	7.33333	1.20185
	Y168A/T169A	10320	73	9478	121	22188	37	77	24.3311
	Y168A/Y171A	678	5	508	7	1570	3	5	1.1547
	T169A/Y171A	770	5	580	7	1662	3	5	1.1547
	Y168A/T169A/Y171A	620	4	530	7	1472	2	4.33333	1.45297
	Key:
	Control
	SEM = Standard error of the mean
	CPM = Counts per minute
