# Supplementary material for: Phosphoproteomic screening identifies physiological substrates of the CDKL5 kinase
Source: EMBO J. 2018 Sep 28;37(24):e99559. doi: 10.15252/embj.201899559 (PMC6293279; doi:10.15252/embj.201899559)
Supplement: Supplementary file 15 — Source Data for Figure 7 [file EMBJ-37-e99559-s013.zip › Source_data_Fig_7_CPM.xlsx]

## Sheet: Fig 7B
		exp 1 cpm	exp 1 % control	exp 2 cpm	exp 2 % control	exp 3 cpm	exp 3 % control	mean %	SEM
	WT	21455	100	35415	100	23697	100	100	0
	K42R	1112	5.18294	11	0.0310603	463	1.95383	2.38928	1.50307
	G20D	9282	43.2626	7526	21.2509	17240	72.7518	45.7551	14.9192
	L64P	1554	7.24307	479	1.35253	585	2.46867	3.68809	1.80645
	I72T	1001	4.66558	463	1.30736	465	1.96227	2.64507	1.02779
	R178W	1465	6.82824	591	1.66878	459	1.93695	3.47799	1.67691
	Q291P	1764	8.22186	1248	3.52393	539	2.27455	4.67345	1.81049
	L302F	17923	83.5376	32153	90.7892	21103	89.0535	87.7934	2.1861
	N399T	8465	39.4547	19059	53.8162	23145	97.6706	63.6472	17.5096
	V718M	8894	41.4542	19168	54.124	21347	90.0831	61.8871	14.5647
	Q791P	14302	66.6604	19635	55.4426	17645	74.4609	65.5213	5.51957
	V793A	13896	64.7681	24008	67.7905	31046	131.012	87.857	21.5953
	V999M	12205	56.8865	13028	36.7867	20466	86.3654	60.0129	14.3972
	Key:
	Control
	SEM = Standard error of the mean
	CPM = Counts per minute

## Sheet: Fig 7D
		exp 1 cpm	exp 1 % control	exp 2 cpm	exp 2 % control	exp 3 cpm	exp 3 % control	mean %	SEM
	WT	3854	100	1338	100	10168	100	100	0
	K42R	176	5	120	9	1766	17	10.3333	3.52767
	G20D	306	8	202	15	2318	23	15.3333	4.33333
	L64P	170	4	116	9	1476	15	9.33333	3.1798
	I72T	16	0	100	7	1508	15	7.33333	4.33333
	R178W	162	4	136	10	2900	29	14.3333	7.5351
	Q291P	390	10	154	12	1866	18	13.3333	2.4037
	L302F	7548	196	1454	109	10010	98	134.333	30.9964
	N399T	6752	175	1248	93	9852	97	121.667	26.6917
	V718M	4162	108	1558	116	11554	114	112.667	2.4037
	Q791P	8334	216	1150	86	10312	101	134.333	41.0623
	V793A	6380	166	1098	82	12970	128	125.333	24.2853
	V999M	5068	131	974	73	13250	130	111.333	19.1688
	Key:
	Control
	SEM = Standard error of the mean
	CPM = Counts per minute
